# Supplementary material for: Transcriptional and protein structural characterization of homogentisate phytyltransferase genes in barley, wheat, and oat
Source: BMC Plant Biol. 2023 Oct 31;23:528. doi: 10.1186/s12870-023-04535-x (PMC10617047; doi:10.1186/s12870-023-04535-x)
Supplement: Supplementary file 1 — Additional file 1: Supplementary Data S1. Sequence alignment and phylogenetic tree files. Supplementary Data S2. Retrieved transcriptome data for the target HPT genes. Supplementary Data S3. Primer sequences used in qRT-PCR. Supplementary Data S4. Putative promoter region sequences and cis-acting element prediction results. Supplementary Data S5. Natural selection output files. Supplementary Data S6. Generated protein models of HvHPT1 and HvHPT2 with docked substrates HGA and PDP in the optional conformation. [file 12870_2023_4535_MOESM1_ESM.xlsx]

## Sheet: Data_S1
Supplementary data S1. Sequence alignment and phylogenetic tree files
protein seq;uence alignment
>HORVU.MOREX.r3.7HG0740290.1
--------------------MDSLR-----------------------------LRPSSLRSAP------AARRRDHI-LPSFCSIQRN-------G------------KGRVSLSIQASKG---PTVNPCKKFLDWKYSNHRISHQSINTSANA-GQSLQPETEAHDTA--SFW------KPISSSLDAFYRFSRPHTIIGTALSIVSVSLLAVESLSDISPMFLTGLLEAVVAALFMNIYIVGLNQLFDIEIDKVNKPTLPLASGEYSPATGVAIVSVFAAM---------------SFGLGWVVGSPPLFWALFISFVLGTAYSVNLPYFRWKRFAVVAALCILAVRAVIVQLAFFLHIQ---------------TFVFRRPAVFSKPL----IFA…
>HORVU.MOREX.r3.2HG0208140.1
--------------------MGSLC------------------------------------LQPPLLLSISAHQQDHF-LPSLCPAHKN-------A------------KRQTSVSSQRGQGR--PTLDCCKNFLGWKCSYERISHRPVDNCANASMQPLRSEPEANDSA--SIW------NPISTSLDAFYRFSRPHTVIGTALSIVSVSLLAVEGLSDISPLFLTGSLEAVVSALFMNIYIVGLNQLSDIDIDKVNKPTLPLASGEYSPATGVAIVTTFAVL---------------SFAVGFVVGSQPLLLALFISFVLGTAYSIDLPYFRWKRSAVVAALCIVAVRAVIVQLAFFLHIQ---------------TFVLRRPMAISKPL----IFA…
>HORVU.MOREX.r3.7HG0743880.1
-------------------------------------------------------MQAVTAAAAAGQLLTDTRRGPRC--RARLGTTRLSWT----G------------RFAVEAFAGQCQSS--ATTVMHKFSAISQAARPRRNTKRQCSDDYPALQAGCSEVNWDQNGSNANR-LEEIRGDVLKKLRSFYEFCRPHTIFGTIIGITSVSLLPMKSIDDFTVTVLRGYLEALTAALCMNIYVVGLNQLYDIQIDKINKPGLPLASGEFSVATGVFLVLAFLIM---------------SFSIGIRSGSAPLMCALIVSFLLGSAYSIEAPFLRWKRHALLAASCILFVRAILVQLAFFAHMQ---------------QHVLKRPLAATKSL----VFA…
>TraesLAC7A01G533600.1
--------------------MDSLR-----------------------------LRPSSLRSAPGAA---AARRRDHI-LPSFCSIQRN-------G------------ERRVSLSIQASKG---PTVDHCKKFLDWKYSNHRISHQSINTSANA-GQSLQPETEAHDPA--SIW------KPISSSLDAFYRFSRPHTIIGTALSIVSVSLLAVESLSDISPLFLTGLLEAVVAALFMNIYIVGLNQLFDIEIDKVNKPTLPLASGEYSPAMGVAIVSVFAAM---------------SFGLGWVVGSPPLFWALFISFVLGTAYSVNLPYFRWKRFAVVAALCILAVRAVIVQLAFFLHIQ---------------TFVFRRSAVFSKPL----IFA…
>TraesLAC7A01G552400.1
--------------------------------------------------------MQATTAAAAAQLLTDTRRGPRC-SRARLGATRLSWP----G------------RFAVEAFAGRCQSS--ATTVTHRFSAISQATSPRRKARRQCSDDQSALQAGCSKVNRDQHGYDVNW-FEEISQEVSKKLRAFYQFCRPHTIFGTIIGITSVSLLPMKSIDDFTATVLKGYLEALAAALCMNIYVVGLNQLYDIQIDKINKPGLPLAAGEFSVATGVFLVVTFLIM---------------SFSIGIHSGSVPLMYALVVSFLLGSAYSIEAPLLRWKRHALLAASCILFVRAILVQLAFFAHMQ---------------QHVLKRPLAATKSL----VFA…
>TraesLAC7B01G434500.1
--------------------MDSLR-----------------------------LRPSSLRSAPGAA---AARRRDHI-LPSFCSIQRN-------G------------KGRVTLSIQASKG---PTINHCKKFLDWKYSNHRISHQSINTSAKA-GQSLQPETEAHDPA--SFW------KPISSSLDAFYRFSRPHTIIGTALSIVSVSLLAVESLSDISPLFLTGLLEAVVAALFMNIYIVGLNQLFDIEIDKVNKPTLPLASGEYSPATGVAIVSVFAAM---------------SFGLGWVVGSPPLFWALFISFVLGTAYSVNLPYFRWKRSAVVAALCILAVRAVIVQLAFFLHIQ---------------TFVFRRPAVFSKPL----IFA…
>TraesLAC7B01G456800.1
----------------------------------------------------------------------------------------------------------------------------------------------------------------------------------------------------------------------MKSLDDFTATVLKGYLEALTAALCMNIYVVGLNQLYDIQIDKINKPGLPLATGEFSVATGVCLVVTFLIM---------------SFSIGIRSGSVPLMCALVVSFLLGSAYSIEAPLLRWKRHALLAASCILFVRAILVQLAFFAHMQ---------------QHVLKRPLAATKSL----VFA…
>TraesLAC7D01G532600.1
--------------------MDSLR-----------------------------LRPSSLRSAPGAAA--AARRRDHI-LPSFCSIQRN-------G------------EGRVSLSIQASKG---PTVDRCKKFLDWKYSNYRIAHQSLNTSANA-GQSLQPETEAHDSA--SIW------KPISSSLDAFYRFSRPHTIIGTALSIVSVSLLAVESLSDISPLFLTGLLEAVVAALFMNIYIVGLNQLFDIEIDKVNKPTLPLASGEYSPAMGVAIVSVFAAM---------------SFGLGWVVGSPPLFWALFISFVLGTAYSVNLPYFRWKRFAVVAALCILGVRAVIVQLAFFLHIQ---------------TFVFRRPAVFSKPL----IFA…
>TraesLAC7D01G551600.1
MAHAAGLHYARHAVINRHINPLLLLLLNPTVPSAPSTQIHRPIFSSGGRPA-MMQATTAAAAAQLLT---DTRRRPRY-SRARLGATRLSWP----G------------RFAVQAFAGQCQSS--AATVTHRFSAISQATSPRRNTRRQCSDDQSALQAGCSEVNRDQHGYDVNR-FEEISQDVSKKLCAFYQFCRPHTIFGTIIGITSVSLLPMKSLDDFTATVLKGYLEALAAALCMNIYVVGLNQLYDIQIDKINKPGLPLAAGEFSVATGVFLVVTFLIM---------------SFSIGIRSGSVPLMCALVVSFLLGSAYSIEAPLLRWKRHALLAASCILFVRAILVQLAFFAHMQ---------------QHVLARPLAATKSL----VFA…
>TraesLAC2B01G490500.1
----------------------------------------------------------------------------MF-LP----------------------------------------------------------HYHRISHRSVNTSLNASMQPLQSDPEANDSA--IIW------KQISTPLNAFYRFSRPHTVIGTALSIVSVSLLAVKSLHDISPLFLTGLLEAVVPALFMNIYIVGLNQLSDIDIDKVNKPTLPLASGEYSPAAGVAIVSIFAAM---------------SFGVGFIVGSQPLLWALYVSFVLGTAYSINLPYFRWKRSAVVAALCILAVRAVIVQLAFFLHIQ---------------TFVFRRPIAFSRPL----IFA…
>Thint.21G0611900.1
--------------------MDSLR-----------------------------LRPSSLRSAPGAA---AARRRDHI-LPSFCLIQRN-------G------------KGRVSLSIQASKG---PTINHCKKFLDWKYSNHRISHQSINTSAKA-GQSLQPETEAHDPA--SFW------KPISSSLDAFYRFSRPHTIIGTALSIVSVSLLAVESLSDISPLFLTGLLEAVVAALFMNIYIVGLNQLFDIEIDKVNKPTLPLASGEYSPATGVAIVSVFAAM---------------SFGLGWVVGSPPLFWALFISFVLGTAYSVNLPYFRWKRFAVVAALCILAVRAVIVQLAFFLHIQ---------------TFVFRRPAIFSKPL----IFA…
>Thint.20G0876300.1
--------------------MDSLR-----------------------------LRPSSLRSAP------AARRRDHI-LPSFCSIQQND-------------------KGRVSLSIQASKG---PTVNRCKKFLDWKYSYHRISHQSINTSANA-GQSLQPETEAHDSA--SIW------KPISSSLDAFYRFSRPHTIIGTALSIVSVSLLAVESLSDISPLFLTGLLEAVVAALFMNIYIVGLNQLFDIEIDKVNKPTLPLASGEYSPATGVAIVSVFAAM---------------SFGLGWVVGSPPLFWALFISFVLGTAYSVNLPYFRWKRFAVVAALCILAVRAVIVQLAFFLHIQ---------------TFVFRRPAVFSKPL----IFA…
>Thint.19G0629100.1
------------------------------------------------------------------MALFGYSNQGHI-LPSFCSIQRN-------G------------KGRVSLSIQASKG---PTINHCKKFLDWKYSNHRISHQSINTSAKA-GQSLQPETEAHDPA--SFW------KPISSSLDAFYRFSRPHTIIGTALSIVSVSLLAVESLSDISPLFLTGLLEAVVAALFMNIYIVGLNQLFDIEIDKVNKPTLPLASGEYSPAMGVAIVSVFAAM---------------SFGLGWVVGSPPLFWALFISFVLGTAYSVNLPYFRWKRSAVVAALCILAVRAVIVQLAFFLHIQ---------------TFVFRRPAVFSKPL----IFA…
>Thint.V1245000.1
--------------------MDLLC------------------------------------LHTPLLLSMPAHRRDNF-LPLHCPVTKN-------V------------KRQSWLSSQRSQGR--PILNCLQNLLGWKQSYNRISHRSAYTSPNASMQPPRSEPEANDSA--SIW------KSISTSLNAFYRFLRPHTVVGTALSIVSVSLLAVGSLADISPLFLTGLLEAVVSALFMNIYIVGLNQLSDIDIDKVNKPTLPLASGEYSPATGVAIVTTFAAM---------------SFGIGLVVGSQPLLWALVVSFVLGTAYSINLPYFRWKRSAVVAALCIVAVRAVIVQLAFFLHIQ---------------TFVFRRPVALSRPL----VFA…
>Thint.19G0590500.1
-----------------------------------------------------MQGTTAAAAAAAAQLLTDTRRGPRC--RARLGTTRLSWQ----G------------RFAVEALAGRCQS--------SANTVISQATSPRRKTRRQCSDDHLALQAGCDEVTRDQNGSGANR-FEEIMEDVSKKLRSFYQFCRPHTIFGTIIGITSVSLLPMKSLDDFTVTVLRGYIEALSAALCMNIYVVGLNQLFDIQIDKINKPGLPLAAGEFSVATGVFLVLTFLIM---------------SFSIGIRSGSTPLMCALIVSFLLGSAYSIEAPFLRWKRHALLAASCILFVRAILVQLAFFAHMQ---------------QHVLKRPLAATKSL----VFA…
>Thint.20G0932000.1
MAHAAGLHYARHAVINRHINPLLLLLLNPTVPSAPFTQIHRSIFSSGGRPARMQATTVAAAAAQLLTGNHDTRRRGPR-CRARLGAARLSWPEERMGFKMSARNTNFLSKYRGTRICHVFNYS--VTTVTHRFSAISQATSPRRKARRQCSDDQSALQAGCSEVNRDQHGYDVNR-FEEISQEVSKKLHAFYQFCRPHTIFGTIIGITSVSLLPMKSLDDFTATVLKGYLEALTAALCMNIYVVGLNQLYDIQIDKINKPGLPLAAGEFSVATGVFLVVTFLIM---------------SFSIGIHSGSVPLMCSLVVSFLLGSAYSIEAPLLRWKRHALLAASCILFVRAILVQLAFFAHMQ---------------QHVLKRPLAATKSL----VFA…
>TRIDC2Bv2G208200.1
--------------------------------------------------------MYTLRLQPPLFLSVAARRRDHF-LPSLSSIQQH--------------------ANWRAFSHQGAQGR--SALNRCQKFLDRKCSYHRISHRSVNTSLNASMQPLQSDPEANDSA--IIW------KPISTSLNAFYRFSRPHTVIGTALSIVSVSLLAVESLHDISPLFLTGLLEAVVPALFMNIYIVGLNQLSDIDIDKVNKPTLPLASGEYSPASGVAIVSMFAAM---------------SFGIGFIVGSQPLLWALFVSFVLGTAYSINLPYFRWKRSAVVAALCILAVRAVIVQLAFFLHIQ---------------TFVFRRPIAFSRPL----IFA…
>TRIDC7Bv2G199050.1
----------------------------------------------------------------------------------------------------------------------------------------------------------------------------------------------------------------------------------------------MNIYIVGLNQLFDIEIDKVNKPTLPLASGEYSPSVRLTGALLFELQ---------------SFGLGWVVGSPPLFWALFISFVLGTAYSVNLPYFRWKRSAVVAALCILAVRAVIVQLAFFLHIQ---------------TFVFRRPAVFSKPL----KFA…
>TRIDC7Av2G224380.1
----------------------------------------------------------------------------------------------------------------------------------------------------------------------------------------------------------------------------------------------MNIYIVGLNQLFDIEIDKVNKPTLPLASGEYSPAMGVAIVSVFAAM---------------SFGLGWVVESPPLFWALFISFVLGTAYSVNLPYFRWKRFAVVAALCILAVRAVIVQLAFFLHIQ---------------TFVFRRPAVFSKPL----IFA…
>TRIDC7Av2G229100.1
-----------------MTTVIKNNVISRVLPGFGFGDYRNGCKPTKHVGLYNVPNNSSAGMKRCPSPSPNRIRGEGP-DVVGLGWERRDYPGQ--V------------DLQWKLLQAGAKGN--ATTVTHRFSAISQATSPRRKARRQCSDDQSALQAGCSKVNRDQHGYDVNW-FEEISQEVSKKLRAFYQFCRPHTIFGTIIGITSVSLLPMKSIDDFTATVLKGYLEALAAALCMNIYVVGLNQLYDIQIDKINKPGLPLAAGEFSVATGVFLVVTFLIM---------------SFSIGIHSGSVPLMYALVVSFLLGSAYSIEAPLLRWKRHALLAASCILFVRAILVQLAFFAHMQ---------------QHVLKRPLAATKSL----MFA…
>TRIDC7Bv2G205810.1
----------------------------------------------------------------------------------------------------------------------------------------------------------------------------------------------------------------------MKSLDDFTATVLKGYLEALTAALCMNIYVVGLNQLYDIQIDKINKPGLPLATGEFSVATGVCLVVTFLIM---------------SFSIGIRSGSVPLMCALVVSFLLGSAYSIEAPLLRWKRHALLAASCILFVRAILVQLAFFAHMQ---------------QHVLKRPLAATKSL----VFA…
>AE040009.mRNA1
--------------MALSAAYLLLALSAHTSPPA--------------------ARMDSLRLQPPLLLSVAVQQRDHY-LLSFCSIQQNA-------------------KRRTSLFNQGIKSR--PTLIRSHKLSGWNYSYLEISYRPINTSSNASMQPLQPEPEANDSAIMSMW------KAISTSLNAFYRFSRPHTVIGTALSIVSVSLLAVESLRDISPLFLTGLMEAVVSALFMNIYIVGLNQLSDIDIDKVNKPTLPLASGEYSRAAGVAIVSTFAAMSYVRLIKESLLCAFQSFGVGFVVGSTHLLWALFVSFVLGTAYSINLPYFRWKRSAAVSALCIVAVRAVIVQLAFFLHIQASLLMTYLVIDINMKTFVFRRPIAFSRPL----IFA…
>AE039967.mRNA1
--------------------MDSLC-----------------------------LRPSAPACAAAAA---AARRRDHI-LPSFCSIQRS-------G------------KGRVSLSIQGSKG---PSVDHCKKFLDWKYSYHRISHQSRNTSANA-GQSLQPETEAHDPA--------SISKSISSSLDAFYRFSRPHTVIGTALSIVSVSLLAVESLSDISPLFLTGLLEAVVAAFFMNIYIVGLNQVFDIEIDKVNKPTLPLASGEYSPATGVAIVSVSAAM---------------SFALGWLVGSPPLFWALFISFVLGTAYSVNLPYFRWKRFAVVAALCILAVRAVIVQLAFFLHIQA--------------NICFQKAGSLFKAIDICNCIH…
>AE040113.mRNA1
-------------------------------------------------------MEATAVGAAAQLLTGKSREGPDV----GLDLERQDYPSQV--------------DFQRKLLQPNFKGN-RATTFSHRFSATSQATSPRRNTRRQCRDDHPPIQVGCGEVTRDHHGSEVNW-FQEISKEVSKKLRAFYEFCRPHTIYGTIIGITSVSLLPMTSIDDFTVT-------ALAAALCMNIYVVGLNQVFDIQIDKVNKPGLPLAAGEFSVTTAVYVVLTFLIM---------------SFSIGIHSGSAPLMCALILSFLLGSAYSIEAPLLRWKRHALLAASCILFVRAILVQLAFFAHMQ---------------HHVLKRPLAPTKSL----VFA…
>AVESA.00010b.r2.2AG0257960.1
--------------------MKQFHHFFFVWYYKSVGSAGLGVLYLLAGSAWWWIRAGAFNVLVGADALKWSGHSDHI-LPSFCSIQRS-------G------------KGRVSLSIQGSKG---PTVDHCKKFLDWKYSYHRISHQSRNTSANA-GQSLQPETEAHDPA--SIW------KPIS-SLDAFYRFSRPHTVIGTALSIVSVSLLAVESLSDISPLFLTGLLEAVVAAFFMNIYIVGLNQLFDIEIDKVNKPTLPLASGEYSPATGVAIVSVSAAM---------------SFALGWLVGSPPLFWALFISFVLGTAYSVNLPYFRWKRFAVVAALCILAVRAVIVQLAFFLHIQ---------------TFVFRRPAVFSKPL----IFA…
>AVESA.00010b.r2.2CG0326330.1
--------------------MDSLR------------------------------------LQPPLLLSVGVQQRDHC-LPSFCSIQQN-------T------------KRQTSLSNQRIKRR--PTVIRCQKFSGWKYSYPEISHRSINTSSNASMQALQPEPKANDSAIMSMS------KPISTSLNAFYRFSRPHTVIGTALSIFSVSLLAVESLPDISPLFLTGLLEAVVSALFMNIYIVGLNQLSDIDIDKVNKPTLPLASGEYSPAVRVAIASTFAAM---------------SFGVGFVVGSMHLLWALFVSFVLGTAYSINLPYFRWKRSAIVSALCIVAVRAMIVQLAFFLHIQ---------------TFIFRRLVAFSRPL----IFA…
>AVESA.00010b.r2.5DG1006010.1
----------------------------------------------------------------------------------------------------------------------------------------------------------------------------------------------------------------------MKSIDDFTVTVLLGYIEALAAALCMNIYVVGLNQVFDIQIDKVNKPGLPLAAGEFSVATGVVLVLTFLIM---------------SFSIGIHSGSAPLMCALLLSFLLGSAYSIEAPLLRWKRHALLAASCILFVRAILVQLAFFAHMQ---------------HHVLKRPLTPTKSL----VFA…
>AVESA.00010b.r2.6CG1145570.1
--------------------MDSLC-----------------------------LRPSAPACAAA-----AARRRDHI-LPSFCSIQRS-------G------------KGRVSLSIQGSKG---PTDDHCKKFLDWKYSYHRISHQSRNTSANA-GQSLQPETEAHHPA--SIW------KPISSSLDAFYRFSRPHTVIGTALSIVSVSLLAVESLSDISPLFLTGLLEAVVAAFFMNIYIVGLNQVFDIEIDKVNKPTLPLASGEYSPATGVAIVSVSAAM---------------SFALGWLVGSPPLFWALFISFVLGTAYSVNLPYFRWKRFAVVAALCILAVRAVIVQLAFFLHIQ---------------TFVFRRPAVFSKPL----IFA…
>AVESA.00010b.r2.6CG1146510.1
------------------------------------------------------MEATAMGAAAQLL---TDRRGPRC--RARLGTARLSFP----G------------RFSAEAFAAQFQRKVNPTTFSHRFSPTSQATSPRRNTRRQCRDDHPAIQVGCGEVTREQHGSEVNR-FQEISKEVSKKLRAFYEFCRPHTIYGTIIGITSVSLLPMTSIDDFTVTVLLGYIEALAAALCMNIYVVGLNQVFDIQIDKVNKPGLPLAAGEFSVTTAVYVVLTFLIM---------------SFSIGIHSGSAPLMCALILSFLLGSAYSIEAPLLRWKRHALLAASCILFVRAILVQLAFFAHMQ---------------HHILKRPLAPTKSL----IFA…
>AVESA.00010b.r2.7DG1346790.1
--------------------MDSLC-----------------------------LRPSAPACAA------AARRRDHI-LPSFCSIQRS-------G------------KGRVSLSIQGSKG---PTVDHCKKFLDWKYSYHRISHQSRNTSANA-GQSLLPETEAHDPA--SIW------KSISSSLDAFYRFSRPHTVIGTALSIVSVSLLAVESLSDISPLFLTGLLEAVVAAFFMNIYIVGLNQLFDIEIDKVNKPTLPLASGEYSPATGVAIVSVSAAM---------------SFALGWLVGSPPLFWALFISFVLGTAYSVNLPYFRWKRFAVVAALCILAVRAVIVQLAFFLHIQ---------------TFVFRRPAVFSKPL----IFA…
>AVESA.00010b.r2.UnG1417730.1
----------------------------------------------------------------------MTECDKLL-CLPFLPIT---------G------------RFSVEAFAAQFQR---ATTFSHRFSATSQATSHRRNTRRQCRDVHPSIQVGCGEVTRDQHGSETNR-FEEIREEVSKKLRAFYEFCRPHTIYGTIIGITSVSLLPMKSIDDFTVTVLLGYIEALAAALCMNIYVVGLNQVFDIQIDKVNKPGLPLAAGEFSVATGVVLVLTFLIM---------------SFSIGIHSGSAPLMCALLLSFLLGSAYSIEAPLLRWKRHALLAASCILFVRAILVQLAFFAHMQ---------------HHVLKRPLTPTKSL----VFA…
>AVESA.00010b.r2.UnG1421090.1
----------------------------------------------------------------------------------------------------------------------------------------------------------------------------------------------------------------------MKSIDDFTVTVLLGYIEALAAALCMNIYVVGLNQVFDIQIDKVNKPGLPLAAGEFSVATGVVLVLTFLIM---------------SFSIGIHSGSAPLMCALLLSFLLGSAYSIEAPLLRWKRHALLAASCILFVRAILVQLAFFAHMQ---------------HHVLKRPLTPTKSL----VFA…
>AVESA.00010b.r2.UnG1422410.1
----------------------------------------------------------------------------------------------------------------------------------------------------------------------------------------------------------------------MKSIDDFTVTVLLGYIEALAAALCMNIYVVGLNQVFDIQIDKVNKPGLPLAAGEFSVATGVVLVLTFLIM---------------SFSIGIHSGSAPLMCALLLSFLLGSAYSIEAPLLRWKRHALLAASCILFVRAILVQLAFFAHMQ---------------HHVLKRPLTPTKSL----VFA…
>Bradi1g30809.1
------------------------------------------------------MRATVAAAAAGLQFFTDGRGAPGCGGRVRLGTRRSSSWAGR--------------RYSVEAFAGQCQS---ATTTMNKFSATSQATSTTRNTWGQRRDDHPGLQVGCGAISRDQHGSNANRLFEEIGEEVTKKLRAFYEFCRPHTIFGTIIGISSVSLLPMRSLDDFTMTVLRGYLEALAAALCMNIYVVGLNQLFDIQIDKINKPGLPLASGEFSVATGVVIVLSSLIM---------------SFSIGTRSGSAPLMCALLVSFLLGSAYSIEAPLLRWKRRALLAASCILFVRAILVQLAFFAHMQ---------------QHVLKRPLAPTKSL----VFA…
>Bradi1g31380.1
--------------------MDSLS-----------------------------LRPSSLLLSAPCAAAAAARRRDHI-LPPFRPIQQN-------G------------KGRISLSIQRSRG---PTVNLCQKFLDWKYSYHRMSHRPINTSANASGQSLQPETEAHDAA--SIW------KPISSSLDAFYRFSRPHTVIGTALSIVSVSLLAVESMSDFSPLFLTGLMEAVVAALFMNIYIVGLNQLFDIEIDKINKPTLPLASGEYSPAVGVAIVSVFAAM---------------SFGLGWAVGSPPLFWALFISFVLGTAYSINLPYFRWKRFAVVAALCILAVRAVIVQLAFFLHIQ---------------TFVFRRPAVFSRPL----IFA…
phylogenetic tree file (nexus format)
#NEXUS
begin taxa;
	dimensions ntax=35;
	taxlabels
	'AE039967.mRNA1'[&!color=#0000ff]
	'AE040009.mRNA1'[&!color=#ff0000]
	'AE040113.mRNA1'[&!color=#000000]
	'AVESA.00010b.r2.2AG0257960.1'[&!color=#0000ff]
	'AVESA.00010b.r2.2CG0326330.1'[&!color=#ff0000]
	'AVESA.00010b.r2.5DG1006010.1'[&!color=#000000]
	'AVESA.00010b.r2.6CG1145570.1'[&!color=#0000ff]
	'AVESA.00010b.r2.6CG1146510.1'[&!color=#000000]
	'AVESA.00010b.r2.7DG1346790.1'[&!color=#0000ff]
	'AVESA.00010b.r2.UnG1417730.1'[&!color=#000000]
	'AVESA.00010b.r2.UnG1421090.1'[&!color=#000000]
	'AVESA.00010b.r2.UnG1422410.1'[&!color=#000000]
	'Bradi1g30809.1'[&!color=#000000]
	'Bradi1g31380.1'[&!color=#000000]
	'HORVU.MOREX.r3.2HG0208140.1'[&!color=#ff0000]
	'HORVU.MOREX.r3.7HG0740290.1'[&!color=#0000ff]
	'HORVU.MOREX.r3.7HG0743880.1'[&!color=#000000]
	'TRIDC2Bv2G208200.1'[&!color=#ff0000]
	'TRIDC7Av2G224380.1'[&!color=#0000ff]
	'TRIDC7Av2G229100.1'[&!color=#000000]
	'TRIDC7Bv2G199050.1'[&!color=#0000ff]
	'TRIDC7Bv2G205810.1'[&!color=#000000]
	'Thint.19G0590500.1'[&!color=#000000]
	'Thint.19G0629100.1'[&!color=#0000ff]
	'Thint.20G0876300.1'[&!color=#0000ff]
	'Thint.20G0932000.1'[&!color=#000000]
	'Thint.21G0611900.1'[&!color=#0000ff]
	'Thint.V1245000.1'[&!color=#ff0000]
	'TraesLAC2B01G490500.1'[&!color=#ff0000]
	'TraesLAC7A01G533600.1'[&!color=#0000ff]
	'TraesLAC7A01G552400.1'[&!color=#000000]
	'TraesLAC7B01G434500.1'[&!color=#0000ff]
	'TraesLAC7B01G456800.1'[&!color=#000000]
	'TraesLAC7D01G532600.1'[&!color=#0000ff]
	'TraesLAC7D01G551600.1'[&!color=#000000]
;
end;
begin trees;
	tree tree_1 = [&R] ('HORVU.MOREX.r3.7HG0740290.1':0.014959,((((('HORVU.MOREX.r3.2HG0208140.1':0.112987,'Thint.V1245000.1':0.149394)[&label=90]:0.039076,('AE040009.mRNA1':0.091643,'AVESA.00010b.r2.2CG0326330.1':0.128481)[&label=100]:0.089415)[&label=84]:0.02357,('TraesLAC2B01G490500.1':0.051113,'TRIDC2Bv2G208200.1':0.001745)[&label=100]:0.119026)[&label=91,!hilight={6,0.08139999999999947,#ff0000}]…
end;
begin figtree;
	set appearance.backgroundColorAttribute="Default";
	set appearance.backgroundColour=#ffffff;
	set appearance.branchColorAttribute="User selection";
	set appearance.branchColorGradient=false;
	set appearance.branchLineWidth=2.0;
	set appearance.branchMinLineWidth=0.0;
	set appearance.branchWidthAttribute="Fixed";
	set appearance.foregroundColour=#000000;
	set appearance.hilightingGradient=true;
	set appearance.selectionColour=#2d3680;
	set branchLabels.colorAttribute="User selection";
	set branchLabels.displayAttribute="label";
	set branchLabels.fontName="sansserif";
	set branchLabels.fontSize=13;
	set branchLabels.fontStyle=0;
	set branchLabels.isShown=true;
	set branchLabels.significantDigits=4;
	set layout.expansion=0;
	set layout.layoutType="RECTILINEAR";
	set layout.zoom=0;
	set legend.attribute="label";
	set legend.fontSize=10.0;
	set legend.isShown=false;
	set legend.significantDigits=4;
	set nodeBars.barWidth=4.0;
	set nodeBars.displayAttribute=null;
	set nodeBars.isShown=false;
	set nodeLabels.colorAttribute="User selection";
	set nodeLabels.displayAttribute="Node ages";
	set nodeLabels.fontName="sansserif";
	set nodeLabels.fontSize=8;
	set nodeLabels.fontStyle=0;
	set nodeLabels.isShown=false;
	set nodeLabels.significantDigits=4;
	set nodeShapeExternal.colourAttribute="User selection";
	set nodeShapeExternal.isShown=false;
	set nodeShapeExternal.minSize=10.0;
	set nodeShapeExternal.scaleType=Width;
	set nodeShapeExternal.shapeType=Circle;
	set nodeShapeExternal.size=4.0;
	set nodeShapeExternal.sizeAttribute="Fixed";
	set nodeShapeInternal.colourAttribute="User selection";
	set nodeShapeInternal.isShown=false;
	set nodeShapeInternal.minSize=10.0;
	set nodeShapeInternal.scaleType=Width;
	set nodeShapeInternal.shapeType=Circle;
	set nodeShapeInternal.size=4.0;
	set nodeShapeInternal.sizeAttribute="Fixed";
	set polarLayout.alignTipLabels=false;
	set polarLayout.angularRange=0;
	set polarLayout.rootAngle=0;
	set polarLayout.rootLength=100;
	set polarLayout.showRoot=true;
	set radialLayout.spread=0.0;
	set rectilinearLayout.alignTipLabels=true;
	set rectilinearLayout.curvature=0;
	set rectilinearLayout.rootLength=5732;
	set scale.offsetAge=0.0;
	set scale.rootAge=1.0;
	set scale.scaleFactor=1.0;
	set scale.scaleRoot=false;
	set scaleAxis.automaticScale=true;
	set scaleAxis.fontSize=8.0;
	set scaleAxis.isShown=false;
	set scaleAxis.lineWidth=1.0;
	set scaleAxis.majorTicks=1.0;
	set scaleAxis.minorTicks=0.5;
	set scaleAxis.origin=0.0;
	set scaleAxis.reverseAxis=false;
	set scaleAxis.showGrid=true;
	set scaleBar.automaticScale=true;
	set scaleBar.fontSize=10.0;
	set scaleBar.isShown=true;
	set scaleBar.lineWidth=1.0;
	set scaleBar.scaleRange=0.2;
	set tipLabels.colorAttribute="User selection";
	set tipLabels.displayAttribute="Names";
	set tipLabels.fontName="sansserif";
	set tipLabels.fontSize=18;
	set tipLabels.fontStyle=0;
	set tipLabels.isShown=true;
	set tipLabels.significantDigits=4;
	set trees.order=false;
	set trees.orderType="increasing";
	set trees.rooting=true;
	set trees.rootingType="User Selection";
	set trees.transform=false;
	set trees.transformType="cladogram";
end;

## Sheet: Data_S2
Supplementary data S2. Retrieved transcriptome data for target HPT genes. Transcriptional values are in TPM, except for sheet "HvHPT_stress" which is in RPKM.
HvHPTs	EORNA RNAseq database (https://ics.hutton.ac.uk/eorna/index.html) for barley
TaHPTs	Wheat Expression Browser (http://www.wheat-expression.com/) for bread wheat
AsHPTs	GrainGenes database (https://wheat.pw.usda.gov/GG3/)
HvHPTs_stress	BarleyExpDB database (http://barleyexp.com/index.html)
HvHPTs											TaHPTs								AsHPTs								HvHPTs_stress
Seq	Tissue	Tissue in detail	HvHPT1_1	HvHPT1_2	HvHPT1_3	HvHPT1_4	HvHPT1_5	HvHPT1_6	HvHPT2		Seq	Tissue	Tissue in detail	Age	TaHPT1_7A	TaHPT1_7B	TaHPT1_7D		Seq	Tissue	Tissue in detail	AsHPT1_1	AsHPT1_2	AsHPT1_3	AsHPT2		ProjectID	Sample Name	Accession	Tissue	Treatment	Note	HvHPT1		HvHPT2
1	Root	Root (normal phosphorus)	19.0097	1.452	2.57857	0.0715803	6.64088e-11	0.218555	0.21238		1	Root	axillary roots	3_lea	6.2527	7.89567	9.60778		1	Root	Roots, about 3 weeks, Seedlings, Phosphorus deficiency, Hydroponic culture	3.76573	4.15606	4.02686	0		PRJNA315041	R1_MOCK_WT_12	Morex WT	Second leaf	water control; 12h		4.6		0
2	Root	Root (4 weeks)	12.0036	0.894997	37.8439	0.327288	4.16226e-08	0.268374	0		2	Root	radicle	see	5.82034	9.26486	10.95		2	Root	Roots, about 3 weeks, Seedlings, Phosphorus deficiency, Hydroponic culture	0.631638	0.630913	1.07137	0			R1_MOCK_WT_24	Morex WT	Second leaf	water control; 24h	Maximum value	22.36		0
3	Root	Root elongation zone	16.0466	4.52274	33.1345	0.222789	4.20876e-07	0.603392	0.0205867		3	Root	root apical meristem	3_lea	9.18959	8.29895	9.08129		3	Root	Roots, about 3 weeks, Seedlings, Phosphorus deficiency, Hydroponic culture	5.20927	2.79257	2.53075	0			R1_MOCK_WT_36	Morex WT	Second leaf	water control; 36h		11.03		0
4	Root	Root maturation zone	19.3751	4.95249	38.5384	0.249342	1.41282e-07	0.505969	0.0634064		4	Root	root apical meristem	till	11.3704	11.8137	11.4624		4	Root	Roots, about 3 weeks, Seedlings, Phosphorus deficiency, Hydroponic culture	5.09668	3.50278	3.54686	0			R1_INOC_WT_12	Morex WT	Second leaf	spot blotch; INOC 12h		35.74		0
5	Root	Root meristematic zone	13.8884	1.25286	20.9053	0.0211828	9.88781e-08	0.205569	0		5	Root	roots	14d	4.45621	4.99689	7.76068		5	Root	Roots, about 3 weeks, Seedlings, Phosphorus deficiency, Hydroponic culture	3.70243	4.41286	5.31586	0			R1_INOC_WT_24	Morex WT	Second leaf	spot blotch; INOC 24h		100.86		0
6	Root	Root tissue (22℃)	28.1066	0.54851	0	0.0151766	0.137797	0.0343994	0.0434744		6	Root	roots	24d	4.88146	4.99422	7.47908		6	Root	Roots, about 3 weeks, Seedlings, Phosphorus deficiency, Hydroponic culture	3.99796	1.48822	2.89482	0			R1_INOC_WT_36	Morex WT	Second leaf	spot blotch; INOC 36h		35.58		0
7	Root	Root tissue (35.5℃)	12.3683	0	0.0115121	0.146125	0	0.237431	0.192988		7	Root	roots	3_lea	5.69967	5.74226	8.26415		7	Root	Roots, about 3 weeks, Seedlings, Phosphorus deficiency, Hydroponic culture	4.87471	4.75943	3.60923	0			R1_MOCK_MUT_12	Morex Mutant 14-40	Second leaf	water control; 12h		5.27		0
8	Root	Root zone A	6.88135	1.16689	8.96833	0.407041	1.20036e-08	0.267061	0		8	Root	roots	30%sp	3.22832	3.59794	5.59646		8	Root	Roots, about 3 weeks, Seedlings, Phosphorus deficiency, Hydroponic culture	3.46293	2.25492	1.97147	0			R1_MOCK_MUT_24	Morex Mutant 14-40	Second leaf	water control; 24h		26.04		0
9	Root	Root zone B (control)	5.86005	1.4626	11.0815	0.227524	1.1766e-09	0.775525	0.0319555		9	Root	roots	5_lea	5.29178	4.40914	5.85993		9	Leaf	Oat_RNA-seq_leaf_rep_1	14.938	16.8049	10.5025	0			R1_MOCK_MUT_36	Morex Mutant 14-40	Second leaf	water control; 36h		10.14		0
10	Root	Root zone C (control)	4.14574	1.64706	7.21519	0.427183	2.568e-08	0.261556	0		10	Root	roots	7_lea	6.46626	6.49236	7.00305		10	Leaf	Oat_RNA-seq_leaf_rep_2	14.808	12.1125	1.58085	0			R1_INOC_MUT_12	Morex Mutant 14-40	Second leaf	spot blotch; INOC 12h		36.35		0
11	Root	Roots from the seedlings (10 cm shoot stage)	2.56843	2.25123	25.6483	0.447723	4.1138e-07	0.379829	0		11	Root	roots	f_lea	3.5396	4.37172	5.38324		11	Leaf	Oat_RNA-seq_leaf_rep_3	19.9243	13.4615	1.80634	0			R1_INOC_MUT_24	Morex Mutant 14-40	Second leaf	spot blotch; INOC 24h		75.34		0
12	Coleoptile	Coleoptile (18℃, 0h)	14.678	0.983391	42.6564	0.223736	0.0916953	0.20789	0		12	Root	roots	see	6.86796	8.02345	9.63172		12	Leaf	Oat_RNA-seq_leaf_cold_0h	33.8964	20.9156	15.5975	0.096258			R1_INOC_MUT_36	Morex Mutant 14-40	Second leaf	spot blotch; INOC 36h		36.05		0
13	Shoot	Shoot apex, W0.5 (Short day, 0 days)	2.58835	0.774527	25.0398	0	0	0.151316	0.429726		13	Root	roots	till	7.67155	7.64931	8.6606		13	Leaf	Oat_RNA-seq_leaf_cold_10-20d	33.6835	26.4504	16.6648	0.692968		PRJNA439267	K-A	Scarlett	Root A (0-12.5% of the total seminal root length)	Control		9.36		0
14	Shoot	Shoot apex, W1 (Short day, 7 days)	12.6252	1.33012	9.93774	0	0	0	0.414805		14	coleoptile	coleoptile	see	8.80131	17.7288	20.4303		14	Leaf	Oat_RNA-seq_leaf_cold_2-24h	20.6896	26.0066	13.385	2.95573			S-A	Scarlett	Root A (0-12.5% of the total seminal root length)	Water Deficit		11.55		0
15	Shoot	Shoot apex, W1 (Long day, 3 days)	5.94986	0.736708	15.7381	0	0	0.107619	1.84153		15	Shoot	Internode_2	30%sp	2.39106	6.69751	6.44954		15	Leaf	Oat_RNA-seq_leaf_cold_4d	69.404	42.6321	23.5704	0.112563			K-B	Scarlett	Root B (25-37.5% of the total seminal root length)	Control		9.67		0
16	Shoot	Shoot apex, W2 (Long day, 6 days)	9.90664	3.41665	9.65105	0	0	0.0426272	12.5617		16	Shoot	Internode_2	emer	3.82317	7.01649	7.05817		16	Leaf	Oat_RNA-seq_leaf_drought_0h	30.7483	18.7927	17.6637	0			S-B	Scarlett	Root B (25-37.5% of the total seminal root length)	Water Deficit	Maximum value	9.66		0
17	Shoot	Shoot apex, W2 (Long day, 9 days)	10.5597	1.90777	11.626	0	0	0.0950923	7.31119		17	Shoot	Internode_2	mil_g	3.68831	7.24239	7.4262		17	Leaf	Oat_RNA-seq_leaf_drought_1-2-4h	75.8139	84.7898	36.6218	0			K-C	Scarlett	Root C (50-62.5% of the total seminal root length)	Control		7.19		0
18	Shoot	Shoot apex, W2 (Short day, 16 days)	8.55381	0.276294	16.6096	0	0	0.133057	1.92794		18	Shoot	peduncle	30%sp	8.66111	7.48126	8.75455		18	Leaf	Oat_RNA-seq_leaf_drought_1d	98.251	183.405	41.6304	0			S-C	Scarlett	Root C (50-62.5% of the total seminal root length)	Water Deficit		9.7		0
19	Shoot	Shoot apex, W3.5 (Long day, 14 days)	19.8917	1.80916	4.87494	0	0	0.165062	26.9266		19	Shoot	peduncle	emer	7.60997	9.11374	9.97092		19	Leaf	Oat_RNA-seq_leaf_drought_2d	7.0702	48.7208	5.1869	0		PRJNA744693	T1EC_O	Evergreen	mature leaves at early tillering stage	57-day-old controlled		10.62		0
20	Shoot	Shoot apex, W3.5 (Long day, 20 days)	8.7041	3.66143	13.1175	0	0	0.227033	11.9487		20	Shoot	peduncle	mil_g	4.49303	4.83396	7.26257		20	Leaf	Leaf，age 0，Disease:Fusarium graminearum Dev Stage:late	2.12877	1.59065	1.64696	5.28294			T1EW_O	Evergreen	mature leaves at early tillering stage	6-day waterlogged		16.01		0
21	Shoot	Shoot apex, W3.5 (Short day, 50 days)	15.4106	0.39608	4.56997	0	0	0	2.89822		21	Shoot	seedling	4d	14.2045	20.3421	22.1983		21	Leaf	Leaf，age 0，Disease:Fusarium graminearum Dev Stage:late	4.18498	1.74718	3.04529	1.08146			T2EC_O	Evergreen	mature leaves at tillering stage	63-day-old controlled		22.12		0
22	Shoot	Apical meristem, W 3.5	3.0523	1.63806	21.8214	0.0033249	0.0021385	0.0676693	8.53843		22	Shoot	seedling	7d	3.47119	3.88437	6.52605		22	Leaf	Leaf，age 0，Disease:Fusarium graminearum Dev Stage:late	9.19982	4.7654	5.76642	9.99507			T2EW_O	Evergreen	mature leaves at tillering stage	6-day waterlogged		88.04		0
23	Shoot	Apical meristem, W 5.5	2.44512	1.53633	20.7237	9.73927e-09	0.0181409	0.091642	10.348		23	Shoot	shoot apical meristem	see	7.9176	9.00881	10.0205		23	Leaf	Leaf，age 0，Disease:Fusarium graminearum Dev Stage:late	0.451972	2.36329	0.304444	0			T1EC_Y	Evergreen	young leaves at early tillering stage	57-day-old controlled		6.02		0
24	Shoot	Shoot tissue (22C)	13.1052	0.278486	0.000111195	0.301158	0	0.0389928	0.281059		24	Shoot	shoot apical meristem	till	8.27394	9.23923	8.97317		24	Leaf	Leaf，age 0，Disease:Fusarium graminearum Dev Stage:late	2.47723	1.29822	1.92314	1.42958			T1EW_Y	Evergreen	young leaves at early tillering stage	6-day waterlogged		9.26		0
25	Shoot	Shoot tissue (35.5C)	8.0211	0.175438	0	0.088058	0	0	0.328826		25	Shoot	shoot axis	f_lea	7.98341	8.26898	9.29239		25	Leaf	Leaf，age 0，Disease:Fusarium graminearum Dev Stage:late	1.34466	0.065375	3.3666	1.17221			T2EC_Y	Evergreen	young leaves at tillering stage	63-day-old controlled		13.23		0
26	Shoot	Shoots from the seedlings (10 cm shoot stage)	6.90222	0.153706	18.2599	0.622385	0	0.510735	0		26	Shoot	shoot axis	fboot	8.01596	8.80268	8.89577		26	Leaf	Leaf，age 0，Disease:Fusarium graminearum Dev Stage:late	1.3222	0.394925	0.792498	1.45213			T2EW_Y	Evergreen	young leaves at tillering stage	6-day waterlogged		9.48		0
27	Shoot	Developing tillers (six leaf stage, 3rd internode)	3.25691	1.61218	18.8645	0.147615	3.91128e-06	0.268852	0		27	Shoot	shoot axis	mil_g	0.896757	4.3534	3.58089		27	Leaf	Leaf，age 0，Disease:Fusarium graminearum Dev Stage:late	3.48042	4.9377	3.35574	1.19494			T1LC_O	Laurikka	mature leaves at early tillering stage	57-day-old controlled		18.4		0
28	Leaf	Epidermis (4 weeks)	11.8863	1.56814	14.3842	0.356698	2.0606e-08	0.598739	0		28	Shoot	shoot axis	till	8.20311	9.31487	8.45437		28	Spike	Oat_RNA-seq_crown_cold_0h	4.64366	3.14181	4.94842	0.223918			T1LW_O	Laurikka	mature leaves at early tillering stage	6-day waterlogged		22.86		0
29	Leaf	First leaf fully expanded	2.75245	0.352225	5.15068	0.151776	0.0011924	0.188208	0.15546		29	Shoot	shoots	24d	6.42717	7.59463	9.06358		29	Spike	Oat_RNA-seq_crown_cold_10-20d	1.09653	1.47013	0.8403	0.025486			T2LC_O	Laurikka	mature leaves at tillering stage	63-day-old controlled		18.86		0
30	Leaf	Leaf (0h, 17℃, morning）	1.22209	1.51776	9.8285	2.29948e-07	0.280876	0.16176	0		30	Shoot	shoots	3_lea	6.2832	10.7935	7.33898		30	Spike	Oat_RNA-seq_crown_cold_2-24h	6.84854	3.48402	3.73529	0.332898			T2LW_O	Laurikka	mature leaves at tillering stage	6-day waterlogged		61.56		0
31	Leaf	Leaf (0h, 17℃, afternoon）	33.9549	8.22702	28.3732	0.248268	4.65551e-09	1.60334	0		31	Shoot	shoots	5_lea	3.24018	5.42497	4.14257		31	Spike	Oat_RNA-seq_crown_cold_4d	6.23	5.29738	3.59506	0.242191			T1LC_Y	Laurikka	young leaves at early tillering stage	57-day-old controlled		7.65		0
32	Leaf	Leaf (4 weeks 6℃, morning）	21.51	1.91531	8.89504	0	0	0.844436	0		32	Shoot	stem	1_sp	7.26677	10.7054	10.0871		32	Spike	Oat_RNA-seq_CV_Belinda_EMS_mutant_glume_glossy1_rep_1	4.04944	0.753036	6.38787	4.26464			T1LW_Y	Laurikka	young leaves at early tillering stage	6-day waterlogged		9.61		0
33	Leaf	Leaf (8h, 6℃, afternoon）	6.84284	0.790128	13.9316	1.07556	0.480608	0.498189	0		33	Shoot	stem	2_no	3.2403	5.75176	5.69317		33	Spike	Oat_RNA-seq_CV_Belinda_EMS_mutant_glume_glossy1_rep_3	3.16999	1.88864	5.84618	12.1928			T2LC_Y	Laurikka	young leaves at tillering stage	63-day-old controlled		9.54		0
34	Leaf	Leaf (9 weeks 6℃, morning）	2.93902	1.96781	9.54058	0.104054	0.181234	1.28069	0		34	Shoot	stem	anth	4.04464	4.48684	6.28855		34	Spike	Oat_RNA-seq_CV_Belinda_EMS_mutant_glume_glossy1_rep_4	3.36666	1.42362	7.61683	10.5806			T2LW_Y	Laurikka	young leaves at tillering stage	6-day waterlogged		20.75		0
35	Leaf	Leaf	3.11427	0.5734	2.25549	0	0	0.10325	0.0847787		35	Shoot	stem	mil_g	3.60123	8.61989	18.6124		35	Spike	Oat_RNA-seq_CV_Belinda_WT_glume_glaucous_rep_1	8.81917	2.25761	10.7285	19.1		PRJEB12540	Scarlett_leaf_control	Scarlett	Leaf	control		4.23		0.05
36	Leaf	Leaf (greenhouse)	8.11294	1.10761	7.58407	0.0621322	4.77623e-06	0.277671	0		36	Shoot	stem axis	see	9.85195	18.1252	20.2945		36	Spike	Oat_RNA-seq_CV_Belinda_WT_glume_glaucous_rep_2	2.92966	0.955954	6.13738	9.16172			Scarlett_leaf_drought	Scarlett	Leaf	drought		13.59		0
37	Leaf	Leaf (normal phosphorus)	7.53457	0.658296	1.01638	0.0652384	2.30412e-10	0.232047	0.12086		37	Leaf	first leaf blade	see	10.4162	17.8779	16.5504		37	Spike	Oat_RNA-seq_CV_Belinda_WT_glume_glaucous_rep_3	4.8471	2.14438	8.40247	9.0868			Scarlett_leaf_greenhouse	Scarlett	Leaf	greenhouse		9.61		0
38	Leaf	Leaf without upper and lower epidermis	7.50199	0.220776	0.00104116	0	0	0.0492249	0		38	Leaf	first leaf blade	till	8.34551	9.64504	18.1174		38	Spike	Oat_RNA-seq_CV_Belinda_WT_glume_glaucous_rep_4	2.44093	2.51156	4.21773	16.6546			SBCC073_LF_control	SBCC073	Leaf	control		3.54		0
39	Leaf	Leaf, W1 (Long day, 3 days)	9.20276	0.261042	4.07099	0.0255032	0	0	3.06715		39	Leaf	first leaf sheath	see	7.35676	16.9591	19.1487		39	Grain	Oat_RNA-seq_seed_early_dev_stage_day_rep_1	1.96712	1.16034	1.4043	0.149645			SBCC073_LF_drought	SBCC073	Leaf	drought		8.98		0
40	Leaf	Leaf, W1 (Short day, 7 days)	8.12998	4.98337e-05	0.390544	0.0926463	0	0.070834	3.34772		40	Leaf	first leaf sheath	till	3.0639	5.5087	6.65282		40	Grain	Oat_RNA-seq_seed_early_dev_stage_day_rep_2	4.10321	1.3399	1.79589	0			SBCC073_LF_greenhouse	SBCC073	Leaf	greenhouse		11.15		0
41	Leaf	Leaf, W2 (Long day, 6 days)	6.54491	0	3.60564	0.067896	0	0	2.44902		41	Leaf	second leaf	14d	6.2645	7.58352	9.13808		41	Grain	Oat_RNA-seq_seed_early_dev_stage_day_rep_3	2.98564	1.35076	1.66945	0.12253			SBCC073_YI_control	SBCC073	Young Inflorescence	control		11.14		0.28
42	Leaf	Leaf, W2 (Long day, 9 days)	7.44201	0.411837	4.28845	0.142844	0	0.171996	5.32748		42	Leaf	third leaf blade	3_lea	5.99019	11.6523	9.01513		42	Grain	Oat_RNA-seq_seed_early_dev_stage_night_rep_1	2.3193	1.203	2.41845	0.160813			SBCC073_YI_drought	SBCC073	Young Inflorescence	drought		7.7		0.77
43	Leaf	Leaf, W2 (Short day, 16 days)	11.9453	0.62192	2.46372	0.111326	0	0	0.701922		43	Leaf	third leaf sheath	3_lea	7.19176	11.5486	13.2459		43	Grain	Oat_RNA-seq_seed_early_dev_stage_night_rep_2	1.95843	1.70691	1.95269	0			SBCC073_YI_greenhouse	SBCC073	Young Inflorescence	greenhouse		21.71		0.86
44	Leaf	Second leaf (water control, 12h)	1.49213	0.138029	5.10655	0.0683628	4.34716e-10	0.235336	0		44	Leaf	fourth leaf	7_lea	6.67766	9.03305	13.5701		44	Grain	Oat_RNA-seq_seed_early_dev_stage_night_rep_3	2.75135	1.97014	2.55577	0			Scarlett_YI_control	Scarlett	Young Inflorescence	control		8.24		0.39
45	Leaf	Second leaf (water control, 24h)	6.33972	1.10606	28.8449	0.0888903	3.7495e-10	0.1431	0		45	Leaf	fifth leaf blade	5_lea	6.83466	13.2847	9.80033		45	Grain	Oat_RNA-seq_seed_mid_dev_stage_day_rep_1	2.80312	2.37773	2.03462	0.231362			Scarlett_YI_drought	Scarlett	Young Inflorescence	drought		4.69		1.02
46	Leaf	Second leaf (water control, 36h)	4.03715	0.205059	12.5003	0.132502	1.31216e-09	0.134849	0		46	Leaf	fifth leaf blade	emer	3.79319	8.32879	6.38183		46	Grain	Oat_RNA-seq_seed_mid_dev_stage_day_rep_2	2.48994	1.72379	1.92414	0.109615			Scarlett_YI_greenhouse	Scarlett	Young Inflorescence	greenhouse		16.08		1.04
47	Leaf	Senescing leaf (2 months)	5.33936	0.737476	28.8107	0.364836	1.68949e-09	0.377527	0		47	Leaf	fifth leaf blade	f_lea	7.87413	11.6925	10.5968		47	Grain	Oat_RNA-seq_seed_mid_dev_stage_day_rep_3	2.43716	1.2524	1.67749	0.32349		PRJNA781996	Barcult(control)	vulgare	leaves	Control		6.23		0
48	Leaf	Stomatal complex	4.54743	1.8686	1.68381e-08	0	0	0.0517201	0		48	Leaf	fifth leaf blade (senescence)	mil_g	3.89633	6.6559	7.76956		48	Grain	Oat_RNA-seq_seed_mid_dev_stage_night_rep_1	1.78015	1.16763	2.17504	0			Barcult(Salt-treated)	vulgare	leaves	Salt-treated		11.79		0
49	Leaf	Total leaf	8.00167	0.566716	0.0449656	0	0	0.133268	0		49	Leaf	fifth leaf blade night	anth	7.10585	11.8415	13.6524		49	Grain	Oat_RNA-seq_seed_mid_dev_stage_night_rep_2	2.35041	0.873436	1.15892	0		PRJNA767196	Hv-L0h		leaf	cold stress 0h-1		8.52		0
50	Spike	Stat-like to multicellular structure microspore	2.61017	0.147903	9.64949	0.10373	0	0.0582358	0		50	Leaf	fifth leaf blade night	f_lea	5.73406	13.3522	10.5249		50	Grain	Oat_RNA-seq_seed_mid_dev_stage_night_rep_3	1.87237	1.72372	2.56609	0			Hv-L2h		leaf	cold stress 2h		6.31		0
51	Spike	Uninucleate and haploide microspore	0.652745	1.39573e-06	0.0270318	0	0	0	0		51	Leaf	fifth leaf sheath	5_lea	7.4028	11.3604	13.0851		51	Grain	Oat_RNA-seq_seed_late_dev_stage_day_rep_1	1.06422	1.32294	0.931821	0			Hv-L24h		leaf	cold stress 24h		10.61		0
52	Spike	Anthers (0.3-0.4 mm)	9.33649	1.30193	8.62666	0.0276538	2.6531e-05	0.0704295	0		52	Leaf	fifth leaf sheath	f_lea	7.14212	13.9451	11.2198		52	Grain	Oat_RNA-seq_seed_late_dev_stage_day_rep_2	2.21261	2.47369	2.10074	0.127339			Hv-L168h		leaf	cold stress 168h		22.11		0
53	Spike	Anthers (0.5-0.9 mm)	8.3561	1.16466	5.88835	0.0205409	3.54802e-05	0.0677742	0		53	Leaf	leaf ligule	fboot	5.41136	7.40325	9.84594		53	Grain	Oat_RNA-seq_seed_late_dev_stage_day_rep_3	1.49737	1.29356	0.931923	0		PRJNA755156	B49	Barke	3rd stem internode	3rd stem internode		5.99		0
54	Spike	Anthers (1.0-1.2 mm)	5.77943	0.736148	3.6323	0	0	0.0539228	0		54	Leaf	leaf	14d	7.3241	7.56841	16.1425		54	Grain	Oat_RNA-seq_seed_late_dev_stage_night_rep_1	1.76739	2.12908	2.34387	0.111605			B71	Barke	Coleoptile	Cold stress coleoptiles		44.53		0
55	Spike	Anthers (1.3-1.4 mm)	3.3399	0.256588	2.82615	0	0	0.015434	0		55	Leaf	leaf	2dpa	6.30752	5.59816	10.2494		55	Grain	Oat_RNA-seq_seed_late_dev_stage_night_rep_2	1.45796	1.12929	2.0616	0.230947			B74	Barke	Coleoptile	Hot stress coleoptiles		26.17		0
56	Spike	Young inflorescences (control)	4.24611	2.38892	10.6834	0	0	0.112102	0.867114		56	Leaf	leaf	3_lea	6.51372	13.8749	10.1784		56	Grain	Oat_RNA-seq_seed_late_dev_stage_night_rep_3	1.25739	1.19145	1.63272	0.494777			B69	Barke	Developing grain	15 dpa developing grain		2.89		0
57	Spike	Young developing inflorescences (5mm)	3.10218	0.171182	21.1005	0	0	0.262867	1.29845		57	Leaf	leaf	7_lea	9.47199	14.9643	20.9816		57	Grain	Oat_RNA-seq_CV_Sang_seed_late_dev_stage_rep_1	2.0553	1.51026	1.53608	0.061003			B6	Barke	Developing grain	Developing grain 5 dpa		4.1		0
58	Spike	Young inflorescences (greenhouse)	12.7147	4.9257	17.0938	0	0	0.168151	2.34978		58	Leaf	leaf	7d	5.44295	7.19279	7.55632		58	Grain	Oat_RNA-seq_CV_Sang_seed_late_dev_stage_rep_2	1.97951	1.52572	1.80431	0			B1	Barke	Embroyo	6 day embroyo		12.13		0
59	Spike	Developing inflorescences (1-1.5 cm)	1.21013	0.602654	16.6783	0.141995	0	0.0705075	1.82628		59	Leaf	leaf	9d	5.92662	6.24286	7.35364		59	Grain	Oat_RNA-seq_CV_Sang_seed_late_dev_stage_rep_3	2.33645	2.6623	2.26566	0.207578			B79	Barke	Embroyo	Salt stress embroyos		24.79		0
60	Spike	Developing spikes (awn primordium stage)	9.26613	1.77753	22.8688	0	0	0.156332	9.09853		60	Leaf	leaf	see	9.32914	12.0429	10.1741		60	Grain	Oat_RNA-seq_CV_Belinda_seed_late_dev_stage_rep_1	2.24373	1.36751	1.2848	0.295557			B7	Barke	Inflorescence	35 day inflourescence		14.23		0
61	Spike	AP stage (5mm +/- 1mm spike length)	4.1033	1.58237	20.6164	0	0	0.149132	15.1187		61	Leaf	leaf	till	7.00753	9.35185	9.318		61	Grain	Oat_RNA-seq_CV_Belinda_seed_late_dev_stage_rep_2	2.34066	1.91166	1.88874	0.594184			B4	Barke	Inflorescence	50 day inflourescence		13.57		0
62	Spike	WA stage (10mm +/- 1mm spike length)	5.02795	1.9439	18.8016	0.00840406	0	0.16091	6.48823		62	Leaf	flag leaf	12dpa	3.80395	5.9195	4.9761		62	Grain	Oat_RNA-seq_CV_Belinda_seed_late_dev_stage_rep_3	2.12311	2.46783	1.63308	0			B46	Barke	Leaf	Day 14 seedling		4.05		0
63	Spike	Rachis (5 weeks PA)	6.20127	0.770598	34.5983	0.199555	3.06285e-08	0.199058	5.35201		63	Leaf	flag leaf	15dpa	6.83945	7.38113	11.6213											B43	Barke	Leaf	Etoliated Leaf		48.73		0
64	Spike	Lemma (6 weeks PA)	3.46112	0.088304	6.91188	0	0	0.0706145	0.796526		64	Leaf	flag leaf	25dpa	13.0539	6.99228	98.7021											B88	Barke	Leaf	Rhynchosporium infected leaf 3dpi\, 9dpi		6.44		0
65	Spike	Lodicule (6 weeks PA)	2.04633	0	3.71981	0	0	0.0365144	0.105408		65	Leaf	flag leaf	30dpa	11.1215	6.12957	113.02											B53	Barke	Lemma	Lemma day 55		2.89		0
66	Spike	Palea (6 weeks PA)	3.68649	0.34081	11.2593	0.103178	9.68547e-09	0.1373	0.315455		66	Leaf	flag leaf	anth	6.50272	9.86905	10.1476											B60	Barke	Lodicule	Lodicule day 55		9.27		0
67	Spike	Spike (water 48 hai)	1.62154	0.153463	6.41109	0.0110657	0	0.0614785	0.343501		67	Leaf	flag leaf	emer	5.70185	9.51247	8.41176											B51	Barke	Palea	Palea day 55		6.06		0
68	Spike	Spike (water 96 hai)	3.27814	0.232303	5.96105	0.069526	1.58632e-06	0.0495761	0.178716		68	Leaf	flag leaf blade	10dpa	6.60624	7.83947	9.00955											B87	Barke	Peduncle	Peduncle		13.27		0
69	Grain	Embryos of mature, non-aged seeds	3.02079	1.23818	4.16974	0.0932132	0.0134659	0.308401	0		69	Leaf	flag leaf blade	13dpa	6.15546	7.32217	9.85118											B61	Barke	Rachis	Rachis day 55		8.83		0
70	Grain	Developing grain (bracts removed, 15 DPA)	0.818077	0.220957	3.01714	0	0	0.13623	0		70	Leaf	flag leaf blade	15dpa	7.701	8.31221	11.8055											B2	Barke	Root	23 day roots		16.1		0
71	Grain	Developing grain (bracts removed, 5 DPA)	1.97516	0.37342	6.46732	0	0	0.0416863	0.063699		71	Leaf	flag leaf blade	17dpa	9.04738	8.95715	12.9115											B48	Barke	Root	Day 35 root		14.28		0
72	Grain	Hulless barley grain	3.259	0.0515172	2.68063	0	0	0.0140094	0		72	Leaf	flag leaf blade	19dpa	6.97549	7.84734	9.72275											B5	Barke	Shoot Apex	Day 6 shoot apex		30.29		0
73	Grain	Embryos dissected from germinating grains	12.7353	0.29879	34.4225	0.185592	0	0.319367	0		73	Leaf	flag leaf blade	21dpa	8.85815	8.37541	16.8409										PRJNA382490	0CdR	Morex	roots	control Cd		41.82		0
74	Grain	Germinating embryos	27.2071	1.75481	2.25396	0.0157879	0.0165789	0.141323	0		74	Leaf	flag leaf blade	23dpa	11.0577	7.03415	42.9834											80CdR	Morex	roots	80 µM Cd		19.73		0
											75	Leaf	flag leaf blade	26dpa	9.96386	5.08264	73.4269											0CuR	Morex	roots	control Cu		37.67		0
											76	Leaf	flag leaf blade	30%sp	6.60738	8.88193	8.54935											50CuR	Morex	roots	50 µM Cu		27.22		0
											77	Leaf	flag leaf blade	3dpa	5.01782	8.80421	6.69											0ZnR	Morex	roots	control Zn		45.31		0
											78	Leaf	flag leaf blade	7dpa	6.97341	8.7526	11.2984											570ZnR	Morex	roots	570 µM Zn		32.61		0
											79	Leaf	flag leaf blade	emer	5.39947	9.84583	8.23595											0CuS	Morex	shoots	control Cu		16		0
											80	Leaf	flag leaf blade	f_lea	7.64895	15.414	8.75468											50CuS	Morex	shoots	50 µM Cu		19.38		0
											81	Leaf	flag leaf blade	fboot	6.91869	11.4667	8.40544											0CdS	Morex	shoots	control Cd		18.12		0
											82	Leaf	flag leaf blade	mil_g	4.23481	6.67288	6.86394											80CdS	Morex	shoots	80 µM Cd		44.98		0
											83	Leaf	flag leaf blade (senescence)	dou	4.77979	8.32003	9.73898											0ZnS	Morex	shoots	control Zn		19.82		0
											84	Leaf	flag leaf blade (senescence)	rip	9.61635	6.83122	55.6403											570ZnS	Morex	shoots	570 µM Zn		39.44		0
											85	Leaf	flag leaf blade night	anth	4.57736	6.96691	6.65236										PRJEB34648	Bowman_continuous light regimen_20℃_36h	Bowman	leaf	continuous light regimen_20℃_36h		12.64		0
											86	Leaf	flag leaf blade night	f_lea	6.6436	14.9887	7.80354											Bowman_continuous light regimen_20℃_40h	Bowman	leaf	continuous light regimen_20℃_40h		15.8		0
											87	Leaf	flag leaf sheath	30%sp	5.00524	7.67348	5.7769											Bowman_continuous light regimen_20℃_44h	Bowman	leaf	continuous light regimen_20℃_44h		15.88		0
											88	Leaf	flag leaf sheath	emer	4.42522	6.44725	5.48951											Bowman_continuous light regimen_20℃_48h	Bowman	leaf	continuous light regimen_20℃_48h		13.31		0
											89	Leaf	flag leaf sheath	fboot	5.01598	9.16589	6.36862											Bowman_continuous light regimen_20℃_52h	Bowman	leaf	continuous light regimen_20℃_52h		11.81		0.2
											90	Leaf	flag leaf sheath	mil_g	4.01756	5.78869	7.6489											Bowman_continuous light regimen_20℃_56h	Bowman	leaf	continuous light regimen_20℃_56h		13.5		0
											91	Spike	anther	anth	0.375242	0.879803	1.55641											Bowman_continuous light regimen_20℃_60h	Bowman	leaf	continuous light regimen_20℃_60h		15.95		0.48
											92	Spike	anther	meio	2.42656	2.1959	2.01543											Bowman_continuous light regimen_20℃_64h	Bowman	leaf	continuous light regimen_20℃_64h		16.81		0
											93	Spike	awns	emer	5.82346	4.64287	8.34431											Bowman_continuous light regimen_20℃_68h	Bowman	leaf	continuous light regimen_20℃_68h		14.05		0.19
											94	Spike	awns	mil_g	5.00629	3.54818	9.16484											Bowman_continuous light regimen_20℃_72h	Bowman	leaf	continuous light regimen_20℃_72h		14.49		0
											95	Spike	glumes	emer	3.21478	0.430843	3.60909											Bowman_dark_18℃_14h	Bowman	leaf	dark_18℃_14h		10.85		0
											96	Spike	glumes	mil_g	3.13467	0.107588	4.32334											Bowman_dark_18℃_16h	Bowman	leaf	dark_18℃_16h		6.15		0.15
											97	Spike	lemma	emer	3.50594	0.2501	2.95267											Bowman_dark_18℃_20h	Bowman	leaf	dark_18℃_20h		4.88		0.31
											98	Spike	lemma	mil_g	2.81141	0.121717	2.78917											Bowman_dark_18℃_24h	Bowman	leaf	dark_18℃_24h		2.46		0
											99	Spike	microspores	uninu	1.85353	3.39383	2.63296											Bowman_light_20℃_0h	Bowman	leaf	light_20℃_0h		3.14		0
											100	Spike	pistil	anth	6.95094	5.39337	6.91981											Bowman_light_20℃_12h	Bowman	leaf	light_20℃_12h		11.15		0
											101	Spike	pistillody stamen	anth	3.66954	3.49173	6.10338											Bowman_light_20℃_2h	Bowman	leaf	light_20℃_2h		2.94		0
											102	Spike	stamen	anth	2.1116	2.62929	3.54597											Bowman_light_20℃_4h	Bowman	leaf	light_20℃_4h		2.78		0
											103	Spike	stigma & ovary	anth	6.36402	1.94185	7.25291											Bowman_light_20℃_8h	Bowman	leaf	light_20℃_8h		3.33		0
											104	Spike	spike (bottom third)	anth	3.9339	2.13458	4.97856											BW284_continuous light regimen_20℃_36h	BW284	leaf	continuous light regimen_20℃_36h		9.52		0
											105	Spike	spike (middle third)	anth	4.61455	1.26333	4.78022											BW284_continuous light regimen_20℃_40h	BW284	leaf	continuous light regimen_20℃_40h		12.36		0
											106	Spike	spike (top third)	anth	4.85949	2.03816	4.54589											BW284_continuous light regimen_20℃_44h	BW284	leaf	continuous light regimen_20℃_44h		11.72		0.55
											107	Spike	spikelets	30%sp	5.07912	2.32623	6.00155											BW284_continuous light regimen_20℃_48h	BW284	leaf	continuous light regimen_20℃_48h		13.28		0
											108	Spike	spike	2_no	8.45846	4.73185	6.97078											BW284_continuous light regimen_20℃_52h	BW284	leaf	continuous light regimen_20℃_52h		13.82		0
											109	Spike	spike	30%sp	5.85181	2.45688	7.41373											BW284_continuous light regimen_20℃_56h	BW284	leaf	continuous light regimen_20℃_56h		12.54		0.53
											110	Spike	spike	anth	3.59293	2.00526	3.97895											BW284_continuous light regimen_20℃_60h	BW284	leaf	continuous light regimen_20℃_60h		15.51		0
											111	Spike	spike	emer	8.98468	3.03919	12.723											BW284_continuous light regimen_20℃_64h	BW284	leaf	continuous light regimen_20℃_64h		15.21		0
											112	Spike	spike	f_lea	7.51286	4.51947	7.61973											BW284_continuous light regimen_20℃_68h	BW284	leaf	continuous light regimen_20℃_68h		15.53		0.61
											113	Spike	spike	fboot	8.33284	5.47219	11.0584											BW284_continuous light regimen_20℃_72h	BW284	leaf	continuous light regimen_20℃_72h		16.88		0.22
											114	Grain	transfer cells	20dpa	0.262952	1.10901	0.631603											BW284_dark_18℃_16h	BW284	leaf	dark_18℃_16h		5.75		0.16
											115	Grain	aleurone layer	12dpa	0.205158	0.811371	0.866505											BW284_dark_18℃_20h	BW284	leaf	dark_18℃_20h		5.23		0
											116	Grain	aleurone layer	14dpa	0.333722	9.76836	6.33583											BW284_dark_18℃_24h	BW284	leaf	dark_18℃_24h		2.32		0
											117	Grain	aleurone layer	20dpa	0.171155	3.93098	3.2077											BW284_light_20℃_0h	BW284	leaf	light_20℃_0h		2.5		0
											118	Grain	aleurone layer	6dpa	0.655045	1.81557	1.64193											BW284_light_20℃_12h	BW284	leaf	light_20℃_12h		7.73		0
											119	Grain	aleurone layer	9dpa	0.132682	1.64506	1.80188											BW284_light_20℃_2h	BW284	leaf	light_20℃_2h		3.71		0
											120	Grain	aleurone layer and starchy endosperm	30dpa	0.0795578	1.34997	0.82205											BW284_light_20℃_4h	BW284	leaf	light_20℃_4h		1.84		0
											121	Grain	starchy endosperm	12dpa	0.129323	0.296943	0.364706											BW284_light_20℃_8h	BW284	leaf	light_20℃_8h		3.85		0
											122	Grain	starchy endosperm	14dpa	0.0246353	0.642238	0.630333											BW287_continuous light regimen_20℃_36h	BW287	leaf	continuous light regimen_20℃_36h		14.14		0
											123	Grain	starchy endosperm	20dpa	0.0235455	0.29563	0.273158											BW287_continuous light regimen_20℃_40h	BW287	leaf	continuous light regimen_20℃_40h		16.16		0
											124	Grain	starchy endosperm	30dpa	0.0534073	0.397804	0.241503											BW287_continuous light regimen_20℃_44h	BW287	leaf	continuous light regimen_20℃_44h		17.82		0
											125	Grain	starchy endosperm	6dpa	0.149973	0.945784	1.6065											BW287_continuous light regimen_20℃_48h	BW287	leaf	continuous light regimen_20℃_48h		17.66		0
											126	Grain	starchy endosperm	9dpa	0.198039	1.93459	1.56099											BW287_continuous light regimen_20℃_52h	BW287	leaf	continuous light regimen_20℃_52h		17.5		0
											127	Grain	endosperm	dou	0.282778	1.59255	0.982925											BW287_continuous light regimen_20℃_56h	BW287	leaf	continuous light regimen_20℃_56h		16.03		0
											128	Grain	whole endosperm	10dpa	0.0511963	0.995677	0.534511											BW287_continuous light regimen_20℃_60h	BW287	leaf	continuous light regimen_20℃_60h		18.84		0
											129	Grain	whole endosperm	20dpa	0.0336311	0.966524	0.560077											BW287_continuous light regimen_20℃_64h	BW287	leaf	continuous light regimen_20℃_64h		24.08		0
											130	Grain	seed coat	12dpa	0.420485	1.2588	1.92175											BW287_continuous light regimen_20℃_68h	BW287	leaf	continuous light regimen_20℃_68h		17.5		0
											131	Grain	seed coat	4dpa	0.961346	0	2.17192											BW287_continuous light regimen_20℃_72h	BW287	leaf	continuous light regimen_20℃_72h		20.02		0
											132	Grain	seed coat	8dpa	0.278624	0.547399	1.39896											BW287_dark_18℃_16h	BW287	leaf	dark_18℃_16h		7.86		0
											133	Grain	starchy endosperm + seed coat	12dpa	0.178515	0.87645	0.358553											BW287_dark_18℃_20h	BW287	leaf	dark_18℃_20h		5.9		0
											134	Grain	starchy endosperm + seed coat	4dpa	4.13901	0.573317	1.31313											BW287_dark_18℃_24h	BW287	leaf	dark_18℃_24h		3.53		0
											135	Grain	starchy endosperm + seed coat	8dpa	0.935285	1.60523	2.13292											BW287_light_20℃_0h	BW287	leaf	light_20℃_0h		2.62		0
											136	Grain	embryo proper	dou	3.11954	7.33081	3.74948											BW287_light_20℃_12h	BW287	leaf	light_20℃_12h		11.17		0
											137	Grain	grain	11dpa	0.443738	0.797208	0.885116											BW287_light_20℃_2h	BW287	leaf	light_20℃_2h		2.66		0
											138	Grain	grain	14dpa	0.824387	1.16289	0.679263											BW287_light_20℃_4h	BW287	leaf	light_20℃_4h		3.59		0
											139	Grain	grain	15dpa	0.968457	2.12753	2.69994											BW287_light_20℃_8h	BW287	leaf	light_20℃_8h		3.48		0
											140	Grain	grain	25dpa	1.98605	3.84467	2.25196											BW290_continuous light regimen_20℃_36h	BW290	leaf	continuous light regimen_20℃_36h		7.39		3.52
											141	Grain	grain	2dpa	4.32848	0.889724	4.91465											BW290_continuous light regimen_20℃_40h	BW290	leaf	continuous light regimen_20℃_40h		9.33		3.09
											142	Grain	grain	30dpa	1.37696	1.81808	0.586837											BW290_continuous light regimen_20℃_44h	BW290	leaf	continuous light regimen_20℃_44h		10.34		3.55
											143	Grain	grain	35dpa	0.969717	2.18692	1.1029											BW290_continuous light regimen_20℃_48h	BW290	leaf	continuous light regimen_20℃_48h		10.82		2.72
											144	Grain	grain	4+dpa	0.966759	0.582497	0.624665											BW290_continuous light regimen_20℃_52h	BW290	leaf	continuous light regimen_20℃_52h		13.61		2.84
											145	Grain	grain	h_dou	1.38788	3.27426	2.12455											BW290_continuous light regimen_20℃_56h	BW290	leaf	continuous light regimen_20℃_56h		10.58		3.34
											146	Grain	grain	mil_g	0.849378	1.76548	3.21725											BW290_continuous light regimen_20℃_60h	BW290	leaf	continuous light regimen_20℃_60h		10.48		2.98
											147	Grain	grain	rip	1.0934	2.38192	1.41008											BW290_continuous light regimen_20℃_64h	BW290	leaf	continuous light regimen_20℃_64h		15.06		1.71
											148	Grain	grain	s_dou	0.910607	2.51175	3.44404											BW290_continuous light regimen_20℃_68h	BW290	leaf	continuous light regimen_20℃_68h		12.31		3.06
																												BW290_continuous light regimen_20℃_72h	BW290	leaf	continuous light regimen_20℃_72h		14.32		2.25
																												BW290_dark_18℃_16h	BW290	leaf	dark_18℃_16h		5.48		1.53
																												BW290_dark_18℃_20h	BW290	leaf	dark_18℃_20h		2.11		1.04
																												BW290_dark_18℃_24h	BW290	leaf	dark_18℃_24h		1.16		0.62
																												BW290_light_20℃_0h	BW290	leaf	light_20℃_0h		1.47		1.38
																												BW290_light_20℃_12h	BW290	leaf	light_20℃_12h		9.22		1.34
																												BW290_light_20℃_2h	BW290	leaf	light_20℃_2h		1.74		1.58
																												BW290_light_20℃_4h	BW290	leaf	light_20℃_4h		2.5		1.57
																												BW290_light_20℃_8h	BW290	leaf	light_20℃_8h		3.97		2.1
																											PRJEB8748	Leaf_LD_S42-IL107_W1_3DAS	S42-IL017	Leaf; W1	Long day; 3 days		9.69		0.93
																												Leaf_SD_S42-IL107_W1_7DAS	S42-IL107	Leaf; W1	Short day; 7 days		6.95		0.72
																												Leaf_LD_S42-IL017_W2_6DAS	S42-IL107	Leaf; W2	Long day; 6 days		7.43		0.93
																												Leaf_SD_S42-IL107_W2_16DAS	S42-IL107	Leaf; W2	Short day; 16 days		10.25		0
																												Apex_SD_S42-IL017_W0.5_0DAS	S42-IL107	Shoot apex; W0.5	Short day; 0 days		21.05		0
																												Apex_LD_S42-IL017_W1_3DAS	S42-IL107	Shoot apex; W1	Long day; 3 days		15.56		0.2
																												Apex_SD_S42-IL017_W1_7DAS	S42-IL107	Shoot apex; W1	Short day; 7 days		17.93		0.04
																												Apex_LD_S42-IL017_W2_6DAS	S42-IL107	Shoot apex; W2	Long day; 6 days		17.57		5.11
																												Apex_SD_S42-IL017_W2_16DAS	S42-IL107	Shoot apex; W2	Short day; 16 days		17.47		0.61
																												Apex_LD_S42-IL107_W3.5_14DAS	S42-IL107	Shoot apex; W3.5	Long day; 14 days		19.63		10.28
																												Apex_SD_S42-IL107_W3.5_50DAS	S42-IL107	Shoot apex; W3.5	Short day; 50 days		18.84		1.3
																												Leaf_LD_Scarlett_W1_3DAS	Scarlett	Leaf; W1	Long day; 3 days		10.82		0.45
																												Leaf_LD_Scarlett_W2_9DAS	Scarlett	Leaf; W2	Long day; 9 days		8.9		1.18
																												Apex_LD_Scarlett_W1_3DAS	Scarlett	Shoot apex; W1	Long day; 3 days		17.29		0.69
																												Apex_LD_Scarlett_W2_9DAS	Scarlett	Shoot apex; W2	Long day; 9 days		17.03		2.89
																												Apex_LD_Scarlett_W3.5_20DAS	Scarlett	Shoot apex; W3.5	Long day; 20 days		19.32		4.22
																											ProjectID	Sample Name	Accession	Tissue	Treatment		HvHPT1		HvHPT2
																											PRJEB39672	AP_CS	Bowman	Awn Primordium	Central Spikelet		9.27		0
																												AP_IM	Bowman	Awn Primordium	Inflorescence meristem		12.53		3.98
																												AP_LS	Bowman	Awn Primordium	Lateral Spikelet		8.66		1.57
																												AP_R1	Bowman	Awn Primordium	Reference 1/Rachis		65.78		0.83
																												AP_R2	Bowman	Awn Primordium	Reference 2/Complete Spike		13.63		2.48
																												DR_IM	Bowman	Double Ridge	Inflorescence meristem		6.93		0
																												DR_LR	Bowman	Double Ridge	Leaf Ridge		11.17		1.37
																												DR_R1	Bowman	Double Ridge	Reference 1/Rachis		23.69		2.25
																												DR_R2	Bowman	Double Ridge	Reference 2/Complete Spike		10		1.54
																												DR_SR	Bowman	Double Ridge	Spikelet Ridge		6.08		0.94
																												GP_CS	Bowman	Glume Primordium	Central Spikelet		7.74		0.11
																												GP_IM	Bowman	Glume Primordium	Inflorescence meristem		8.16		0
																												GP_LS	Bowman	Glume Primordium	Lateral Spikelet		6.62		1.99
																												GP_R1	Bowman	Glume Primordium	Reference 1/Rachis		35.49		1.67
																												GP_R2	Bowman	Glume Primordium	Reference 2/Complete Spike		10.13		2.05
																												LP_CS	Bowman	Lemma Primordium	Central Spikelet		10.85		0.27
																												LP_IM	Bowman	Lemma Primordium	Inflorescence meristem		8.17		0.25
																												LP_LS	Bowman	Lemma Primordium	Lateral Spikelet		7.99		1.17
																												LP_R1	Bowman	Lemma Primordium	Reference 1/Rachis		52.79		1.33
																												LP_R2	Bowman	Lemma Primordium	Reference 2/Complete Spike		15.24		3.28
																												SP_CS	Bowman	Stamen Primordium	Central Spikelet		9.43		0
																												SP_IM	Bowman	Stamen Primordium	Inflorescence meristem		14.23		2.14
																												SP_LS	Bowman	Stamen Primordium	Lateral Spikelet		11.9		1.28
																												SP_R1	Bowman	Stamen Primordium	Reference 1/Rachis		56.8		2.05
																												SP_R2	Bowman	Stamen Primordium	Reference 2/Complete Spike		12.96		3.51
																												TM_CS	Bowman	Triple mound	Central Spikelet		8.86		1.79
																												TM_IM	Bowman	Triple mound	Inflorescence meristem		9.33		0.19
																												TM_LS	Bowman	Triple mound	Lateral Spikelet		8.59		1.83
																												TM_R1	Bowman	Triple mound	Reference 1/Rachis		37.28		2.66
																												TM_R2	Bowman	Triple mound	Reference 2/Complete Spike		12.72		3.04
																												WA_IM	Bowman	White anther	Inflorescence meristem		6.1		9.63

## Sheet: Data_S3
Supplementary data S3. Primer sequences used in qRT-PCR.
Gene Name	Gene ID	Forward primer	Reverse primer
HvHPT1	HORVU.MOREX.r3.7HG0740290.1	CGAGTTTCTTTGTCCATCCA	CAGTATCGTGTGCTTCAGTT
HvHPT2	HORVU.MOREX.r3.2HG0208140.1	CGAGCGCACTTCCATAGGAT	CCTGATATTGACGGGGACCG
TaHPT1_7A	TraesLAC7A01G533600.1	TCCATCCAACGAAATGGTGAAC	TCGTGTGCTTCAGTTTCAGG
TaHPT1_7B	TraesLAC7B01G434500.1	AAAGGCCCTACCATTAATCAC	TCGTGTGCTTCAGTTTCAGG
TaHPT1_7D	TraesLAC7D01G532600.1	CAAAGGCCCTACTGTTGACCG	TCGTGTGCTTCAGTTTCAGG
TaHPT2	TraesLAC2B01G490500.1	CGCCCTTTTCATGAACATTT	GATACTATTGCAACCCCAGC

## Sheet: Data_S4
Supplementary data S4. Putative promoter region sequences and cis-acting element prediction results.
Putative promoter region sequences 2000 bp upstream of the start codon
>AeHPT2
TGGTATATATGTTAGGTATTGCTAATATATAATGTAGTAGCATGGTAGAACATACGAAGCATATCACTTGAGATATACCTGGGCATTTTTTGGGCCGGGCCGGGCCTGACCAAGCCTGCCCGTGAAAATCCTAGGCCCGAGCCCGGCCCGGCCCGGCTGTCGGGCCTAAAAATCAAGCCCAGGCCCGACCCGTGATGCACGCTTTCCCTCGGGCCTCAGGCCGGGCCTTTCCCTATTTTGCGCATTCATGAAGCTCGAGCCCGGCCCGTGACGCCTTCGGGTCGCAGAACCGGAGCCCAGGCCCAGCCCGCGGGCCTCAAAAGCCCGAACGGGCCGGGCTGCCCACGCCCAGGTTTACTTGAGAGATGGAGGAAACGCCGACGAGGGAACAACAAAGTC…
>AeHPT1
AGGCATGATGACTACATGTCCTCTTCTCCCCCTAAGGCGACATCGAAGACGTTGTAGTTGCATCCGACCAGTGTGTATCCAGATGCAAATTCGGCCAGCGTCAGGCATCGACGTGGAGGTTTCCTCTATTCCATGTGCCTCAATCCGGAGGACGACGAGGAACTCCCGCTAACGCAAAGGTATAAATCTTTCCATGGTCGTCCTTCGTGACGATGAACTAGGCTTTCCCTAGTTGTTTTTACTATTTATGTTTTATTTAGCCATCAAGAATTTTTATGTGGTTCTGTACAAAAGCATATTCTACGTGATTTGGTTATGTTAGATCATGTTCTTCTTAAATAGTCTCTATATCTATGTTTCGGTTTGTTAGTGTGTATGTATGTTGCTAAGTCGGGGCTC…
>TiHPT1a
GGTAAAATCCTGTGTCCATGTTACCATCGCTCCAGGACGCCTAGCTTAGGACCCCTACTACGAGCTATGCCGGATTTAGAACCGACACCCTCACTTGCCTTGAGGGGCAAGCTAAGGGGTGCGGTTAGGGTTTTGGGGGGGGGCCCTTGGTACTGTCGGCCCTAGGAGGGGGTAGCCCCACCTCCAAGGCAACCCTCCCCCTTGCGCCTATATAATGAGAGGAGGGGCAGCCCCCCAAACACATATTTGTGCTTGAAAGGCTGCACCCCCTCTCTCTCTCTGGAAAACTTCTCTCCGCCGCAAAGGCTGCTCCACCACCACCTCTAGTCTCCGGTAGTTCTTTGTTTTGGACGACGAAGGCATGCTGGATCGGTGAATCCGTACGCGTGGATACCGACA…
>TiHPT1c
CATAGATTACAAAAAAGAAGTAAAATAACATCTATATCAAAAACAAAGATAAAAAGGACATCCACAGTGTTTTAATCAAGTATAATCTATCCTTGTATTGCATACCTTTGACAATGTGAAAGAGGACTTCAGGTTCATTTTGCAACCAAACTGCACCTGTTACGCTTATTCCTTCATGTATTTTGGCAAGCCACAAGGTTCCGTCTTAACTCCTCTTTTTGATAGCTCTCTTTTCCGCATTAGCAAGTCTTACAAAAGCATAGGATAAAAGTACTCGGGGTAATGACATGCTAGCTAGCAAATGGACCACACAAGCCACTAATCTCGGTAAGCTGATAGAATTATAATAAACAGTGTGAGCTCAGCTATAACTAATAGCTAATAAAAACTAAGTATATG…
>TiHPT1b
CGGCGGGTCCTGAAAGCGAGAGTGGGCATAGACGCTTGCGGGCACGGTGTTTACCCAGGTTCGGGGCTCTCCTAGGAGATAATACCCCTAGTCCTGCTTTGCGGGGTCTCCGCATGATCACTATATCAAGTGTGTAGCTACAAGTGCTCCTTGAGCTGTTCGGCTAGAGGAGGAAGAAGGGCAAGGCTAGCCCTAGCTTGCTCTCTAATGTGCGTGTGGGGGGGAAATGGAGTTTGAACCCTTTGCATGGGTTAGCTGGGTGGTTTATATAGGCCTACCACCCAGGGGTACAATGGTAATCCGCCTGGTCGTAGGGTCCGGCTGTCAGTCTCTGTAGGCTCCGGCTTCTCCGCCTGCCGTGGGGTCCGCCGCTTGGTGGGCCCAGTCGGGTACACTTCA…
>TiHPT2
GATGAACAGTAAATTCAAAATTAATAGTAAGAAAATTAAAAAATTCTGATTTCTTTTGTGGATGTCCATGTTAGTCTAATAAGCATGCTTGGCAATTTTCATGCGTAGCAGGGTAGCAGTGCTTCATCGGTGAAAAAAACAAAATTAAGTGTAACATTTGGCATTCGATTTTTTTTTTTGCACAGGTCAAAATGCTTAAGATTTTCCCGTAAAAATTTGCACGTAGCATTTGGGTGTGACAATGAAGAAATCTATTTTTTTTAATTTTCTTGACATTTTCATAAAACATTTTTGGTGGGTATGAGGATTTGCTCCCATGAACTGAATTGGATTTCTGTGCTATCAGATCTATTTATTGTTTTTATGTTCACTATATGAACTAAGATAACTAAAAATCAC…
>HvHPT1
TTCCCAGCTCCATACTGAAAGTAGGAGCATACAACCACCAACTCCACCGTCCTTTGTGGTCCTGCGACAAGCATCGTCCAACTACAAGTAACAACAAACATGCATCAGTTTAGCAGAAAAAGATAACAGAGAGTACTTAATATTAACAATTTATTACCTGTCGATACAAGTAAGCCAGTGCGGCCGAGCCCCAACTGAACTTGTTGTCGAAAACAGTCAACGCCTTCAGCCACATCCATGGAGCATTCTTGCCAGTGCCGTCAGCAAAGATAGTCCTAGAGATGACGTACCACATGTACACATGAGCATACCTCTGGATCACCTCGTCATCTGCGTCCTCAGGACAATGAGCAAAGTTCGCGGCAATCCAAGTGAAAGGAGCGCCGGCCGGGACTCTAT…
>HvHPT2
AAAACTGTCAAGCGGGACCGCACGGTCAGATACGGGATTTTACGACTGTCAGTCCATTTCACAACAATTAGTCTGTGAAGTAGTACTCACATACAAAACTTTTGAGTATTGGTATCTACCAGTCACGACGTATCCAAGTATGGTAATGCCTTGCAATTATCTCGGATTTTGGACGGTCGGACAAAGGCCCAAAAGTTGCCAGATGGCGTTGGATGACTTGATACGTCCAAACAGCTCGATCCGGATGTTTGAGGGTCAGTGTGTTGAAGATGCTCTGAGAGCATCTCTAGTAGTGCCCTTAAATCCTTAAATCCTCAAAATTAACCTTTTTTTTTACGGGTTGAAACAAAAAAAGCAAAGAATAGAACCCCTAAACCCCTGAACCCGTAAATTTTTTAA…
>TdHPT2
AGAGGCATACTAGTGACTTTATGTTTGTCTATGTATTCACACATGTATCATGTTTCCGGTTAATATAATTCTAGCATGAATAATAAACATTTATCATGATATAAGGAAATAAATAATAACTTTATTATTGCCTCTAGGGCATATTTCCTTCAAGTCCGGCGATGTGCGGAGGCGGCGCCTCCACCCGCTCCGTCTGCTTGCCGTGGTGAGGGAGCAGAGTGAAGCACACAATGGCGTTGACATATCTCTGCCCCTGCCGGCGTCTATGGTCAGAGGGGAAGAGTTAGTGACCAGGTAGATGAGGCCATTGGGTGATAAAAGCTGCACTACCGTTGAAGTTTCCGGTCAACTTCCGCTTACCCTTTCAGGCGACGGCTAGGGCTAGCATGCCCTTGCGCG…
>TdHPT1b
TTTTGCGTCGCACGGGCACGACTATTTGGAGCTGCCCCCCCTACATTTCTCTTCTCCACCACTCCCTCCCCCGCCCGCTCTCCGTCCCACTGCCCGCCCCCCACCCGCGCGCCGCCGCGGCGATGGACTCGCTCCGCCTCCGGCCGTCCTCGCTCCGCTCCGCGCCCGGCGCCGCCGCCGCCCGCCGGCGAGGTGAGTGCCTCGACTCCCCCGCCCGTCCCCCGCCCCTCCGCGTGGTTGGTCTACTCCGATGGTGATGGGCGCCTTTCAGTCAGTACCTTCGACTAGATGCTGGCGCTGTACGAGTGGATGTAGTTAAGCGGGAGCAAGTGCGAACTGACCTTACCGGATTCGTTGGGATGGGATGGGAGTCTTCTCCTAGTACGCGCCCTTTTTCCG…
>TdHPT1a
TACACTCGGAAAAAGGGAAATGGTTCAACGGTCCAACAATTTGGACTTTGCGTCGCACGACTCTTTGGAGTTTGGGGCTCTCCACCACCACTCCCTCCCTCCCTCCCTCCGTCCCCCGACTCACTGCCCACTCCCCACCCGCGCGCCGCCGCGGCGATGGACTCGCTCCGCCTCCGGCCGTCCTCGCTCCGCTCCGCGCCCGGCGGCGCCGCCGCCCGCCGGCGAGGTGAGTGCCTCGTCTCCCCGCTCCCCGCCCCTCCGCGTGGTTGGTGTACTCCGTGTGATTGGCGCCTTTCAGTTAGCAGCTTTGACTAGATGCTGGCGCTGTACGAATGGTTGTAGTTAAGCGGGAGGAAGTGCTAGCTGACCTTACCGGATTCCGGGAGCGAAAGCGATGCC…
>TaLacHPT2
AAAGTATAAATAATAAACGAACGGAAGTTGTTCTGGTCTATATATGATGTCATGGTCTATTGTCGTTGCAGATGATGCAGGAGAGGCACACAGTGGAGAGGGCTCTCGGCCTTGGCGAACAGGGCTCCTTCGACGGCTTGCGGAGCAACATCCGGGTGGCCACGAGTGACGCTATCCTTGCCGCGGCCAATAGGAGGTTCTGGGCGGCACACATCCCGTCGGCGGTGGCACTACTCGCGTCGACTTTCGGACTTGCCGCCCACTTGTGGTACCTTGCCGGCAAGCTTGCTCTGTAAAGTAGTGCGTGTGCTTGCACGGCTGGAGCATGTATCCAAGCGCACTTGTTTCACTATCACTCGTGCCTTTAGTTTGTTCTTCGAAAATAATATTTCCAGGAAC…
>TaLacHPT1b
GAACCACGCCAAAAATCTTCGTGTCCCCATTGTGTTTGCCTTCTCCAAACCCTTCCCTTTACCTTCATGTGCAATGTTTTACATTTCGCTGCTATACTTTTAGAATTGCATGTGTAGGTTGATTTCTTGACTTGTCATAATTGCTAAAATCCGCCTACAACTAAAATTGGAAAAATGATAGATTTTTATTTGGTCAAGTAGTCTAATCACCCCCCTCTAGACATACTTCCGATCCTACATTGCTCCCTGTCGCTTTTTCGAATAGAAACTCAACACATGATAACACTAATGCTTTTTCTTAAGGACCCGTTGGAGGGAAAGTGAAAATGTTGGGAAACATAGTAGAAAACAAAAACAAACCCTATGAATCAACTCCCAAGATCACTATGAAGATGTAGA…
>TaLacHPT1d
GACTGAACCGTATGCCCTGGATTGCACACGCAACTAAAATCTGAACCGTGTTTGATGCATCCTCCATTGCAAACGTTTTGCACCTTTTTGACGTTTTTTTACATCCCCGTTTGTGATTAATGCATCGCACACAGTTTCATGAAAGGGTCTTTGATCGTAGTGTCGCGTTAGCAGCATCCTGTAGTAGTGAACAACTTTATTATTGCCTCTAGGGCATATTTCCTTCATAAACCTCTCCACATGGGCTATGACATATGCTTTGCTATGGTACTAGAAGGGAATGCACACTTTGTCGCGCCGTTACTCCCTGTCGCTTTTTCTAATAGAAACTCAACACTGGATGACACTACTTTCTTAAGACCCCCTTGGAGGGAAAGTGAAAATGTTGGGAAACGTAGT…
>TaLacHPT1a
GTTCCTCCTCCGTCCACGTCCGTTGTACTTGGCGAAGCCCTGCGGATAGTTCCACCACCACCGTCACCATGCCGTCGTGCTACTGAAACTCATCTACTACTTCGCCTCTCTTGCTGGATGGAGAAAGCAAGGACGTCATCGAGCTGAACGTGTGCCGAATACAGAGGTTATGTACGTTCGGTACTTGATCGGGACGGATCGGGAAGGTTTACGACTACATCAACCGCGTTGATAAACGCTTCTGCTTAGCGATCTACAAGGGTATGTAGATGCTCTCCCCCTCTTGTAGCTATGCATCTCCATGGATAGATCTTGTGTGTGTGTAGAATTTTTTTTGGTTTCCATGCAATGTTCCCCAACAAATATGAGGCGGATATGGGTTGGCCCGGGCACGCCCGG…
>AsHPT1a
TAGGGTTCTCTAGTTGTTTTTATTATTTATGTATTGTTTAGCCATCAAGATTTTTCTAGTGATTATGTACAAAATCACATTCTATATGATTTGTTCTTCTTAAATAGTCTCTATATTTATGTTTCTGTTTGTTAGTGCGCATGTATGTTGCTAAGCCGGAGCTTGTTTGAAACCACCAGTTTATATTTCGGGCACACTGTATAAAAAATTATTTGGATCGAGCATCTCAAGAAGCTCTATTTAAAATAGACTTTGGTGAGAAAACGTTCTCATATCTAACTGTGTTTACAATTAATATTTTCTATTTGTGTTTATAATTCTCATATTGAAGAACATTTTGTACTATATTTTTAGATGTTTGGTGCAATACTTGCAAAATCTCAAGGATGAATGGATAAA…
>AsHPT2
GCTTCAGAGCCAAGCACCAGGTGCTCTGCCTTCACCTCCGCAACCTCCAGAAGGTGGCCATCGAGGAGGGTCACATGCCCCGATCAAACCCAAGGCGCACAGGGTCAAGGGACCGGGCAGCAAGAAGTGGAGGAGGTGCCAGAGGGAGGAGGCGAAGGCCATGAGGGCCAACTGATCTTGTGCTGCTGCTGCTGCTGTAAAGCAGCTTCTTTTGTCTTGTCTGTGTTGAACTTGTCCGCTGCTGCTGCTAAGCACCCTAATTGTCGAACCTCGTTAAGTACCGTATAATATAACATATATTAGTTGCTTTATCTACACTTCTCTGTTTAGTGAATTTATTTATGGTCCTGGTAAGATTTGCTGCTCTAGATTTGCTACCAGATTGGAGAAAAACTAGGG…
>AsHPT1b
CGCCATGCTTGCGCCGACGAAGCTCCACTGCTACAAGCCGAATTCGCGACTGTAGATAGGTCCGCCGCCATCGCCGCACCTTCCCCCCCGTAGCCTAGGCCACATTCGCCGCCCCTCCTTCGCCTTAGCTGAGCTACGTTTCATGCTCCCGCCACCTCGCCCACCAAGTGTTCGGTGTTTTTCCCCTTCGGACATGGACTACGATGATGAGGAGCTGTTCGCCGTGTTGCTAGAGGAAGAGAACGCCGTAGCCGCCGAAGATGTAGAGCACGTGCAAATCCTCGCCTCTCTAGCATGGCTGTACATGCAGACTGCATCGCCGAAGCGTGGAGGCTCGTCGAAGGGTCGCCGGAAGTGCAAAGCAAGGCAGAGGATGGAGGGATACTGCATGTTGTACAC…
>AsHPT1c
TCGACTCCTCGTCCTCTTCTCCCCCAAAGGTGACATCAAAGACACTGTGATTGCATCGAGCCGTTGTCGGGCGCATCCGACTGTGGTTGCATCCGGACGGTGTCGGGCGCATCTGGATGTGGTTGCATCCGGCTGATGTCGGGCATCGACACGAAGATTTACTCCATCCCATGGCGCCTTGATCCAGAGGACAACGTTGAGGAACTCCCGCTGATGCAAATGTATAAATATTTCTATGATCGTCCTTCGAGACGATGAACTAGGGTTCTCTAGTTGTTTTTATTATTTATGTATTGTTTAGCCATCAAGATTTTTCTAGTGATTATGTACAAAATCACATTCTATATGATTTGTTCTTCTTAAATAGTCTCTATATTTATGTTTCAGTTTGTTAGTGCG…
cis-acting element prediction results
1	GeneID	Start	End	Cis-acting regulatory element	Cis-acting regulatory element			Species
6	AeHPT1	101	121	abscisic acid responsiveness	cis-acting element involved in the abscisic acid responsiveness		ABRE	Arabidopsis thaliana
7	AeHPT1	293	313	abscisic acid responsiveness	cis-acting element involved in the abscisic acid responsiveness		ABRE	Arabidopsis thaliana
8	AeHPT1	1106	1126	abscisic acid responsiveness	cis-acting element involved in the abscisic acid responsiveness		ABRE	Oryza sativa
9	AeHPT1	1455	1475	abscisic acid responsiveness	cis-acting element involved in the abscisic acid responsiveness		ABRE	Arabidopsis thaliana
10	AeHPT1	1615	1635	abscisic acid responsiveness	cis-acting element involved in the abscisic acid responsiveness		ABRE	Arabidopsis thaliana
11	AeHPT1	1616	1636	abscisic acid responsiveness	cis-acting element involved in the abscisic acid responsiveness		ABRE	Arabidopsis thaliana
12	AeHPT1	1946	1966	abscisic acid responsiveness	cis-acting element involved in the abscisic acid responsiveness		ABRE	Hordeum vulgare
13	AeHPT1	1948	1968	abscisic acid responsiveness	cis-acting element involved in the abscisic acid responsiveness		ABRE	Arabidopsis thaliana
54	AeHPT2	1332	1352	abscisic acid responsiveness	cis-acting element involved in the abscisic acid responsiveness		ABRE	Arabidopsis thaliana
55	AeHPT2	1443	1463	abscisic acid responsiveness	cis-acting element involved in the abscisic acid responsiveness		ABRE	Arabidopsis thaliana
56	AeHPT2	1619	1639	abscisic acid responsiveness	cis-acting element involved in the abscisic acid responsiveness		ABRE	Arabidopsis thaliana
57	AeHPT2	1620	1640	abscisic acid responsiveness	cis-acting element involved in the abscisic acid responsiveness		ABRE	Arabidopsis thaliana
73	AsHPT1a	1107	1127	abscisic acid responsiveness	cis-acting element involved in the abscisic acid responsiveness		ABRE	Arabidopsis thaliana
74	AsHPT1a	1236	1256	abscisic acid responsiveness	cis-acting element involved in the abscisic acid responsiveness		ABRE	Arabidopsis thaliana
75	AsHPT1a	1237	1257	abscisic acid responsiveness	cis-acting element involved in the abscisic acid responsiveness		ABRE	Arabidopsis thaliana
95	AsHPT2	1167	1187	abscisic acid responsiveness	cis-acting element involved in the abscisic acid responsiveness		ABRE	Arabidopsis thaliana
96	AsHPT2	1168	1188	abscisic acid responsiveness	cis-acting element involved in the abscisic acid responsiveness		ABRE	Arabidopsis thaliana
97	AsHPT2	1436	1456	abscisic acid responsiveness	cis-acting element involved in the abscisic acid responsiveness		ABRE	Arabidopsis thaliana
98	AsHPT2	1716	1736	abscisic acid responsiveness	cis-acting element involved in the abscisic acid responsiveness		ABRE	Arabidopsis thaliana
135	AsHPT1b	259	279	abscisic acid responsiveness	cis-acting element involved in the abscisic acid responsiveness		ABRE	Arabidopsis thaliana
136	AsHPT1b	260	280	abscisic acid responsiveness	cis-acting element involved in the abscisic acid responsiveness		ABRE	Arabidopsis thaliana
137	AsHPT1b	662	682	abscisic acid responsiveness	cis-acting element involved in the abscisic acid responsiveness		ABRE	Arabidopsis thaliana
138	AsHPT1b	1607	1627	abscisic acid responsiveness	cis-acting element involved in the abscisic acid responsiveness		ABRE	Arabidopsis thaliana
139	AsHPT1b	1608	1628	abscisic acid responsiveness	cis-acting element involved in the abscisic acid responsiveness		ABRE	Arabidopsis thaliana
140	AsHPT1b	1940	1960	abscisic acid responsiveness	cis-acting element involved in the abscisic acid responsiveness		ABRE	Hordeum vulgare
141	AsHPT1b	1942	1962	abscisic acid responsiveness	cis-acting element involved in the abscisic acid responsiveness		ABRE	Arabidopsis thaliana
161	AsHPT1c	1397	1417	abscisic acid responsiveness	cis-acting element involved in the abscisic acid responsiveness		ABRE	Arabidopsis thaliana
162	AsHPT1c	1529	1549	abscisic acid responsiveness	cis-acting element involved in the abscisic acid responsiveness		ABRE	Arabidopsis thaliana
163	AsHPT1c	1530	1550	abscisic acid responsiveness	cis-acting element involved in the abscisic acid responsiveness		ABRE	Arabidopsis thaliana
164	AsHPT1c	1671	1691	abscisic acid responsiveness	cis-acting element involved in the abscisic acid responsiveness		ABRE	Arabidopsis thaliana
201	HvHPT2	718	738	abscisic acid responsiveness	cis-acting element involved in the abscisic acid responsiveness		ABRE	Arabidopsis thaliana
202	HvHPT2	751	771	abscisic acid responsiveness	cis-acting element involved in the abscisic acid responsiveness		ABRE	Arabidopsis thaliana
203	HvHPT2	1419	1439	abscisic acid responsiveness	cis-acting element involved in the abscisic acid responsiveness		ABRE	Arabidopsis thaliana
204	HvHPT2	1958	1978	abscisic acid responsiveness	cis-acting element involved in the abscisic acid responsiveness		ABRE	Arabidopsis thaliana
207	HvHPT1	1498	1518	abscisic acid responsiveness	cis-acting element involved in the abscisic acid responsiveness		ABRE	Arabidopsis thaliana
208	HvHPT1	1499	1519	abscisic acid responsiveness	cis-acting element involved in the abscisic acid responsiveness		ABRE	Arabidopsis thaliana
236	TdHPT2	1268	1288	abscisic acid responsiveness	cis-acting element involved in the abscisic acid responsiveness		ABRE	Arabidopsis thaliana
237	TdHPT2	1717	1737	abscisic acid responsiveness	cis-acting element involved in the abscisic acid responsiveness		ABRE	Hordeum vulgare
238	TdHPT2	1720	1740	abscisic acid responsiveness	cis-acting element involved in the abscisic acid responsiveness		ABRE	Arabidopsis thaliana
239	TdHPT2	1938	1958	abscisic acid responsiveness	cis-acting element involved in the abscisic acid responsiveness		ABRE	Arabidopsis thaliana
263	TdHPT1a	958	978	abscisic acid responsiveness	cis-acting element involved in the abscisic acid responsiveness		ABRE	Oryza sativa
291	TdHPT1b	998	1018	abscisic acid responsiveness	cis-acting element involved in the abscisic acid responsiveness		ABRE	Arabidopsis thaliana
314	TiHPT1b	1118	1138	abscisic acid responsiveness	cis-acting element involved in the abscisic acid responsiveness		ABRE	Arabidopsis thaliana
315	TiHPT1b	1300	1320	abscisic acid responsiveness	cis-acting element involved in the abscisic acid responsiveness		ABRE	Arabidopsis thaliana
316	TiHPT1b	1960	1980	abscisic acid responsiveness	cis-acting element involved in the abscisic acid responsiveness		ABRE	Arabidopsis thaliana
317	TiHPT1b	1961	1981	abscisic acid responsiveness	cis-acting element involved in the abscisic acid responsiveness		ABRE	Arabidopsis thaliana
334	TiHPT1a	553	573	abscisic acid responsiveness	cis-acting element involved in the abscisic acid responsiveness		ABRE	Arabidopsis thaliana
335	TiHPT1a	669	689	abscisic acid responsiveness	cis-acting element involved in the abscisic acid responsiveness		ABRE	Arabidopsis thaliana
336	TiHPT1a	1616	1636	abscisic acid responsiveness	cis-acting element involved in the abscisic acid responsiveness		ABRE	Arabidopsis thaliana
337	TiHPT1a	1825	1845	abscisic acid responsiveness	cis-acting element involved in the abscisic acid responsiveness		ABRE	Arabidopsis thaliana
338	TiHPT1a	1826	1846	abscisic acid responsiveness	cis-acting element involved in the abscisic acid responsiveness		ABRE	Arabidopsis thaliana
342	TiHPT2	210	230	abscisic acid responsiveness	cis-acting element involved in the abscisic acid responsiveness		ABRE	Arabidopsis thaliana
343	TiHPT2	825	845	abscisic acid responsiveness	cis-acting element involved in the abscisic acid responsiveness		ABRE	Triticum aestivum
344	TiHPT2	1347	1367	abscisic acid responsiveness	cis-acting element involved in the abscisic acid responsiveness		ABRE	Arabidopsis thaliana
345	TiHPT2	1888	1908	abscisic acid responsiveness	cis-acting element involved in the abscisic acid responsiveness		ABRE	Arabidopsis thaliana
386	TaLacHPT2	414	434	abscisic acid responsiveness	cis-acting element involved in the abscisic acid responsiveness		ABRE	Oryza sativa
387	TaLacHPT2	415	435	abscisic acid responsiveness	cis-acting element involved in the abscisic acid responsiveness		ABRE	Hordeum vulgare
388	TaLacHPT2	418	438	abscisic acid responsiveness	cis-acting element involved in the abscisic acid responsiveness		ABRE	Arabidopsis thaliana
389	TaLacHPT2	511	531	abscisic acid responsiveness	cis-acting element involved in the abscisic acid responsiveness		ABRE	Arabidopsis thaliana
397	TaLacHPT1a	5	25	abscisic acid responsiveness	cis-acting element involved in the abscisic acid responsiveness		ABRE	Arabidopsis thaliana
398	TaLacHPT1a	138	158	abscisic acid responsiveness	cis-acting element involved in the abscisic acid responsiveness		ABRE	Arabidopsis thaliana
399	TaLacHPT1a	998	1018	abscisic acid responsiveness	cis-acting element involved in the abscisic acid responsiveness		ABRE	Arabidopsis thaliana
400	TaLacHPT1a	1794	1814	abscisic acid responsiveness	cis-acting element involved in the abscisic acid responsiveness		ABRE	Arabidopsis thaliana
401	TaLacHPT1a	1795	1815	abscisic acid responsiveness	cis-acting element involved in the abscisic acid responsiveness		ABRE	Arabidopsis thaliana
440	TaLacHPT1b	1793	1813	abscisic acid responsiveness	cis-acting element involved in the abscisic acid responsiveness		ABRE	Arabidopsis thaliana
441	TaLacHPT1b	1794	1814	abscisic acid responsiveness	cis-acting element involved in the abscisic acid responsiveness		ABRE	Arabidopsis thaliana
459	TaLacHPT1d	909	929	abscisic acid responsiveness	cis-acting element involved in the abscisic acid responsiveness		ABRE	Arabidopsis thaliana
460	TaLacHPT1d	1409	1429	abscisic acid responsiveness	cis-acting element involved in the abscisic acid responsiveness		ABRE	Arabidopsis thaliana
461	TaLacHPT1d	1801	1821	abscisic acid responsiveness	cis-acting element involved in the abscisic acid responsiveness		ABRE	Arabidopsis thaliana
462	TaLacHPT1d	1802	1822	abscisic acid responsiveness	cis-acting element involved in the abscisic acid responsiveness		ABRE	Arabidopsis thaliana
67	AsHPT1a	160	180	anaerobic induction	cis-acting regulatory element essential for the anaerobic induction		ARE	Zea mays
68	AsHPT1a	1216	1236	anaerobic induction	cis-acting regulatory element essential for the anaerobic induction		ARE	Zea mays
82	AsHPT1a	1703	1723	anaerobic induction	enhancer-like element involved in anoxic specific inducibility		GC-motif	Zea mays
117	AsHPT2	1156	1176	anaerobic induction	cis-acting regulatory element essential for the anaerobic induction		ARE	Zea mays
118	AsHPT2	1185	1205	anaerobic induction	cis-acting regulatory element essential for the anaerobic induction		ARE	Zea mays
119	AsHPT2	1765	1785	anaerobic induction	cis-acting regulatory element essential for the anaerobic induction		ARE	Zea mays
120	AsHPT2	1792	1812	anaerobic induction	cis-acting regulatory element essential for the anaerobic induction		ARE	Zea mays
128	AsHPT1b	1289	1309	anaerobic induction	cis-acting regulatory element essential for the anaerobic induction		ARE	Zea mays
144	AsHPT1b	75	95	anaerobic induction	enhancer-like element involved in anoxic specific inducibility		GC-motif	Zea mays
175	AsHPT1c	420	440	anaerobic induction	cis-acting regulatory element essential for the anaerobic induction		ARE	Zea mays
193	HvHPT2	629	649	anaerobic induction	enhancer-like element involved in anoxic specific inducibility		GC-motif	Zea mays
205	HvHPT2	1513	1533	anaerobic induction	cis-acting regulatory element essential for the anaerobic induction		ARE	Zea mays
209	HvHPT1	1605	1625	anaerobic induction	enhancer-like element involved in anoxic specific inducibility		GC-motif	Zea mays
210	HvHPT1	1746	1766	anaerobic induction	enhancer-like element involved in anoxic specific inducibility		GC-motif	Zea mays
262	TdHPT1a	103	123	anaerobic induction	enhancer-like element involved in anoxic specific inducibility		GC-motif	Zea mays
264	TdHPT1a	925	945	anaerobic induction	cis-acting regulatory element essential for the anaerobic induction		ARE	Zea mays
265	TdHPT1a	1882	1902	anaerobic induction	cis-acting regulatory element essential for the anaerobic induction		ARE	Zea mays
272	TdHPT1b	718	738	anaerobic induction	cis-acting regulatory element essential for the anaerobic induction		ARE	Zea mays
273	TdHPT1b	1759	1779	anaerobic induction	cis-acting regulatory element essential for the anaerobic induction		ARE	Zea mays
274	TdHPT1b	1882	1902	anaerobic induction	cis-acting regulatory element essential for the anaerobic induction		ARE	Zea mays
287	TdHPT1b	58	78	anaerobic induction	enhancer-like element involved in anoxic specific inducibility		GC-motif	Zea mays
288	TdHPT1b	198	218	anaerobic induction	enhancer-like element involved in anoxic specific inducibility		GC-motif	Zea mays
289	TdHPT1b	209	229	anaerobic induction	enhancer-like element involved in anoxic specific inducibility		GC-motif	Zea mays
296	TiHPT1b	251	271	anaerobic induction	cis-acting regulatory element essential for the anaerobic induction		ARE	Zea mays
312	TiHPT1b	1722	1742	anaerobic induction	enhancer-like element involved in anoxic specific inducibility		GC-motif	Zea mays
330	TiHPT1a	1944	1964	anaerobic induction	enhancer-like element involved in anoxic specific inducibility		GC-motif	Zea mays
346	TiHPT2	1178	1198	anaerobic induction	enhancer-like element involved in anoxic specific inducibility		GC-motif	Zea mays
347	TiHPT2	1704	1724	anaerobic induction	enhancer-like element involved in anoxic specific inducibility		GC-motif	Zea mays
368	TiHPT2	957	977	anaerobic induction	cis-acting regulatory element essential for the anaerobic induction		ARE	Zea mays
369	TiHPT2	968	988	anaerobic induction	cis-acting regulatory element essential for the anaerobic induction		ARE	Zea mays
373	TaLacHPT2	1309	1329	anaerobic induction	cis-acting regulatory element essential for the anaerobic induction		ARE	Zea mays
374	TaLacHPT2	1577	1597	anaerobic induction	cis-acting regulatory element essential for the anaerobic induction		ARE	Zea mays
403	TaLacHPT1a	1563	1583	anaerobic induction	enhancer-like element involved in anoxic specific inducibility		GC-motif	Zea mays
404	TaLacHPT1a	1948	1968	anaerobic induction	enhancer-like element involved in anoxic specific inducibility		GC-motif	Zea mays
427	TaLacHPT1a	326	346	anaerobic induction	cis-acting regulatory element essential for the anaerobic induction		ARE	Zea mays
432	TaLacHPT1b	873	893	anaerobic induction	cis-acting regulatory element essential for the anaerobic induction		ARE	Zea mays
433	TaLacHPT1b	1053	1073	anaerobic induction	cis-acting regulatory element essential for the anaerobic induction		ARE	Zea mays
438	TaLacHPT1b	1937	1957	anaerobic induction	enhancer-like element involved in anoxic specific inducibility		GC-motif	Zea mays
455	TaLacHPT1d	1093	1113	anaerobic induction	cis-acting regulatory element essential for the anaerobic induction		ARE	Zea mays
464	TaLacHPT1d	1937	1957	anaerobic induction	enhancer-like element involved in anoxic specific inducibility		GC-motif	Zea mays
59	AeHPT2	1947	1967	auxin-responsive	auxin-responsive element		TGA-element	Brassica oleracea
77	AsHPT1a	1076	1096	auxin-responsive	auxin-responsive element		TGA-element	Brassica oleracea
99	AsHPT2	1850	1870	auxin-responsive	auxin-responsive element		TGA-element	Brassica oleracea
145	AsHPT1b	938	958	auxin-responsive	auxin-responsive element		TGA-element	Brassica oleracea
146	AsHPT1b	1443	1463	auxin-responsive	auxin-responsive element		TGA-element	Brassica oleracea
147	AsHPT1b	1830	1850	auxin-responsive	auxin-responsive element		TGA-element	Brassica oleracea
178	AsHPT1c	1634	1654	auxin-responsive	cis-acting regulatory element involved in auxin responsiveness		AuxRR-core	Nicotiana tabacum
199	HvHPT2	754	774	auxin-responsive	auxin-responsive element		TGA-element	Brassica oleracea
200	HvHPT2	969	989	auxin-responsive	auxin-responsive element		TGA-element	Brassica oleracea
235	TdHPT2	1688	1708	auxin-responsive	auxin-responsive element		TGA-element	Brassica oleracea
313	TiHPT1b	1065	1085	auxin-responsive	auxin-responsive element		TGA-element	Brassica oleracea
332	TiHPT1a	441	461	auxin-responsive	auxin-responsive element		TGA-element	Brassica oleracea
333	TiHPT1a	661	681	auxin-responsive	auxin-responsive element		TGA-element	Brassica oleracea
348	TiHPT2	526	546	auxin-responsive	auxin-responsive element		TGA-element	Brassica oleracea
390	TaLacHPT2	52	72	auxin-responsive	auxin-responsive element		TGA-element	Brassica oleracea
391	TaLacHPT2	387	407	auxin-responsive	auxin-responsive element		TGA-element	Brassica oleracea
392	TaLacHPT2	1268	1288	auxin-responsive	auxin-responsive element		TGA-element	Brassica oleracea
83	AsHPT1a	246	266	defense and stress responsiveness	cis-acting element involved in defense and stress responsiveness		TC-rich repeats	Nicotiana tabacum
350	TiHPT2	17	37	defense and stress responsiveness	cis-acting element involved in defense and stress responsiveness		TC-rich repeats	Nicotiana tabacum
466	TaLacHPT1d	83	103	defense and stress responsiveness	cis-acting element involved in defense and stress responsiveness		TC-rich repeats	Nicotiana tabacum
15	AeHPT1	1792	1812	drought-inducibility	MYB binding site involved in drought-inducibility		MBS	Arabidopsis thaliana
85	AsHPT1a	943	963	drought-inducibility	MYB binding site involved in drought-inducibility		MBS	Arabidopsis thaliana
86	AsHPT1a	1407	1427	drought-inducibility	MYB binding site involved in drought-inducibility		MBS	Arabidopsis thaliana
100	AsHPT2	159	179	drought-inducibility	MYB binding site involved in drought-inducibility		MBS	Arabidopsis thaliana
101	AsHPT2	456	476	drought-inducibility	MYB binding site involved in drought-inducibility		MBS	Arabidopsis thaliana
158	AsHPT1b	1787	1807	drought-inducibility	MYB binding site involved in drought-inducibility		MBS	Arabidopsis thaliana
166	AsHPT1c	1774	1794	drought-inducibility	MYB binding site involved in drought-inducibility		MBS	Arabidopsis thaliana
217	HvHPT1	182	202	drought-inducibility	MYB binding site involved in drought-inducibility		MBS	Arabidopsis thaliana
244	TdHPT2	1849	1869	drought-inducibility	MYB binding site involved in drought-inducibility		MBS	Arabidopsis thaliana
251	TdHPT1a	931	951	drought-inducibility	MYB binding site involved in drought-inducibility		MBS	Arabidopsis thaliana
252	TdHPT1a	1094	1114	drought-inducibility	MYB binding site involved in drought-inducibility		MBS	Arabidopsis thaliana
253	TdHPT1a	1102	1122	drought-inducibility	MYB binding site involved in drought-inducibility		MBS	Arabidopsis thaliana
278	TdHPT1b	835	855	drought-inducibility	MYB binding site involved in drought-inducibility		MBS	Arabidopsis thaliana
326	TiHPT1a	434	454	drought-inducibility	MYB binding site involved in drought-inducibility		MBS	Arabidopsis thaliana
351	TiHPT2	521	541	drought-inducibility	MYB binding site involved in drought-inducibility		MBS	Arabidopsis thaliana
352	TiHPT2	693	713	drought-inducibility	MYB binding site involved in drought-inducibility		MBS	Arabidopsis thaliana
353	TiHPT2	928	948	drought-inducibility	MYB binding site involved in drought-inducibility		MBS	Arabidopsis thaliana
381	TaLacHPT2	548	568	drought-inducibility	MYB binding site involved in drought-inducibility		MBS	Arabidopsis thaliana
467	TaLacHPT1d	867	887	drought-inducibility	MYB binding site involved in drought-inducibility		MBS	Arabidopsis thaliana
58	AeHPT2	1845	1865	gibberellin-responsive	gibberellin-responsive element		P-box	Oryza sativa
72	AsHPT1a	1419	1439	gibberellin-responsive	gibberellin-responsive element		P-box	Oryza sativa
111	AsHPT2	1924	1944	gibberellin-responsive	gibberellin-responsive element		GARE-motif	Brassica oleracea
134	AsHPT1b	1799	1819	gibberellin-responsive	gibberellin-responsive element		P-box	Oryza sativa
157	AsHPT1b	697	717	gibberellin-responsive	cis-acting element involved in gibberellin-responsiveness		TATC-box	Oryza sativa
216	HvHPT1	1913	1933	gibberellin-responsive	cis-acting element involved in gibberellin-responsiveness		TATC-box	Oryza sativa
250	TdHPT1a	411	431	gibberellin-responsive	cis-acting element involved in gibberellin-responsiveness		TATC-box	Oryza sativa
318	TiHPT1b	579	599	gibberellin-responsive	gibberellin-responsive element		P-box	Oryza sativa
339	TiHPT2	1020	1040	gibberellin-responsive	gibberellin-responsive element		P-box	Oryza sativa
365	TiHPT2	1214	1234	gibberellin-responsive	gibberellin-responsive element		GARE-motif	Brassica oleracea
448	TaLacHPT1b	916	936	gibberellin-responsive	cis-acting element involved in gibberellin-responsiveness		TATC-box	Oryza sativa
451	TaLacHPT1d	628	648	gibberellin-responsive	gibberellin-responsive element		GARE-motif	Brassica oleracea
2	AeHPT1	470	490	light-responsive	part of a light responsive element		I-box	Flaveria trinervia
3	AeHPT1	413	433	light-responsive	light responsive element		Sp1	Oryza sativa
4	AeHPT1	955	975	light-responsive	light responsive element		Sp1	Oryza sativa
5	AeHPT1	1880	1900	light-responsive	part of a module for light response		AE-box	Arabidopsis thaliana
14	AeHPT1	1577	1597	light-responsive	part of a conserved DNA module involved in light responsiveness		Box 4	Petroselinum crispum
19	AeHPT1	100	120	light-responsive	cis-acting regulatory element involved in light responsiveness		G-box	Zea mays
20	AeHPT1	292	312	light-responsive	cis-acting regulatory element involved in light responsiveness		G-box	Arabidopsis thaliana
21	AeHPT1	1454	1474	light-responsive	cis-acting regulatory element involved in light responsiveness		G-box	Arabidopsis thaliana
22	AeHPT1	1614	1634	light-responsive	cis-acting regulatory element involved in light responsiveness		G-box	Brassica napus
23	AeHPT1	1615	1635	light-responsive	cis-acting regulatory element involved in light responsiveness		G-box	Arabidopsis thaliana
24	AeHPT1	1603	1623	light-responsive	cis-acting regulatory element involved in light responsiveness		G-Box	Triticum aestivum
25	AeHPT1	1615	1635	light-responsive	cis-acting regulatory element involved in light responsiveness		G-Box	Pisum sativum
26	AeHPT1	1948	1968	light-responsive	cis-acting regulatory element involved in light responsiveness		G-Box	Pisum sativum
27	AeHPT1	1968	1988	light-responsive	part of a light responsive element		TCCC-motif	Spinacia oleracea
28	AeHPT1	1686	1706	light-responsive	part of a light responsive element		GATA-motif	Arabidopsis thaliana
43	AeHPT2	506	526	light-responsive	part of a light responsive element		GATA-motif	Pisum sativum
44	AeHPT2	54	74	light-responsive	part of a light responsive element		chs-CMA2a	Petroselinum crispum
45	AeHPT2	1381	1401	light-responsive	part of a light responsive element		chs-CMA1a	Daucus carota
46	AeHPT2	1619	1639	light-responsive	cis-acting regulatory element involved in light responsiveness		G-Box	Pisum sativum
47	AeHPT2	1918	1938	light-responsive	light responsive element		GT1-motif	Avena sativa
48	AeHPT2	1332	1352	light-responsive	cis-acting regulatory element involved in light responsiveness		G-box	Zea mays
49	AeHPT2	1442	1462	light-responsive	cis-acting regulatory element involved in light responsiveness		G-box	Zea mays
50	AeHPT2	1619	1639	light-responsive	cis-acting regulatory element involved in light responsiveness		G-box	Arabidopsis thaliana
51	AeHPT2	1924	1944	light-responsive	MYB binding site involved in light responsiveness		MRE	Petroselinum crispum
52	AeHPT2	560	580	light-responsive	part of a conserved DNA module involved in light responsiveness		Box 4	Petroselinum crispum
53	AeHPT2	1209	1229	light-responsive	part of a conserved DNA module involved in light responsiveness		Box 4	Petroselinum crispum
60	AsHPT1a	1236	1256	light-responsive	cis-acting regulatory element involved in light responsiveness		G-Box	Pisum sativum
61	AsHPT1a	1593	1613	light-responsive	part of a light responsive element		TCCC-motif	Spinacia oleracea
62	AsHPT1a	1599	1619	light-responsive	part of a light responsive element		TCCC-motif	Spinacia oleracea
63	AsHPT1a	1605	1625	light-responsive	part of a light responsive element		TCCC-motif	Spinacia oleracea
76	AsHPT1a	552	572	light-responsive	part of a light responsive element		I-box	Larix laricina
78	AsHPT1a	1646	1666	light-responsive	light responsive element		Sp1	Oryza sativa
79	AsHPT1a	1675	1695	light-responsive	light responsive element		Sp1	Oryza sativa
80	AsHPT1a	1711	1731	light-responsive	light responsive element		Sp1	Oryza sativa
81	AsHPT1a	1750	1770	light-responsive	light responsive element		Sp1	Oryza sativa
84	AsHPT1a	1504	1524	light-responsive	part of a module for light response		AE-box	Arabidopsis thaliana
87	AsHPT1a	1106	1126	light-responsive	cis-acting regulatory element involved in light responsiveness		G-box	Zea mays
88	AsHPT1a	1236	1256	light-responsive	cis-acting regulatory element involved in light responsiveness		G-box	Arabidopsis thaliana
92	AsHPT1a	1844	1864	light-responsive	light responsive element		GT1-motif	Arabidopsis thaliana
93	AsHPT1a	281	301	light-responsive	part of a conserved DNA module involved in light responsiveness		Box 4	Petroselinum crispum
94	AsHPT2	341	361	light-responsive	part of a light responsive element		TCT-motif	Arabidopsis thaliana
102	AsHPT2	687	707	light-responsive	cis-acting regulatory element involved in light responsiveness		G-box	Zea mays
103	AsHPT2	692	712	light-responsive	cis-acting regulatory element involved in light responsiveness		G-box	Zea mays
104	AsHPT2	1165	1185	light-responsive	cis-acting regulatory element involved in light responsiveness		G-box	Arabidopsis thaliana
105	AsHPT2	1167	1187	light-responsive	cis-acting regulatory element involved in light responsiveness		G-box	Arabidopsis thaliana
106	AsHPT2	1317	1337	light-responsive	cis-acting regulatory element involved in light responsiveness		G-box	Zea mays
107	AsHPT2	1436	1456	light-responsive	cis-acting regulatory element involved in light responsiveness		G-box	Zea mays
108	AsHPT2	1821	1841	light-responsive	cis-acting regulatory element involved in light responsiveness		G-box	Zea mays
109	AsHPT2	1434	1454	light-responsive	cis-acting element involved in light responsiveness		ACE	Petroselinum crispum
110	AsHPT2	1167	1187	light-responsive	cis-acting regulatory element involved in light responsiveness		G-Box	Pisum sativum
114	AsHPT2	1710	1730	light-responsive	part of a light responsive element		GATA-motif	Arabidopsis thaliana
121	AsHPT1b	259	279	light-responsive	cis-acting regulatory element involved in light responsiveness		G-Box	Pisum sativum
122	AsHPT1b	1607	1627	light-responsive	cis-acting regulatory element involved in light responsiveness		G-Box	Pisum sativum
123	AsHPT1b	1942	1962	light-responsive	cis-acting regulatory element involved in light responsiveness		G-Box	Pisum sativum
133	AsHPT1b	1085	1105	light-responsive	part of a light responsive element		GATA-motif	Arabidopsis thaliana
142	AsHPT1b	1874	1894	light-responsive	part of a module for light response		AE-box	Arabidopsis thaliana
143	AsHPT1b	99	119	light-responsive	light responsive element		Sp1	Oryza sativa
148	AsHPT1b	259	279	light-responsive	cis-acting regulatory element involved in light responsiveness		G-box	Arabidopsis thaliana
149	AsHPT1b	662	682	light-responsive	cis-acting regulatory element involved in light responsiveness		G-box	Zea mays
150	AsHPT1b	1606	1626	light-responsive	cis-acting regulatory element involved in light responsiveness		G-box	Brassica napus
151	AsHPT1b	1607	1627	light-responsive	cis-acting regulatory element involved in light responsiveness		G-box	Arabidopsis thaliana
155	AsHPT1b	562	582	light-responsive	light responsive element		GT1-motif	Avena sativa
156	AsHPT1b	1396	1416	light-responsive	light responsive element		GT1-motif	Arabidopsis thaliana
159	AsHPT1c	808	828	light-responsive	part of a light responsive element		I-box	Larix laricina
160	AsHPT1c	1867	1887	light-responsive	part of a module for light response		AE-box	Arabidopsis thaliana
165	AsHPT1c	536	556	light-responsive	part of a conserved DNA module involved in light responsiveness		Box 4	Petroselinum crispum
167	AsHPT1c	1396	1416	light-responsive	cis-acting regulatory element involved in light responsiveness		G-box	Zea mays
168	AsHPT1c	1430	1450	light-responsive	cis-acting regulatory element involved in light responsiveness		G-box	Zea mays
169	AsHPT1c	1529	1549	light-responsive	cis-acting regulatory element involved in light responsiveness		G-box	Arabidopsis thaliana
170	AsHPT1c	1647	1667	light-responsive	cis-acting regulatory element involved in light responsiveness		G-box	Zea mays
172	AsHPT1c	1529	1549	light-responsive	cis-acting regulatory element involved in light responsiveness		G-Box	Pisum sativum
173	AsHPT1c	1962	1982	light-responsive	part of a light responsive element		TCCC-motif	Spinacia oleracea
174	AsHPT1c	1968	1988	light-responsive	part of a light responsive element		TCCC-motif	Spinacia oleracea
181	HvHPT2	1763	1783	light-responsive	MYB binding site involved in light responsiveness		MRE	Petroselinum crispum
182	HvHPT2	1802	1822	light-responsive	MYB binding site involved in light responsiveness		MRE	Petroselinum crispum
183	HvHPT2	310	330	light-responsive	light responsive element		GT1-motif	Avena sativa
184	HvHPT2	311	331	light-responsive	light responsive element		GT1-motif	Arabidopsis thaliana
185	HvHPT2	1865	1885	light-responsive	light responsive element		GT1-motif	Arabidopsis thaliana
187	HvHPT2	114	134	light-responsive	cis-acting regulatory element involved in light responsiveness		G-box	Zea mays
188	HvHPT2	718	738	light-responsive	cis-acting regulatory element involved in light responsiveness		G-box	Zea mays
189	HvHPT2	751	771	light-responsive	cis-acting regulatory element involved in light responsiveness		G-box	Zea mays
190	HvHPT2	928	948	light-responsive	cis-acting regulatory element involved in light responsiveness		G-box	Zea mays
191	HvHPT2	1418	1438	light-responsive	cis-acting regulatory element involved in light responsiveness		G-box	Zea mays
192	HvHPT2	1958	1978	light-responsive	cis-acting regulatory element involved in light responsiveness		G-box	Arabidopsis thaliana
194	HvHPT2	805	825	light-responsive	light responsive element		Sp1	Oryza sativa
195	HvHPT2	812	832	light-responsive	light responsive element		Sp1	Oryza sativa
196	HvHPT2	905	925	light-responsive	light responsive element		Sp1	Oryza sativa
197	HvHPT2	914	934	light-responsive	light responsive element		Sp1	Oryza sativa
198	HvHPT2	956	976	light-responsive	light responsive element		Sp1	Oryza sativa
206	HvHPT2	1478	1498	light-responsive	part of a light responsive element		TCCC-motif	Spinacia oleracea
211	HvHPT1	1716	1736	light-responsive	light responsive element		Sp1	Oryza sativa
212	HvHPT1	1891	1911	light-responsive	light responsive element		Sp1	Oryza sativa
213	HvHPT1	1966	1986	light-responsive	light responsive element		Sp1	Oryza sativa
214	HvHPT1	1498	1518	light-responsive	cis-acting regulatory element involved in light responsiveness		G-box	Arabidopsis thaliana
215	HvHPT1	1834	1854	light-responsive	light responsive element		GT1-motif	Arabidopsis thaliana
218	HvHPT1	426	446	light-responsive	cis-acting element involved in light responsiveness		ACE	Petroselinum crispum
219	HvHPT1	1170	1190	light-responsive	part of a conserved DNA module involved in light responsiveness		Box 4	Petroselinum crispum
220	HvHPT1	1498	1518	light-responsive	cis-acting regulatory element involved in light responsiveness		G-Box	Pisum sativum
225	HvHPT1	769	789	light-responsive	part of a light responsive element		GATA-motif	Arabidopsis thaliana
226	HvHPT1	1916	1936	light-responsive	part of a light responsive element		GATA-motif	Pisum sativum
231	TdHPT2	542	562	light-responsive	light responsive element		Sp1	Oryza sativa
232	TdHPT2	845	865	light-responsive	light responsive element		Sp1	Oryza sativa
233	TdHPT2	996	1016	light-responsive	light responsive element		Sp1	Oryza sativa
234	TdHPT2	1403	1423	light-responsive	light responsive element		Sp1	Oryza sativa
240	TdHPT2	856	876	light-responsive	part of a light responsive element		TCT-motif	Arabidopsis thaliana
241	TdHPT2	1007	1027	light-responsive	part of a light responsive element		TCT-motif	Arabidopsis thaliana
242	TdHPT2	1158	1178	light-responsive	part of a light responsive element		TCT-motif	Arabidopsis thaliana
243	TdHPT2	1414	1434	light-responsive	part of a light responsive element		TCT-motif	Arabidopsis thaliana
245	TdHPT2	1646	1666	light-responsive	part of a conserved DNA module involved in light responsiveness		ATCT-motif	Pisum sativum
246	TdHPT2	48	68	light-responsive	light responsive element		GT1-motif	Avena sativa
247	TdHPT2	1267	1287	light-responsive	cis-acting regulatory element involved in light responsiveness		G-box	Arabidopsis thaliana
248	TdHPT2	1719	1739	light-responsive	cis-acting regulatory element involved in light responsiveness		G-box	Arabidopsis thaliana
249	TdHPT2	1938	1958	light-responsive	cis-acting regulatory element involved in light responsiveness		G-Box	Pisum sativum
254	TdHPT1a	46	66	light-responsive	cis-acting regulatory element involved in light responsiveness		G-box	Zea mays
255	TdHPT1a	509	529	light-responsive	cis-acting regulatory element involved in light responsiveness		G-box	Zea mays
258	TdHPT1a	837	857	light-responsive	part of a light responsive element		I-box	Pisum sativum
259	TdHPT1a	202	222	light-responsive	light responsive element		Sp1	Oryza sativa
260	TdHPT1a	241	261	light-responsive	light responsive element		Sp1	Oryza sativa
261	TdHPT1a	437	457	light-responsive	light responsive element		Sp1	Oryza sativa
267	TdHPT1a	414	434	light-responsive	part of a light responsive element		GATA-motif	Arabidopsis thaliana
269	TdHPT1a	1865	1885	light-responsive	part of a light responsive element		TCCC-motif	Spinacia oleracea
276	TdHPT1b	998	1018	light-responsive	cis-acting regulatory element involved in light responsiveness		G-Box	Pisum sativum
277	TdHPT1b	1477	1497	light-responsive	part of a conserved DNA module involved in light responsiveness		Box 4	Petroselinum crispum
280	TdHPT1b	7	27	light-responsive	cis-acting regulatory element involved in light responsiveness		G-box	Zea mays
281	TdHPT1b	1307	1327	light-responsive	cis-acting regulatory element involved in light responsiveness		G-box	Zea mays
282	TdHPT1b	61	81	light-responsive	light responsive element		Sp1	Oryza sativa
283	TdHPT1b	84	104	light-responsive	light responsive element		Sp1	Oryza sativa
284	TdHPT1b	168	188	light-responsive	light responsive element		Sp1	Oryza sativa
285	TdHPT1b	201	221	light-responsive	light responsive element		Sp1	Oryza sativa
286	TdHPT1b	212	232	light-responsive	light responsive element		Sp1	Oryza sativa
290	TdHPT1b	1256	1276	light-responsive	part of a light responsive element		I-box	Larix laricina
301	TiHPT1b	1117	1137	light-responsive	cis-acting regulatory element involved in light responsiveness		G-Box	Pisum sativum
302	TiHPT1b	1960	1980	light-responsive	cis-acting regulatory element involved in light responsiveness		G-Box	Pisum sativum
303	TiHPT1b	494	514	light-responsive	light responsive element		GT1-motif	Avena sativa
304	TiHPT1b	1384	1404	light-responsive	light responsive element		GT1-motif	Avena sativa
305	TiHPT1b	1456	1476	light-responsive	light responsive element		GT1-motif	Avena sativa
306	TiHPT1b	1966	1986	light-responsive	light responsive element		GT1-motif	Arabidopsis thaliana
307	TiHPT1b	636	656	light-responsive	cis-acting regulatory element involved in light responsiveness		G-box	Zea mays
308	TiHPT1b	701	721	light-responsive	cis-acting regulatory element involved in light responsiveness		G-box	Zea mays
309	TiHPT1b	1299	1319	light-responsive	cis-acting regulatory element involved in light responsiveness		G-box	Arabidopsis thaliana
310	TiHPT1b	1923	1943	light-responsive	cis-acting regulatory element involved in light responsiveness		G-box	Lycopersicon esculentum
311	TiHPT1b	1960	1980	light-responsive	cis-acting regulatory element involved in light responsiveness		G-box	Arabidopsis thaliana
323	TiHPT1a	1616	1636	light-responsive	cis-acting regulatory element involved in light responsiveness		G-Box	Pisum sativum
324	TiHPT1a	1825	1845	light-responsive	cis-acting regulatory element involved in light responsiveness		G-Box	Pisum sativum
325	TiHPT1a	710	730	light-responsive	part of a light responsive element		TCCC-motif	Spinacia oleracea
327	TiHPT1a	669	689	light-responsive	cis-acting regulatory element involved in light responsiveness		G-box	Arabidopsis thaliana
328	TiHPT1a	1825	1845	light-responsive	cis-acting regulatory element involved in light responsiveness		G-box	Arabidopsis thaliana
329	TiHPT1a	1888	1908	light-responsive	cis-acting regulatory element involved in light responsiveness		G-box	Zea mays
331	TiHPT1a	1974	1994	light-responsive	light responsive element		Sp1	Oryza sativa
340	TiHPT2	17	37	light-responsive	part of a light responsive element		TCT-motif	Arabidopsis thaliana
341	TiHPT2	746	766	light-responsive	part of a light responsive element		TCT-motif	Arabidopsis thaliana
349	TiHPT2	1357	1377	light-responsive	part of a light responsive element		I-box	Gossypium hirsutum
354	TiHPT2	210	230	light-responsive	cis-acting regulatory element involved in light responsiveness		G-box	Arabidopsis thaliana
355	TiHPT2	824	844	light-responsive	cis-acting regulatory element involved in light responsiveness		G-box	Lycopersicon esculentum
356	TiHPT2	1888	1908	light-responsive	cis-acting regulatory element involved in light responsiveness		G-box	Arabidopsis thaliana
357	TiHPT2	1677	1697	light-responsive	light responsive element		GT1-motif	Arabidopsis thaliana
358	TiHPT2	10	30	light-responsive	part of a conserved DNA module involved in light responsiveness		Box 4	Petroselinum crispum
359	TiHPT2	570	590	light-responsive	part of a conserved DNA module involved in light responsiveness		Box 4	Petroselinum crispum
360	TiHPT2	1325	1345	light-responsive	part of a conserved DNA module involved in light responsiveness		Box 4	Petroselinum crispum
361	TiHPT2	1479	1499	light-responsive	part of a conserved DNA module involved in light responsiveness		Box 4	Petroselinum crispum
362	TiHPT2	1689	1709	light-responsive	part of a conserved DNA module involved in light responsiveness		Box 4	Petroselinum crispum
363	TiHPT2	752	772	light-responsive	part of a light responsive element		chs-CMA2a	Petroselinum crispum
364	TiHPT2	1346	1366	light-responsive	cis-acting regulatory element involved in light responsiveness		G-Box	Pisum sativum
366	TiHPT2	1673	1693	light-responsive	part of a light responsive element		chs-CMA1a	Daucus carota
367	TiHPT2	1786	1806	light-responsive	part of a light responsive element		chs-CMA1a	Daucus carota
375	TaLacHPT2	822	842	light-responsive	part of a light responsive element		GATA-motif	Solanum tuberosum
376	TaLacHPT2	1984	2004	light-responsive	part of a light responsive element		GATA-motif	Arabidopsis thaliana
379	TaLacHPT2	511	531	light-responsive	cis-acting regulatory element involved in light responsiveness		G-Box	Pisum sativum
380	TaLacHPT2	402	422	light-responsive	part of a light responsive element		Gap-box	Arabidopsis thaliana
382	TaLacHPT2	417	437	light-responsive	cis-acting regulatory element involved in light responsiveness		G-box	Arabidopsis thaliana
383	TaLacHPT2	482	502	light-responsive	light responsive element		GT1-motif	Arabidopsis thaliana
384	TaLacHPT2	1657	1677	light-responsive	light responsive element		GT1-motif	Arabidopsis thaliana
393	TaLacHPT2	1621	1641	light-responsive	part of a light responsive element		I-box	Larix laricina
394	TaLacHPT2	192	212	light-responsive	light responsive element		Sp1	Oryza sativa
395	TaLacHPT2	246	266	light-responsive	light responsive element		Sp1	Oryza sativa
396	TaLacHPT2	763	783	light-responsive	light responsive element		Sp1	Oryza sativa
402	TaLacHPT1a	1944	1964	light-responsive	light responsive element		Sp1	Oryza sativa
407	TaLacHPT1a	1800	1820	light-responsive	light responsive element		GT1-motif	Arabidopsis thaliana
408	TaLacHPT1a	5	25	light-responsive	cis-acting regulatory element involved in light responsiveness		G-box	Zea mays
409	TaLacHPT1a	64	84	light-responsive	cis-acting regulatory element involved in light responsiveness		G-box	Zea mays
410	TaLacHPT1a	1793	1813	light-responsive	cis-acting regulatory element involved in light responsiveness		G-box	Brassica oleracea
411	TaLacHPT1a	1794	1814	light-responsive	cis-acting regulatory element involved in light responsiveness		G-box	Arabidopsis thaliana
412	TaLacHPT1a	1891	1911	light-responsive	cis-acting regulatory element involved in light responsiveness		G-box	Zea mays
413	TaLacHPT1a	137	157	light-responsive	cis-acting regulatory element involved in light responsiveness		G-Box	Pisum sativum
414	TaLacHPT1a	997	1017	light-responsive	cis-acting regulatory element involved in light responsiveness		G-Box	Pisum sativum
415	TaLacHPT1a	1794	1814	light-responsive	cis-acting regulatory element involved in light responsiveness		G-Box	Pisum sativum
428	TaLacHPT1a	1326	1346	light-responsive	part of a conserved DNA module involved in light responsiveness		ATC-motif	Spinacia oleracea
429	TaLacHPT1b	1793	1813	light-responsive	cis-acting regulatory element involved in light responsiveness		G-Box	Pisum sativum
436	TaLacHPT1b	1940	1960	light-responsive	light responsive element		Sp1	Oryza sativa
437	TaLacHPT1b	1963	1983	light-responsive	light responsive element		Sp1	Oryza sativa
439	TaLacHPT1b	851	871	light-responsive	part of a light responsive element		I-box	Zea mays
442	TaLacHPT1b	1380	1400	light-responsive	part of a light responsive element		GTGGC-motif	Arabidopsis thaliana
443	TaLacHPT1b	1181	1201	light-responsive	part of a conserved DNA module involved in light responsiveness		Box 4	Petroselinum crispum
444	TaLacHPT1b	1799	1819	light-responsive	light responsive element		GT1-motif	Arabidopsis thaliana
445	TaLacHPT1b	1792	1812	light-responsive	cis-acting regulatory element involved in light responsiveness		G-box	Brassica oleracea
446	TaLacHPT1b	1793	1813	light-responsive	cis-acting regulatory element involved in light responsiveness		G-box	Arabidopsis thaliana
447	TaLacHPT1b	1886	1906	light-responsive	cis-acting regulatory element involved in light responsiveness		G-box	Zea mays
449	TaLacHPT1d	1409	1429	light-responsive	cis-acting regulatory element involved in light responsiveness		G-Box	Pisum sativum
450	TaLacHPT1d	1801	1821	light-responsive	cis-acting regulatory element involved in light responsiveness		G-Box	Pisum sativum
463	TaLacHPT1d	890	910	light-responsive	part of a light responsive element		I-box	Zea mays
465	TaLacHPT1d	1940	1960	light-responsive	light responsive element		Sp1	Oryza sativa
468	TaLacHPT1d	908	928	light-responsive	cis-acting regulatory element involved in light responsiveness		G-box	Zea mays
469	TaLacHPT1d	1764	1784	light-responsive	cis-acting regulatory element involved in light responsiveness		G-box	Lycopersicon esculentum
470	TaLacHPT1d	1800	1820	light-responsive	cis-acting regulatory element involved in light responsiveness		G-box	Brassica oleracea
471	TaLacHPT1d	1801	1821	light-responsive	cis-acting regulatory element involved in light responsiveness		G-box	Arabidopsis thaliana
472	TaLacHPT1d	1895	1915	light-responsive	cis-acting regulatory element involved in light responsiveness		G-box	Zea mays
473	TaLacHPT1d	1807	1827	light-responsive	light responsive element		GT1-motif	Arabidopsis thaliana
477	TaLacHPT1d	106	126	light-responsive	part of a conserved DNA module involved in light responsiveness		Box 4	Petroselinum crispum
478	TaLacHPT1d	1222	1242	light-responsive	part of a conserved DNA module involved in light responsiveness		Box 4	Petroselinum crispum
479	TaLacHPT1d	1433	1453	light-responsive	part of a conserved DNA module involved in light responsiveness		Box 4	Petroselinum crispum
480	TaLacHPT1d	1422	1442	light-responsive	part of a light responsive element		GTGGC-motif	Arabidopsis thaliana
16	AeHPT1	347	367	low-temperature responsiveness	cis-acting element involved in low-temperature responsiveness		LTR	Hordeum vulgare
17	AeHPT1	1278	1298	low-temperature responsiveness	cis-acting element involved in low-temperature responsiveness		LTR	Hordeum vulgare
18	AeHPT1	1562	1582	low-temperature responsiveness	cis-acting element involved in low-temperature responsiveness		LTR	Hordeum vulgare
89	AsHPT1a	176	196	low-temperature responsiveness	cis-acting element involved in low-temperature responsiveness		LTR	Hordeum vulgare
90	AsHPT1a	929	949	low-temperature responsiveness	cis-acting element involved in low-temperature responsiveness		LTR	Hordeum vulgare
91	AsHPT1a	1961	1981	low-temperature responsiveness	cis-acting element involved in low-temperature responsiveness		LTR	Hordeum vulgare
152	AsHPT1b	430	450	low-temperature responsiveness	cis-acting element involved in low-temperature responsiveness		LTR	Hordeum vulgare
153	AsHPT1b	623	643	low-temperature responsiveness	cis-acting element involved in low-temperature responsiveness		LTR	Hordeum vulgare
154	AsHPT1b	757	777	low-temperature responsiveness	cis-acting element involved in low-temperature responsiveness		LTR	Hordeum vulgare
171	AsHPT1c	430	450	low-temperature responsiveness	cis-acting element involved in low-temperature responsiveness		LTR	Hordeum vulgare
186	HvHPT2	816	836	low-temperature responsiveness	cis-acting element involved in low-temperature responsiveness		LTR	Hordeum vulgare
256	TdHPT1a	466	486	low-temperature responsiveness	cis-acting element involved in low-temperature responsiveness		LTR	Hordeum vulgare
257	TdHPT1a	1161	1181	low-temperature responsiveness	cis-acting element involved in low-temperature responsiveness		LTR	Hordeum vulgare
279	TdHPT1b	406	426	low-temperature responsiveness	cis-acting element involved in low-temperature responsiveness		LTR	Hordeum vulgare
385	TaLacHPT2	235	255	low-temperature responsiveness	cis-acting element involved in low-temperature responsiveness		LTR	Hordeum vulgare
405	TaLacHPT1a	466	486	low-temperature responsiveness	cis-acting element involved in low-temperature responsiveness		LTR	Hordeum vulgare
406	TaLacHPT1a	1257	1277	low-temperature responsiveness	cis-acting element involved in low-temperature responsiveness		LTR	Hordeum vulgare
474	TaLacHPT1d	578	598	low-temperature responsiveness	cis-acting element involved in low-temperature responsiveness		LTR	Hordeum vulgare
475	TaLacHPT1d	1025	1045	low-temperature responsiveness	cis-acting element involved in low-temperature responsiveness		LTR	Hordeum vulgare
476	TaLacHPT1d	1046	1066	low-temperature responsiveness	cis-acting element involved in low-temperature responsiveness		LTR	Hordeum vulgare
29	AeHPT1	89	109	MeJA-responsiveness	cis-acting regulatory element involved in the MeJA-responsiveness		TGACG-motif	Hordeum vulgare
30	AeHPT1	198	218	MeJA-responsiveness	cis-acting regulatory element involved in the MeJA-responsiveness		TGACG-motif	Hordeum vulgare
31	AeHPT1	1368	1388	MeJA-responsiveness	cis-acting regulatory element involved in the MeJA-responsiveness		TGACG-motif	Hordeum vulgare
32	AeHPT1	1431	1451	MeJA-responsiveness	cis-acting regulatory element involved in the MeJA-responsiveness		TGACG-motif	Hordeum vulgare
33	AeHPT1	89	109	MeJA-responsiveness	cis-acting regulatory element involved in the MeJA-responsiveness		CGTCA-motif	Hordeum vulgare
34	AeHPT1	198	218	MeJA-responsiveness	cis-acting regulatory element involved in the MeJA-responsiveness		CGTCA-motif	Hordeum vulgare
35	AeHPT1	1368	1388	MeJA-responsiveness	cis-acting regulatory element involved in the MeJA-responsiveness		CGTCA-motif	Hordeum vulgare
36	AeHPT1	1431	1451	MeJA-responsiveness	cis-acting regulatory element involved in the MeJA-responsiveness		CGTCA-motif	Hordeum vulgare
37	AeHPT2	259	279	MeJA-responsiveness	cis-acting regulatory element involved in the MeJA-responsiveness		CGTCA-motif	Hordeum vulgare
38	AeHPT2	989	1009	MeJA-responsiveness	cis-acting regulatory element involved in the MeJA-responsiveness		CGTCA-motif	Hordeum vulgare
39	AeHPT2	1441	1461	MeJA-responsiveness	cis-acting regulatory element involved in the MeJA-responsiveness		CGTCA-motif	Hordeum vulgare
40	AeHPT2	259	279	MeJA-responsiveness	cis-acting regulatory element involved in the MeJA-responsiveness		TGACG-motif	Hordeum vulgare
41	AeHPT2	989	1009	MeJA-responsiveness	cis-acting regulatory element involved in the MeJA-responsiveness		TGACG-motif	Hordeum vulgare
42	AeHPT2	1441	1461	MeJA-responsiveness	cis-acting regulatory element involved in the MeJA-responsiveness		TGACG-motif	Hordeum vulgare
64	AsHPT1a	1105	1125	MeJA-responsiveness	cis-acting regulatory element involved in the MeJA-responsiveness		CGTCA-motif	Hordeum vulgare
65	AsHPT1a	1113	1133	MeJA-responsiveness	cis-acting regulatory element involved in the MeJA-responsiveness		CGTCA-motif	Hordeum vulgare
66	AsHPT1a	1125	1145	MeJA-responsiveness	cis-acting regulatory element involved in the MeJA-responsiveness		CGTCA-motif	Hordeum vulgare
69	AsHPT1a	1105	1125	MeJA-responsiveness	cis-acting regulatory element involved in the MeJA-responsiveness		TGACG-motif	Hordeum vulgare
70	AsHPT1a	1113	1133	MeJA-responsiveness	cis-acting regulatory element involved in the MeJA-responsiveness		TGACG-motif	Hordeum vulgare
71	AsHPT1a	1125	1145	MeJA-responsiveness	cis-acting regulatory element involved in the MeJA-responsiveness		TGACG-motif	Hordeum vulgare
112	AsHPT2	744	764	MeJA-responsiveness	cis-acting regulatory element involved in the MeJA-responsiveness		CGTCA-motif	Hordeum vulgare
113	AsHPT2	1062	1082	MeJA-responsiveness	cis-acting regulatory element involved in the MeJA-responsiveness		CGTCA-motif	Hordeum vulgare
115	AsHPT2	744	764	MeJA-responsiveness	cis-acting regulatory element involved in the MeJA-responsiveness		TGACG-motif	Hordeum vulgare
116	AsHPT2	1062	1082	MeJA-responsiveness	cis-acting regulatory element involved in the MeJA-responsiveness		TGACG-motif	Hordeum vulgare
124	AsHPT1b	973	993	MeJA-responsiveness	cis-acting regulatory element involved in the MeJA-responsiveness		CGTCA-motif	Hordeum vulgare
125	AsHPT1b	1045	1065	MeJA-responsiveness	cis-acting regulatory element involved in the MeJA-responsiveness		CGTCA-motif	Hordeum vulgare
126	AsHPT1b	1483	1503	MeJA-responsiveness	cis-acting regulatory element involved in the MeJA-responsiveness		CGTCA-motif	Hordeum vulgare
127	AsHPT1b	1578	1598	MeJA-responsiveness	cis-acting regulatory element involved in the MeJA-responsiveness		CGTCA-motif	Hordeum vulgare
129	AsHPT1b	973	993	MeJA-responsiveness	cis-acting regulatory element involved in the MeJA-responsiveness		TGACG-motif	Hordeum vulgare
130	AsHPT1b	1045	1065	MeJA-responsiveness	cis-acting regulatory element involved in the MeJA-responsiveness		TGACG-motif	Hordeum vulgare
131	AsHPT1b	1483	1503	MeJA-responsiveness	cis-acting regulatory element involved in the MeJA-responsiveness		TGACG-motif	Hordeum vulgare
132	AsHPT1b	1578	1598	MeJA-responsiveness	cis-acting regulatory element involved in the MeJA-responsiveness		TGACG-motif	Hordeum vulgare
176	AsHPT1c	1403	1423	MeJA-responsiveness	cis-acting regulatory element involved in the MeJA-responsiveness		TGACG-motif	Hordeum vulgare
177	AsHPT1c	1644	1664	MeJA-responsiveness	cis-acting regulatory element involved in the MeJA-responsiveness		TGACG-motif	Hordeum vulgare
179	AsHPT1c	1403	1423	MeJA-responsiveness	cis-acting regulatory element involved in the MeJA-responsiveness		CGTCA-motif	Hordeum vulgare
180	AsHPT1c	1644	1664	MeJA-responsiveness	cis-acting regulatory element involved in the MeJA-responsiveness		CGTCA-motif	Hordeum vulgare
221	HvHPT1	249	269	MeJA-responsiveness	cis-acting regulatory element involved in the MeJA-responsiveness		CGTCA-motif	Hordeum vulgare
222	HvHPT1	273	293	MeJA-responsiveness	cis-acting regulatory element involved in the MeJA-responsiveness		CGTCA-motif	Hordeum vulgare
223	HvHPT1	315	335	MeJA-responsiveness	cis-acting regulatory element involved in the MeJA-responsiveness		CGTCA-motif	Hordeum vulgare
224	HvHPT1	872	892	MeJA-responsiveness	cis-acting regulatory element involved in the MeJA-responsiveness		CGTCA-motif	Hordeum vulgare
227	HvHPT1	249	269	MeJA-responsiveness	cis-acting regulatory element involved in the MeJA-responsiveness		TGACG-motif	Hordeum vulgare
228	HvHPT1	273	293	MeJA-responsiveness	cis-acting regulatory element involved in the MeJA-responsiveness		TGACG-motif	Hordeum vulgare
229	HvHPT1	315	335	MeJA-responsiveness	cis-acting regulatory element involved in the MeJA-responsiveness		TGACG-motif	Hordeum vulgare
230	HvHPT1	872	892	MeJA-responsiveness	cis-acting regulatory element involved in the MeJA-responsiveness		TGACG-motif	Hordeum vulgare
266	TdHPT1a	1361	1381	MeJA-responsiveness	cis-acting regulatory element involved in the MeJA-responsiveness		TGACG-motif	Hordeum vulgare
268	TdHPT1a	1361	1381	MeJA-responsiveness	cis-acting regulatory element involved in the MeJA-responsiveness		CGTCA-motif	Hordeum vulgare
270	TdHPT1b	1361	1381	MeJA-responsiveness	cis-acting regulatory element involved in the MeJA-responsiveness		TGACG-motif	Hordeum vulgare
275	TdHPT1b	1361	1381	MeJA-responsiveness	cis-acting regulatory element involved in the MeJA-responsiveness		CGTCA-motif	Hordeum vulgare
292	TiHPT1b	408	428	MeJA-responsiveness	cis-acting regulatory element involved in the MeJA-responsiveness		TGACG-motif	Hordeum vulgare
293	TiHPT1b	1101	1121	MeJA-responsiveness	cis-acting regulatory element involved in the MeJA-responsiveness		TGACG-motif	Hordeum vulgare
294	TiHPT1b	1126	1146	MeJA-responsiveness	cis-acting regulatory element involved in the MeJA-responsiveness		TGACG-motif	Hordeum vulgare
295	TiHPT1b	1360	1380	MeJA-responsiveness	cis-acting regulatory element involved in the MeJA-responsiveness		TGACG-motif	Hordeum vulgare
297	TiHPT1b	408	428	MeJA-responsiveness	cis-acting regulatory element involved in the MeJA-responsiveness		CGTCA-motif	Hordeum vulgare
298	TiHPT1b	1101	1121	MeJA-responsiveness	cis-acting regulatory element involved in the MeJA-responsiveness		CGTCA-motif	Hordeum vulgare
299	TiHPT1b	1126	1146	MeJA-responsiveness	cis-acting regulatory element involved in the MeJA-responsiveness		CGTCA-motif	Hordeum vulgare
300	TiHPT1b	1360	1380	MeJA-responsiveness	cis-acting regulatory element involved in the MeJA-responsiveness		CGTCA-motif	Hordeum vulgare
319	TiHPT1a	565	585	MeJA-responsiveness	cis-acting regulatory element involved in the MeJA-responsiveness		TGACG-motif	Hordeum vulgare
320	TiHPT1a	1009	1029	MeJA-responsiveness	cis-acting regulatory element involved in the MeJA-responsiveness		TGACG-motif	Hordeum vulgare
321	TiHPT1a	565	585	MeJA-responsiveness	cis-acting regulatory element involved in the MeJA-responsiveness		CGTCA-motif	Hordeum vulgare
322	TiHPT1a	1009	1029	MeJA-responsiveness	cis-acting regulatory element involved in the MeJA-responsiveness		CGTCA-motif	Hordeum vulgare
371	TaLacHPT2	157	177	MeJA-responsiveness	cis-acting regulatory element involved in the MeJA-responsiveness		CGTCA-motif	Hordeum vulgare
372	TaLacHPT2	1844	1864	MeJA-responsiveness	cis-acting regulatory element involved in the MeJA-responsiveness		CGTCA-motif	Hordeum vulgare
377	TaLacHPT2	157	177	MeJA-responsiveness	cis-acting regulatory element involved in the MeJA-responsiveness		TGACG-motif	Hordeum vulgare
378	TaLacHPT2	1844	1864	MeJA-responsiveness	cis-acting regulatory element involved in the MeJA-responsiveness		TGACG-motif	Hordeum vulgare
416	TaLacHPT1a	52	72	MeJA-responsiveness	cis-acting regulatory element involved in the MeJA-responsiveness		CGTCA-motif	Hordeum vulgare
417	TaLacHPT1a	124	144	MeJA-responsiveness	cis-acting regulatory element involved in the MeJA-responsiveness		CGTCA-motif	Hordeum vulgare
418	TaLacHPT1a	1185	1205	MeJA-responsiveness	cis-acting regulatory element involved in the MeJA-responsiveness		CGTCA-motif	Hordeum vulgare
419	TaLacHPT1a	1191	1211	MeJA-responsiveness	cis-acting regulatory element involved in the MeJA-responsiveness		CGTCA-motif	Hordeum vulgare
420	TaLacHPT1a	1786	1806	MeJA-responsiveness	cis-acting regulatory element involved in the MeJA-responsiveness		CGTCA-motif	Hordeum vulgare
422	TaLacHPT1a	52	72	MeJA-responsiveness	cis-acting regulatory element involved in the MeJA-responsiveness		TGACG-motif	Hordeum vulgare
423	TaLacHPT1a	124	144	MeJA-responsiveness	cis-acting regulatory element involved in the MeJA-responsiveness		TGACG-motif	Hordeum vulgare
424	TaLacHPT1a	1185	1205	MeJA-responsiveness	cis-acting regulatory element involved in the MeJA-responsiveness		TGACG-motif	Hordeum vulgare
425	TaLacHPT1a	1191	1211	MeJA-responsiveness	cis-acting regulatory element involved in the MeJA-responsiveness		TGACG-motif	Hordeum vulgare
426	TaLacHPT1a	1786	1806	MeJA-responsiveness	cis-acting regulatory element involved in the MeJA-responsiveness		TGACG-motif	Hordeum vulgare
430	TaLacHPT1b	1537	1557	MeJA-responsiveness	cis-acting regulatory element involved in the MeJA-responsiveness		TGACG-motif	Hordeum vulgare
431	TaLacHPT1b	1785	1805	MeJA-responsiveness	cis-acting regulatory element involved in the MeJA-responsiveness		TGACG-motif	Hordeum vulgare
434	TaLacHPT1b	1537	1557	MeJA-responsiveness	cis-acting regulatory element involved in the MeJA-responsiveness		CGTCA-motif	Hordeum vulgare
435	TaLacHPT1b	1785	1805	MeJA-responsiveness	cis-acting regulatory element involved in the MeJA-responsiveness		CGTCA-motif	Hordeum vulgare
452	TaLacHPT1d	79	99	MeJA-responsiveness	cis-acting regulatory element involved in the MeJA-responsiveness		CGTCA-motif	Hordeum vulgare
453	TaLacHPT1d	907	927	MeJA-responsiveness	cis-acting regulatory element involved in the MeJA-responsiveness		CGTCA-motif	Hordeum vulgare
454	TaLacHPT1d	1579	1599	MeJA-responsiveness	cis-acting regulatory element involved in the MeJA-responsiveness		CGTCA-motif	Hordeum vulgare
456	TaLacHPT1d	79	99	MeJA-responsiveness	cis-acting regulatory element involved in the MeJA-responsiveness		TGACG-motif	Hordeum vulgare
457	TaLacHPT1d	907	927	MeJA-responsiveness	cis-acting regulatory element involved in the MeJA-responsiveness		TGACG-motif	Hordeum vulgare
458	TaLacHPT1d	1579	1599	MeJA-responsiveness	cis-acting regulatory element involved in the MeJA-responsiveness		TGACG-motif	Hordeum vulgare
271	TdHPT1b	1402	1422	salicylic acid responsiveness	cis-acting element involved in salicylic acid responsiveness		TCA-element	Nicotiana tabacum
370	TiHPT2	1458	1478	salicylic acid responsiveness	cis-acting element involved in salicylic acid responsiveness		TCA-element	Nicotiana tabacum
421	TaLacHPT1a	1316	1336	salicylic acid responsiveness	cis-acting element involved in salicylic acid responsiveness		TCA-element	Nicotiana tabacum
481	AeHPT2	1429	1469	zein metabolism regulation	cis-acting regulatory element involved in zein metabolism regulation		O2-site	Zea mays
482	AeHPT2	1716	1756	zein metabolism regulation	cis-acting regulatory element involved in zein metabolism regulation		O2-site	Zea mays
483	AsHPT1a	715	755	zein metabolism regulation	cis-acting regulatory element involved in zein metabolism regulation		O2-site	Zea mays
484	AsHPT1a	1093	1133	zein metabolism regulation	cis-acting regulatory element involved in zein metabolism regulation		O2-site	Zea mays
485	AsHPT1b	183	223	zein metabolism regulation	cis-acting regulatory element involved in zein metabolism regulation		O2-site	Zea mays
486	AsHPT1c	1502	1542	zein metabolism regulation	cis-acting regulatory element involved in zein metabolism regulation		O2-site	Zea mays
487	HvHPT2	192	232	zein metabolism regulation	cis-acting regulatory element involved in zein metabolism regulation		O2-site	Zea mays
488	HvHPT2	1029	1069	zein metabolism regulation	cis-acting regulatory element involved in zein metabolism regulation		O2-site	Zea mays
489	HvHPT1	884	924	zein metabolism regulation	cis-acting regulatory element involved in zein metabolism regulation		O2-site	Zea mays
490	TiHPT1b	635	675	zein metabolism regulation	cis-acting regulatory element involved in zein metabolism regulation		O2-site	Zea mays
491	TiHPT1a	1406	1446	circadian control	cis-acting regulatory element involved in circadian control		circadian	Lycopersicon esculentum
492	TiHPT2	417	457	circadian control	cis-acting regulatory element involved in circadian control		circadian	Lycopersicon esculentum
493	TiHPT2	1453	1493	zein metabolism regulation	cis-acting regulatory element involved in zein metabolism regulation		O2-site	Zea mays
494	TaLacHPT2	26	66	zein metabolism regulation	cis-acting regulatory element involved in zein metabolism regulation		O2-site	Zea mays
495	TaLacHPT1a	1132	1172	circadian control	cis-acting element involved in cell cycle regulation		MSA-like	Catharanthus roseus
496	TaLacHPT1b	856	896	zein metabolism regulation	cis-acting regulatory element involved in zein metabolism regulation		O2-site	Zea mays

## Sheet: Data_S5
Supplementary data S5. Natural selection output files.
PAML codeml output results
20 1194
HORVU.MOREX.r3.7HG0740290.1 ATG GAC TCG CTC CGC CTC CGT CCG TCC TCC CTC CGC TCC GCG CCC GCC CGC CGG CGA GAT CAT ATT CTG CCA TCA TTT TGT TCT ATC CAA CGA AAT GGT AAA GGG CGA GTT TCT TTG TCC ATC CAA GCA TCC AAA GGC --- CCT ACC GTT AAT CCC TGC AAA AAG TTC TTG GAT TGG AAA TAT TCC AAC CAT AGG ATA TCA CAT CAA TCA ATA AAT ACT TCT GCA AAT GCT --- GGG CAA TCA CTA CAG CCT GAA ACT GAA GCA CAC GAT ACT GCA AGC…
HORVU.MOREX.r3.2HG0208140.1 ATG GGT TCG CTG TGC CTC CAG CCG CCG TTG CTC CTC TCC ATC TCC GCT CAC CAG CAA GAT CAT TTC CTG CCA TCA CTT TGT CCT GCC CAC AAA AAC GCA AAA AGG CAA ACT TCC GTG TCC AGC CAA CGG GGC CAA GGC CGC CCT ACC TTG GAT TGC TGT AAG AAC TTC TTG GGC TGG AAA TGT TCC TAC GAA AGG ATA TCA CAT CGA CCA GTA GAT AAT TGT GCA AAT GCT TCG ATG CAA CCA CTG CGG TCT GAG CCT GAG GCA AAT GAT TCT GCG AGC…
TraesLAC7A01G533600.1 ATG GAC TCG CTC CGC CTC CGG CCG TCC TCG CTC CGC TCC GCG CCC GCC CGC CGG CGA GAT CAT ATT CTA CCA TCA TTC TGT TCC ATC CAA CGA AAT GGT GAA CGG CGA GTT TCT TTG TCC ATC CAA GCG TCC AAA GGC --- CCT ACT GTT GAT CAT TGT AAA AAA TTC TTG GAT TGG AAA TAT TCC AAC CAT AGG ATA TCA CAT CAA TCG ATA AAT ACT TCT GCA AAT GCT --- GGC CAA TCA CTA CAA CCT GAA ACT GAA GCA CAC GAT CCT GCA AGC ATC T…
TraesLAC7B01G434500.1 ATG GAC TCG CTC CGC CTC CGG CCG TCC TCG CTC CGC TCC GCG CCC GCC CGC CGG CGA GAT CAT ATT CTA CCA TCA TTT TGT TCG ATC CAA CGA AAT GGT AAA GGG CGA GTT ACT TTG TCC ATC CAA GCA TCC AAA GGC --- CCT ACC ATT AAT CAC TGT AAA AAG TTC TTG GAT TGG AAA TAT TCC AAC CAT AGG ATA TCA CAT CAA TCA ATA AAT ACT TCT GCA AAA GCT --- GGG CAA TCG CTA CAG CCT GAA ACT GAA GCA CAC GAT CCT GCA AGC TTC T…
TraesLAC7D01G532600.1 ATG GAC TCG CTC CGC CTC CGG CCG TCC TCG CTC CGC TCC GCG CCC GCC CGC CGG CGA GAT CAT ATT CTA CCA TCA TTC TGT TCC ATC CAA CGA AAT GGT GAA GGG CGA GTT TCT TTG TCC ATC CAA GCG TCC AAA GGC --- CCT ACT GTT GAC CGT TGT AAA AAA TTC TTG GAT TGG AAA TAT TCT AAC TAT AGG ATA GCA CAT CAA TCG CTA AAT ACT TCT GCA AAT GCT --- GGT CAA TCA CTA CAG CCT GAA ACT GAA GCA CAC GAT TCT GCA AGC ATC T…
TraesLAC2B01G490500.1 --- --- --- --- --- --- --- --- --- --- --- --- --- --- --- --- --- --- --- --- ATG TTC CTA CCA --- --- --- --- --- --- --- --- --- --- --- --- --- --- --- --- --- --- --- --- --- --- --- --- --- --- --- --- --- --- --- --- --- --- --- --- --- CAC TAC CAC AGG ATA TCA CAT CGA TCA GTA AAT ACT TCT TTA AAT GCT TCG ATG CAA CCA CTG CAG TCT GAT CCT GAA GCA AAT GAT TCT GCA ATC ATC T…
Thint.21G0611900.1 ATG GAC TCG CTC CGC CTC CGG CCG TCG TCG CTC CGC TCC GCG CCC GCC CGC CGG CGA GAT CAT ATT CTA CCA TCA TTT TGT TTG ATC CAA CGA AAT GGT AAA GGG CGA GTT TCT TTG TCC ATC CAA GCA TCC AAA GGC --- CCT ACC ATT AAT CAC TGT AAA AAG TTC TTG GAT TGG AAA TAT TCC AAC CAT AGG ATA TCA CAT CAA TCA ATA AAT ACT TCT GCA AAA GCT --- GGG CAA TCA CTA CAG CCT GAA ACT GAA GCA CAC GAT CCT GCA AGC TTC TGG …
Thint.20G0876300.1 ATG GAC TCG CTC CGC CTC CGG CCG TCC TCG CTC CGC TCC GCG CCC GCC CGC CGG CGA GAT CAT ATT CTA CCA TCA TTT TGT TCT ATC CAA CAA AAT GAT AAA GGA CGA GTT TCT TTG TCC ATC CAA GCG TCC AAA GGC --- CCT ACT GTT AAT CGT TGT AAA AAA TTC TTG GAT TGG AAA TAT TCC TAC CAT AGG ATA TCA CAT CAA TCA ATA AAT ACT TCT GCA AAT GCT --- GGG CAA TCA CTA CAG CCT GAA ACT GAA GCA CAC GAT TCT GCA AGC ATC TGG …
Thint.19G0629100.1 ATG GCC TTA TTT GGA --- --- --- --- --- --- --- --- --- --- TAC TCT AAC CAA GGT CAT ATT CTA CCA TCA TTT TGT TCA ATC CAA CGA AAT GGT AAA GGG CGA GTT TCT TTG TCC ATC CAA GCA TCC AAA GGC --- CCT ACC ATT AAT CAC TGT AAA AAG TTC TTG GAT TGG AAA TAT TCC AAC CAT AGG ATA TCA CAT CAA TCA ATA AAT ACT TCT GCA AAA GCT --- GGG CAA TCA CTA CAG CCT GAA ACT GAA GCA CAT GAT CCT GCA AGC TTC TGG …
Thint.V1245000.1 ATG GAT TTG CTG TGC CTC CAC ACG CCG TTG CTC CTC TCC ATG CCT GCT CAC CGG CGA GAT AAT TTC TTG CCA TTA CAT TGT CCT GTC ACA AAA AAC GTG AAA AGG CAA TCT TGG TTG TCC AGC CAA CGG AGC CAA GGC CGC CCT ATC TTG AAT TGC CTT CAG AAT TTA TTG GGG TGG AAA CAA TCC TAC AAT AGG ATA TCA CAT CGA TCG GCA TAT ACT TCT CCA AAT GCA TCG ATG CAA CCA CCG CGG TCT GAA CCT GAA GCA AAT GAT TCT GCA AGC ATC TGG AA…
TRIDC2Bv2G208200.1 ATG TAT ACG CTG CGC CTC CAG CCG CCG TTG TTC CTC TCC GTT GCC GCT CGC CGA CGA GAT CAT TTC CTG CCA TCC CTT TCT TCT ATC CAG CAA CAT GCG AAT TGG CGA --- GCT TTT TCT CAC CAA GGG GCT CAA GGC CGC TCT GCC CTG AAT CGC TGT CAG AAA TTC TTG GAT AGG AAA TGT TCC TAC CAT AGG ATA TCA CAT CGA TCA GTA AAT ACT TCT TTA AAT GCT TCG ATG CAA CCA CTG CAG TCT GAT CCT GAA GCA AAT GAT TCT GCA ATC ATC TGG …
TRIDC7Bv2G199050.1 --- --- --- --- --- --- --- --- --- --- --- --- --- --- --- --- --- --- --- --- --- --- --- --- --- --- --- --- --- --- --- --- --- --- --- --- --- --- --- --- --- --- --- --- --- --- --- --- --- --- --- --- --- --- --- --- --- --- --- --- --- --- --- --- --- --- --- --- --- --- --- --- --- --- --- --- --- --- --- --- --- --- --- --- --- --- --- --- --- --- --- --- --- --- --- …
TRIDC7Av2G224380.1 --- --- --- --- --- --- --- --- --- --- --- --- --- --- --- --- --- --- --- --- --- --- --- --- --- --- --- --- --- --- --- --- --- --- --- --- --- --- --- --- --- --- --- --- --- --- --- --- --- --- --- --- --- --- --- --- --- --- --- --- --- --- --- --- --- --- --- --- --- --- --- --- --- --- --- --- --- --- --- --- --- --- --- --- --- --- --- --- --- --- --- --- --- --- --- …
AE040009.mRNA1 ATG GAT TCG CTG CGG CTC CAG CCG CCG TTG CTT CTC TCC GTC GCC GTT CAG CAG CGA GAT CAT TAC CTG CTA TCA TTT TGT TCT ATC CAG CAA AAC GCA AAG AGA CGA ACT TCC TTG TTC AAC CAA GGG ATT AAA AGC CGC CCT ACC TTG ATT CGC TCT CAT AAA TTA TCG GGT TGG AAT TAT TCC TAC CTT GAG ATA TCA TAT CGA CCA ATC AAT ACT TCT TCA AAT GCC TCG ATG CAA CCA CTG CAG CCT GAA CCT GAA GCA AAT GAT TCT GCA TCA ATG TGG AAA …
AE039967.mRNA1 ATG GAC TCG CTC TGC CTC CGC CCG TCC GCG CCC GCC TGC GCC GCC GCC CGC CGG CGA GAT CAT ATT CTA CCA TCA TTC TGT TCT ATC CAA CGA AGT GGT AAA GGG CGA GTT TCT TTG TCC ATC CAA GGG TCC AAA GGA --- CCT AGC GTT GAT CAT TGT AAA AAA TTC TTG GAT TGG AAA TAC TCC TAC CAT AGG ATA TCA CAT CAA TCA AGA AAT ACT TCT GCA AAT GCT --- GGG CAA TCA CTA CAG CCT GAA ACT GAA GCA CAC GAT CCA GCA AGC ATC TCG AAG …
AVESA.00010b.r2.2AG0257960.1 ATG AAG CAG TTC CAC ATC AGA GCC GGT GCA TTC AAT GTG TTG GTG TCA GGC CAT TCT GAT CAT ATT CTA CCA TCA TTT TGT TCT ATC CAA CGA AGT GGT AAA GGG CGA GTT TCT TTG TCC ATC CAA GGG TCC AAA GGC --- CCT ACT GTT GAT CAT TGT AAA AAA TTC TTG GAT TGG AAA TAC TCC TAC CAT AGG ATA TCA CAT CAA TCA AGA AAT ACT TCT GCA AAT GCT --- GGG CAG TCA CTA CAG CCT GAA ACT GAA GCG CAC GAT CCA GCA AG…
AVESA.00010b.r2.2CG0326330.1 ATG GAT TCG CTG CGC CTC CAG CCG CCG TTG CTT CTC TCC GTC GGC GTT CAG CAG CGA GAT CAT TGC CTG CCA TCA TTT TGT TCT ATC CAG CAA AAC ACA AAG AGA CAG ACT TCC TTG TCT AAC CAA CGG ATT AAA AGA CGC CCT ACT GTG ATT CGA TGT CAG AAA TTT TCC GGT TGG AAA TAT TCC TAC CCC GAG ATA TCA CAT CGA TCA ATC AAT ACT TCT TCA AAT GCC TCG ATG CAA GCA CTG CAG CCT GAA CCT AAA GCA AAT GAT TCT GCC TC…
AVESA.00010b.r2.6CG1145570.1 ATG GAC TCG CTC TGC CTC CGC CCG TCC GCG CCC GCC TGC GCC GCC GCC CGC CGG CGA GAT CAT ATT CTA CCA TCA TTC TGT TCT ATC CAA CGA AGT GGT AAA GGG CGA GTT TCT TTG TCC ATC CAA GGG TCC AAA GGC --- CCT ACT GAT GAT CAT TGT AAA AAA TTC TTG GAT TGG AAA TAC TCC TAC CAT AGG ATA TCA CAT CAA TCA AGA AAT ACT TCT GCA AAT GCT --- GGG CAA TCA CTA CAG CCT GAA ACT GAA GCA CAC CAT CCA GCA AG…
AVESA.00010b.r2.7DG1346790.1 ATG GAT TCC CTC TGC CTC CGC CCG TCC GCG CCC GCC TGC GCC GCC GCC CGC CGG CGA GAT CAT ATT CTA CCA TCA TTT TGT TCT ATC CAA CGA AGT GGT AAA GGG CGA GTT TCT TTG TCC ATC CAA GGG TCC AAA GGC --- CCC ACT GTT GAT CAT TGT AAA AAG TTC TTG GAT TGG AAA TAC TCC TAC CAT AGG ATA TCA CAT CAA TCA AGA AAT ACT TCT GCA AAT GCT --- GGG CAA TCA CTA CTA CCT GAA ACT GAA GCG CAC GAT CCA GCA AG…
Bradi1g31380.1 ATG GAT TCG CTC AGC CTC CGC CCT TCG TCG CTC CTC CTC TCC GCG GCC CGC CGG CGA GAT CAT ATT CTA CCA CCA TTT CGT CCT ATC CAA CAA AAT GGT AAA GGG CGG ATT TCC TTG TCC ATC CAA AGG TCC AGA GGC --- CCT ACT GTT AAT CTT TGT CAA AAA TTC TTG GAT TGG AAG TAT TCC TAC CAT AGG ATG TCA CAT CGA CCA ATC AAT ACT TCT GCA AAT GCT TCG GGG CAA TCA CTA CAG CCA GAA ACT GAA GCA CAT GAT GCC GCA AGC ATC TGG AAG …
Printing out site pattern counts
20 1131 P
HORVU.MOREX.r3.7HG0740290.1 --- --- AAA AAA AAA AAA AAA AAA AAA AAC AAC AAG AAG AAG AAG AAG AAT AAT AAT AAT AAT AAT ACA ACA ACA ACA ACA ACC ACC ACC ACT ACT ACT ACT ACT ACT ACT ACT ACT AGA AGA AGA AGA AGC AGC AGC AGC AGC AGC AGC AGC AGC AGC AGG AGG AGG AGG AGT AGT ATA ATA ATA ATA ATA ATA ATA ATA ATA ATA ATA ATA ATA ATC ATC ATC ATC ATC ATC ATC ATC ATC ATG ATG ATG ATG ATG ATG ATG ATT ATT ATT ATT ATT…
HORVU.MOREX.r3.2HG0208140.1 CGC TCG AAA AAA AAA AAA AAG CAA CGA AAC TAC AAC AAG AAG AAG AAT AAC AAT AAT GAT GAT GAT ACA ACA ACA ACC ACC ACC ACT ACT AAT ACC ACG ACT ACT ACT CCT GCT TCT AGA AGA AGA CGG AAG AAG AGC AGC AGC AGC AGC AGT GCA GGC AAG AGA AGG AGG AGT TGT ATA ATA ATA ATA ATA ATA ATA ATA ATA ATA ATG GCA GTA AGC ATA ATC ATC ATT ATT GCC GTC GTC ATG ATG ATG ATG ATG CTG TTG ATA ATT ATT ATT ATT…
TraesLAC7A01G533600.1 --- --- AAA AAA AAA GAA AAA AAA CGG AAC AAC AAA AAG AAG AAG AAG AAT AAT AAT AAT AAT GAT ACA ACA ACA ACA ACA ACT ACC ACT ACT ATG ACT ACT ACT ACT ACT ACT CCT AGA AGA AGA AGA AGC AGC AGC AGC AGC AGC AGC AGC AGC AGC AGG AGG AGG AGG AGT AGT ATA ATA ATA ATA ATA ATA ATA ATA ATA ATA ATA CTA ATA ATC ATC ATC ATC ATC ATC ATC ATA ATC ATG ATG ATG ATG ATG ATG TTG ATT ATC ATT ATT ATT ATT C…
TraesLAC7B01G434500.1 --- --- AAA AAA AAA AAA AAA AAA CGG AAC AAC AAG AAG AAG AAG AAG AAT AAA AAT AAT AAT AAT ACA ACA ACA ACA ACA ACC ACC ACT ACT ACT ACT ACT ACT ACT ACT ACT CCT AGA AGA AGA AGA AGC AGC AGC AGC AGC AGC AGC AGC AGC AGC AGG AGG AGG AGG AGT AGT ATA ATA ATA ATA ATA ATA ATA ATA ATA ATT ATA CTA ATA ATC ATC ATC ATC ATC ATC ATC ATC ATC ATG ATG ATG ATG ATG ATG TTG ATT ATT ATT ATT ATT ATT C…
TraesLAC7D01G532600.1 --- --- AAA AAA AAA GAA AAA AAA CGG AAC AAC AAA AAG AAG AAG AAG AAT AAT AAT AAT AAT GAC ACA ACA ACA ACA ACA ACT ACC ACT ACT ATG ACT ACT ACT ACT ACT ACT TCT AGA AGA AGA AGA AGC AGC AGC AGC AGC AGC AGC AGC AGC AGC AGG AGG AGG AGG AGT AGT ATA ATA ATA ATA ATA ATA ATA ATA ATA ATA ATA CTA CTA ATC ATC ATC ATC ATC ATC ATC ATC ATC ATG ATG ATG ATG ATG ATG TTG ATT ATC ATT ATT ATT ATT C…
TraesLAC2B01G490500.1 --- TCG --- AAA AAA --- --- --- CGA AAC TAC --- AAG AAG AGG AAG --- AAT AAT AAT AAT --- ACA ACA ACA ACA ACA --- ACT ACT ACT GCT ACC ACT ACT ACT CCT GCT TCT --- AGA AGA AGG AAG AGA AGC AGC AGC AGC ATC AGC GTA AGC AAG AGA AGG AGG ACT TGT ATA ATA ATA ATA ATA ATA ATA ATA ATA ATA ATG GTA GTA --- ATA ACA ATC ATT ATT --- GTC GCC --- ATG ATG ATG ATG ATG TTG ATT GTT ATT ATT ATT TTC C…
Thint.21G0611900.1 --- --- AAA AAA AAA AAA AAA AAA CGA AAC AAC AAG AAG AAG AAG AAG AAT AAA AAT AAT AAT AAT ACA ACA ACA ACA ACC ACC ACC ACC ACT ACT ACT ACT ACT ACT ACT ACT CCT AGA AGA AGA AGA AGC AGC AGC AGC AGC AGC AGC AGC AGC AGC AGG AGG AGG AGG AGT AGT ATA ATA ATA ATA ATA ATA ATA ATA ATA ATA ATA CTA ATA ATC ATT ATC ATC ATC ATC ATC ATC ATC ATG ATG ATG ATG ATG ATG TTG ATT ATT ATT ATT ATT ATT CAA …
Thint.20G0876300.1 --- --- AAA AAA AAA AAA AAA AAA CGG AAC TAC AAA AAG AAG AAG AAG AAT AAT AAT AAT AAT AAT ACA ACA ACA ACA ACA ACT ACC ACT ACT ACT ACT ACT ACT ACT ACT ACT TCT AGA AGA AGA AGA AGC AGC AGC AGC AGC AGC AGC AGC AGC AGC AGG AGG AGG AGG AGT AGT ATA ATA ATA ATA ATA ATA ATA ATA ATA ATT ATA CTA ATA ATC ATC ATC ATC ATC ATT ATC ATC ATC ATG ATG ATG ATG ATG ATG TTG ATT ATT ATT ATT ATT ATT CAA …
Thint.19G0629100.1 --- --- AAA AAA AAA AAA AAA AAA CGA AAC AAC AAG AAG AAG AAG AAG AAT AAA AAT AAT AAT AAT ACA ACA ACA ACA ACC ACC ACC ACT ACT ATG ACT ACT ACT ACT ACT ACT CCT AGA AGA AGA AGA AGC AGC AGC AGC AGC AGC AGC AGC AGC AGC AGG AGG AGG AGG AGC AGT ATA ATA ATA ATA ATA ATA ATA ATA ATA ATA ATA ATA ATA ATC ATC ATC ATC ATC ATC ATC ATC ATC ATG ATG ATG ATG ATG ATG TTG ATT ATT ATT ATT ATT ATT CAG …
Thint.V1245000.1 CGC TCG AAA AAA AAA AAA CAG CAA CGA AAC TAC AAT AAG AAG AGG AAG AAC AAT AAT AAT TAT AAT ACA ACG ACT ACA ACC ATC ACT ACT ACT ACC ACC ACC ACT ACT CCT ATT TCT AAA AGA AGA CGG AAG AAG AGC AGC AGC AGC AGC AGC GCC AGC AAG AGA AGG AGG AGT TGT ATA ATA ATA ATA ATA ATA ATT GTA GTA ATA ATG GCA GCA AGC ATA ATC ATC ATT ATC GTC GTA GTC ATG ATG ATG ATG ATG ATG TTG ATC GTT ATC ATT ATT TTC CAA CA…
TRIDC2Bv2G208200.1 CGC TCG AAA AAA AAA AAT CAG CAA CGA AAC TAC AAA AAG AAG AGG AAG CAT AAT AAT AAT AAT AAT ACA ACA ACA ACA ACA GCC ACT ACT ACT TCT ACC ACT ACT ACT CCT GCT TCT AGA AGA AGA AGG AAG AAA AGC AGC AGC AGC ATC AGC GTA AGC AAG AGA AGG AGG ACT TGT ATA ATA ATA ATA ATA ATA ATA ATA ATA ATA ATG GTA GTA CAC ATA ACA ATC ATT ATT ATC GTC GCC ATG ATG ATG ATG ATG ATG TTG ATT GTT ATT ATT ATT TTC CAA …
TRIDC7Bv2G199050.1 --- --- --- AAA AAA --- --- --- CGG AAC --- --- AAG AAG AAG --- --- --- AAT AAT --- --- --- ACA ACA ACA ACA --- --- ACT --- GTC ACT ACT --- ACT --- ACT --- AGA AGA AGA AGA AGC AGC --- AGC AGC AGC --- AGC AGC --- AGG AGG --- --- AGT AGT --- --- ATA ATA ATA GGA ATA --- AAA ATT ATA CTA --- --- ATC ATC ATC ATC ATC --- --- ATC --- ATG ATG ATG ATG CAG --- ATT ATT ATT --- ATT --- CAA …
TRIDC7Av2G224380.1 --- --- --- --- AAA --- --- --- CGG AAC --- --- AAG AAG AAG --- --- --- AAT AAT --- --- --- ACA ACA ACA ACA --- --- --- --- ATG ACT ACT --- ACT --- --- --- AGA AGA AGA AGA AGC AGC --- --- AGC AGC --- AGC AGC --- AGG AGG --- --- AGT --- --- --- ATA ATA ATA ATA ATA --- ATA ATA --- --- --- --- ATC ATC ATC ATC ATC --- --- ATC --- --- ATG ATG ATG ATG --- ATT ATC ATT --- ATT --- CAA …
AE040009.mRNA1 CGC TCG AAT AAA AAA AAG CAT AAA CGA AAC TAC AAA AAG AAG AGG AAA AAC AAT AAT AAT AAT ATT ACA ACA ACA ACA ACT ACC ACA ACT ACT GCC ACT ACT ACT ACT CCT TCT TCT AGA AGA AGA CGG AAG AAG AGC AGT AGC AGT TCA AGA GCA AGC AAG AGA AGG GAG AGT TAT ATA ATA ATA ATA ATT ATA ATA ATA ATA ATA ATG GCA ATC AAC ATA ATC ATA ATT ATT ATC GTC GTC ATG ATA ATG ATG TTG ATG TTA ATC GTT ATC ATT ATT TAC CAA CAA …
AE039967.mRNA1 --- --- AAA AAA AAG AAA AAA AAA CGG AAC TAC AAA AAG CAA AAA AAG AGT AAT AAC AAT AAT GAT ACA ACA AAC ACA GAC AGC ACC ACC ACT ACT ACT AAC ACT ACT ACT ACT CCA AGG AGG CAG AGA AAC AGC AGC AGC AGC AGC AGC AGC TCG AGC AAG AAG AGG AGG AGT AGT ATA ATA ATA ATC ATA ATA AAT ATA GAT ATA ATA GTA AGA ATC ATT CTC ATC ATT ATC ATC GTC ATC ATG ATG ATG CAT ATG ATG TTG ATT ATT ATT ATT ATT ATT CAA CAA …
AVESA.00010b.r2.2AG0257960.1 --- --- AAA AAA AAG AAA AAA AAA CGG AAC TAC AAA AAG AAG AAG AAG AGT AAT AAC AAT AAT GAT ACA ACA ACA ACA ACC ACT ACC ACC ACT ACT ACT ACT ACT ACT ACT ACT CCA AGG AGG AGA AGA AAC AGC AGC AGC AGC AGC AGC AGC TCG AGC AAG AGG AGG AGG AGT AGT ATA ATA ATA ATC ATA ATA ATA ATA ATA ATA ATA GTA AGA ATC ATT GTC ATC ATT ATC ATC GTC ATC ATG ATG ATG ATG ATG ATG CTG ATT ATT ATT ATT AT…
AVESA.00010b.r2.2CG0326330.1 CGC TCG AAA TGC GCG AAG CAG AAA CCT AAC TAC AAA AAG AAG AGG AAA AAC AAT AAT AAT AAT ATT ACA AGT ACA ATG ACT ACT ACT --- ACT GTC ACT ACT ACT ACT CCT TCT TCT --- AGA AGA CGG AAG --- AGC TGT AGC AGT TCA GAA --- AGC --- AGA AGG GAG AGT TAT ATA ATA ATC ATA ATA ATT ATA ATA ATA ATA ATG CCA ATC AAC ATA --- --- --- ATT ATC GTC --- ATG ATT ATG ATG --- ATG TTA ATT GTT ATC ATT AT…
AVESA.00010b.r2.6CG1145570.1 --- --- AAA AAA AAG AAA AAA AAA CGG AAC TAC AAA AAG AAG AAG AAG AGT AAT AAC AAT AAT GAT ACA ACA ACA ACA ACC ACT ACC ACT ACT ACT ACT ACT ACT ACT ACT ACT CCA AGG AGG AGA AGA AAC AGC AGC AGC AGC AGC AGC AGC TCG AGC AAG AGG AGG AGG AGT AGT ATA ATA ATA ATC ATA ATA ATA ATA ATA ATA ATA GTA AGA ATC ATT CTC ATC ATT ATC ATC GTC ATC ATG ATG ATG ATG ATG ATG TTG ATT ATT ATT ATT AT…
AVESA.00010b.r2.7DG1346790.1 --- --- AAA AAA AAG AAA AAA AAA CGG AAC TAC AAG AAG AAG AAG AAG AGT AAT AAC AAT AAT GAT ACA ACA ACA ACG GCC ACT ACC ACC ACT ACT ACT ACT ACT ACT ACT ACT CCA AGG AGG AGA AGA AAC AGC AGC AGC AGC AGC AGC AGC TCG AGC AAG AGG AGG AGG AGT AGT ATA ATA ATA ATC ATA ATA ATA ATA ATA ATA ATA GTA AGA ATC ATT ATC ATC ATT ATC ATC GTC ATC ATG ATG ATG ATG ATG ATG TTG ATT ATT ATT ATT AT…
Bradi1g31380.1 --- TCG AAG AAA AAA AAA CAA AGA AGA AAC TAC AAA AAG AAG AGA AAG AAT AAT AAT AAT AAT AAT ACA ACA ACA ACG ACC ACT ACT ACT ACT GTT ACA ACT ACT ACT ACT ACT GCC AGA AGA AGA CGA AAC AAC AGC AGC AGC AGC AGC AGC ACG AGC AAG AGA AGG AGG AGT TCT ATA ATG ATA ATA ATA ATA ATA ATA ATA ATA GTA GTA ATC ATC ATT ATC ATC ATC ATC ATC GTC ATC ATG ATG ATG ATG ATG ATG TTG ATT ATT ATT TTT ATT ATT CAA CAA …
1 1 1 1 1 1 1 1 1 2 1 1 4 1 1
1 1 1 1 1 1 1 1 1 1 1 1 1 1 1
1 1 1 1 1 1 1 1 1 1 1 1 1 1 1
1 1 1 1 1 1 1 1 1 1 1 1 1 1 2
1 1 1 1 1 1 1 1 1 1 1 1 1 1 1
1 1 1 1 1 1 1 1 1 1 1 1 1 1 1
1 1 4 1 1 1 1 2 1 1 1 1 1 1 1
1 1 1 1 1 1 1 1 1 1 1 1 1 1 1
1 1 1 1 1 1 1 1 1 1 1 1 1 1 1
1 1 1 1 1 1 1 1 1 1 1 1 1 1 1
1 1 1 1 1 1 1 1 1 1 1 1 1 1 1
1 1 1 1 1 1 1 1 1 1 1 1 1 1 1
1 1 1 1 1 1 1 1 1 1 1 1 1 2 1
1 1 1 1 1 1 1 1 1 1 1 1 1 1 1
1 1 1 1 1 1 1 1 1 1 1 1 1 1 1
1 1 2 1 1 2 1 1 1 1 1 1 1 1 1
1 1 1 1 1 1 1 1 1 1 1 1 1 1 1
1 1 1 1 1 1 1 1 1 1 1 1 1 1 1
1 1 1 1 1 1 1 4 1 1 1 1 1 1 1
1 1 1 1 1 1 1 1 1 1 1 2 1 1 1
1 1 1 1 1 1 1 1 1 1 1 1 1 1 1
1 1 1 1 1 2 1 1 1 1 1 1 2 2 1
1 1 1 1 1 1 1 1 1 1 1 1 1 1 1
1 1 1 2 1 1 1 1 1 1 1 1 1 1 1
1 1 1 1 1 1 1 1 1 1 1 1 1 1 1
1 2
CODONML (in paml version 4.8a, August 2014) cds.fas
Model: several dN/dS ratios for branches for branches,
Codon frequency model: F3x4
ns = 20 ls = 398
Codon usage in sequences
--------------------------------------------------------------------------------------------------------------------------------------
Phe TTT 16 13 15 16 17 10 | Ser TCT 11 12 12 11 14 13 | Tyr TAT 4 6 3 3 4 6 | Cys TGT 2 6 3 3 3 2
TTC 14 13 14 13 12 17 | TCC 10 8 10 9 9 2 | TAC 6 5 7 7 7 5 | TGC 3 4 1 1 1 2
Leu TTA 5 4 4 4 4 5 | TCA 12 10 10 10 8 11 | *** TAA 0 0 0 0 0 0 | *** TGA 0 0 0 0 0 0
TTG 10 11 10 10 10 8 | TCG 2 4 4 5 4 2 | TAG 0 0 0 0 0 0 | Trp TGG 9 7 9 9 9 7
--------------------------------------------------------------------------------------------------------------------------------------
Leu CTT 8 6 6 7 6 6 | Pro CCT 5 7 6 6 5 5 | His CAT 5 4 6 5 4 4 | Arg CGT 2 0 1 1 2 1
CTC 8 7 9 9 9 5 | CCC 4 0 3 3 3 3 | CAC 2 3 2 3 2 3 | CGC 4 2 4 4 4 1
CTA 5 7 9 7 9 6 | CCA 8 10 6 7 7 8 | Gln CAA 7 7 8 7 7 5 | CGA 4 4 4 4 4 3
CTG 8 12 8 9 9 9 | CCG 2 3 3 3 3 0 | CAG 3 5 2 3 3 4 | CGG 2 4 5 4 4 1
--------------------------------------------------------------------------------------------------------------------------------------
Ile ATT 9 12 8 11 8 12 | Thr ACT 9 7 10 11 10 8 | Asn AAT 6 5 5 5 5 6 | Ser AGT 2 2 2 2 2 0
ATC 9 5 11 10 12 5 | ACC 3 5 1 2 1 1 | AAC 3 4 3 3 3 2 | AGC 10 7 11 11 11 6
ATA 14 13 14 12 12 13 | ACA 5 5 5 5 5 6 | Lys AAA 7 6 6 7 6 2 | Arg AGA 4 4 4 4 4 4
Met ATG 7 9 8 6 7 9 | ACG 0 1 0 0 0 0 | AAG 8 10 7 8 7 9 | AGG 4 3 4 4 4 4
--------------------------------------------------------------------------------------------------------------------------------------
Val GTT 19 16 19 19 19 19 | Ala GCT 8 11 9 8 9 10 | Asp GAT 6 12 7 6 7 9 | Gly GGT 4 3 5 5 6 4
GTC 6 8 5 4 5 3 | GCC 6 4 4 5 5 5 | GAC 6 3 6 6 6 2 | GGC 3 5 4 3 3 2
GTA 2 5 3 3 3 7 | GCA 20 21 17 19 17 20 | Glu GAA 5 2 6 5 6 2 | GGA 8 7 6 7 8 7
GTG 7 6 6 7 7 3 | GCG 6 3 8 6 7 1 | GAG 4 6 4 4 4 3 | GGG 5 4 4 5 4 2
--------------------------------------------------------------------------------------------------------------------------------------
--------------------------------------------------------------------------------------------------------------------------------------
Phe TTT 15 18 17 10 12 13 | Ser TCT 11 13 13 12 19 7 | Tyr TAT 5 3 5 5 6 2 | Cys TGT 3 3 3 3 4 1
TTC 15 11 13 12 19 9 | TCC 7 9 7 7 5 3 | TAC 5 8 6 7 5 6 | TGC 2 1 2 4 2 1
Leu TTA 4 5 5 5 5 3 | TCA 12 11 12 10 11 4 | *** TAA 0 0 0 0 0 0 | *** TGA 0 0 0 0 0 0
TTG 11 9 10 13 10 8 | TCG 4 3 1 4 2 0 | TAG 0 0 0 0 0 0 | Trp TGG 9 9 9 9 8 7
--------------------------------------------------------------------------------------------------------------------------------------
Leu CTT 8 7 7 8 7 5 | Pro CCT 6 5 6 7 4 3 | His CAT 5 5 6 4 7 1 | Arg CGT 1 2 1 1 1 1
CTC 9 10 5 9 6 5 | CCC 2 3 2 0 3 1 | CAC 3 2 2 4 2 1 | CGC 4 4 1 1 5 1
CTA 8 7 6 5 5 4 | CCA 9 7 7 10 9 4 | Gln CAA 7 8 7 9 7 3 | CGA 5 3 4 4 6 1
CTG 7 8 10 12 12 8 | CCG 2 3 2 3 2 2 | CAG 3 3 4 3 7 3 | CGG 3 4 1 5 1 1
--------------------------------------------------------------------------------------------------------------------------------------
Ile ATT 11 11 11 11 12 8 | Thr ACT 9 11 9 7 8 6 | Asn AAT 5 6 5 9 8 2 | Ser AGT 2 2 1 2 0 2
ATC 9 10 9 9 6 7 | ACC 4 1 3 5 1 0 | AAC 3 2 4 3 2 2 | AGC 10 11 11 9 6 8
ATA 13 12 14 9 13 5 | ACA 4 5 4 4 6 5 | Lys AAA 7 7 7 6 5 3 | Arg AGA 4 4 4 3 4 5
Met ATG 6 6 7 10 10 4 | ACG 0 0 0 2 1 0 | AAG 8 7 8 9 8 6 | AGG 4 4 4 4 5 2
--------------------------------------------------------------------------------------------------------------------------------------
Val GTT 17 19 16 15 19 16 | Ala GCT 7 9 8 9 13 4 | Asp GAT 6 9 6 9 11 2 | Gly GGT 5 4 6 3 4 3
GTC 5 5 7 7 3 3 | GCC 6 4 5 3 6 3 | GAC 6 4 4 1 2 4 | GGC 3 3 3 3 3 2
GTA 3 3 3 9 7 2 | GCA 21 18 21 23 19 11 | Glu GAA 5 5 5 3 2 4 | GGA 6 8 7 7 7 6
GTG 7 7 6 6 4 4 | GCG 5 7 4 2 3 4 | GAG 4 4 4 5 4 2 | GGG 6 4 6 5 3 3
--------------------------------------------------------------------------------------------------------------------------------------
--------------------------------------------------------------------------------------------------------------------------------------
Phe TTT 13 16 14 18 15 16 | Ser TCT 3 14 14 14 13 14 | Tyr TAT 2 11 3 3 6 3 | Cys TGT 0 2 5 3 4 3
TTC 9 13 10 14 11 14 | TCC 2 8 7 6 7 7 | TAC 5 4 8 8 3 8 | TGC 1 1 6 2 7 4
Leu TTA 3 6 3 4 4 4 | TCA 5 12 9 11 13 10 | *** TAA 0 0 0 0 0 0 | *** TGA 0 0 0 0 0 0
TTG 5 9 7 8 6 8 | TCG 0 5 5 3 6 4 | TAG 0 0 0 0 0 0 | Trp TGG 5 8 8 9 5 9
--------------------------------------------------------------------------------------------------------------------------------------
Leu CTT 4 8 10 7 6 7 | Pro CCT 3 6 6 6 9 6 | His CAT 1 5 7 7 4 7 | Arg CGT 1 3 1 0 1 1
CTC 5 4 11 7 4 10 | CCC 1 1 2 1 1 2 | CAC 1 1 2 3 1 2 | CGC 1 2 3 1 2 3
CTA 2 9 7 7 5 7 | CCA 4 7 7 9 8 9 | Gln CAA 3 7 8 6 6 7 | CGA 1 5 4 2 4 4
CTG 5 10 7 9 12 7 | CCG 2 2 1 1 3 2 | CAG 2 8 4 5 8 3 | CGG 1 3 3 4 3 3
--------------------------------------------------------------------------------------------------------------------------------------
Ile ATT 6 12 17 12 14 11 | Thr ACT 3 9 7 9 11 10 | Asn AAT 2 7 4 4 8 3 | Ser AGT 1 3 5 3 3 3
ATC 8 7 8 8 5 8 | ACC 0 2 2 3 1 2 | AAC 2 4 6 4 4 4 | AGC 7 4 10 8 4 8
ATA 7 14 9 11 10 11 | ACA 4 5 3 4 3 4 | Lys AAA 1 5 7 6 5 6 | Arg AGA 4 6 2 4 5 3
Met ATG 6 9 6 7 11 7 | ACG 1 1 0 0 0 0 | AAG 6 9 8 10 7 9 | AGG 2 2 4 5 3 5
--------------------------------------------------------------------------------------------------------------------------------------
Val GTT 12 20 16 17 18 17 | Ala GCT 7 9 11 10 6 12 | Asp GAT 3 7 9 8 7 9 | Gly GGT 1 2 4 4 3 4
GTC 3 5 6 9 4 7 | GCC 1 6 10 5 5 8 | GAC 3 4 6 4 3 4 | GGC 2 2 2 4 3 2
GTA 2 3 2 3 2 3 | GCA 12 24 17 22 15 20 | Glu GAA 4 4 5 5 4 5 | GGA 4 8 7 6 7 7
GTG 4 5 6 7 5 6 | GCG 2 1 3 3 4 3 | GAG 1 5 4 4 4 4 | GGG 3 4 8 8 2 7
--------------------------------------------------------------------------------------------------------------------------------------
----------------------------------------------------------------------
Phe TTT 17 16 | Ser TCT 12 11 | Tyr TAT 3 4 | Cys TGT 3 2
TTC 12 15 | TCC 9 8 | TAC 8 7 | TGC 4 1
Leu TTA 4 3 | TCA 12 9 | *** TAA 0 0 | *** TGA 0 0
TTG 8 12 | TCG 4 6 | TAG 0 0 | Trp TGG 9 9
----------------------------------------------------------------------
Leu CTT 8 6 | Pro CCT 4 9 | His CAT 6 7 | Arg CGT 1 2
CTC 8 10 | CCC 4 0 | CAC 2 0 | CGC 3 3
CTA 8 6 | CCA 8 10 | Gln CAA 7 8 | CGA 3 4
CTG 8 8 | CCG 2 1 | CAG 2 3 | CGG 4 3
----------------------------------------------------------------------
Ile ATT 12 11 | Thr ACT 9 10 | Asn AAT 3 6 | Ser AGT 3 1
ATC 8 10 | ACC 2 2 | AAC 4 4 | AGC 8 9
ATA 11 11 | ACA 3 4 | Lys AAA 5 4 | Arg AGA 3 7
Met ATG 7 10 | ACG 1 2 | AAG 10 8 | AGG 5 3
----------------------------------------------------------------------
Val GTT 17 16 | Ala GCT 11 12 | Asp GAT 9 9 | Gly GGT 3 4
GTC 8 6 | GCC 9 6 | GAC 4 3 | GGC 3 4
GTA 3 7 | GCA 20 19 | Glu GAA 5 6 | GGA 6 6
GTG 5 3 | GCG 4 3 | GAG 4 3 | GGG 8 5
----------------------------------------------------------------------
Codon position x base (3x4) table for each sequence.
#1: HORVU.MOREX.r3.7HG0740290.1
position 1: T:0.26263 C:0.19444 A:0.25253 G:0.29040
position 2: T:0.37121 C:0.28030 A:0.18182 G:0.16667
position 3: T:0.29293 C:0.24495 A:0.26768 G:0.19444
Average T:0.30892 C:0.23990 A:0.23401 G:0.21717
#2: HORVU.MOREX.r3.2HG0208140.1
position 1: T:0.25879 C:0.20352 A:0.24623 G:0.29146
position 2: T:0.36935 C:0.27889 A:0.19598 G:0.15578
position 3: T:0.30653 C:0.20854 A:0.26382 G:0.22111
Average T:0.31156 C:0.23032 A:0.23534 G:0.22278
#3: TraesLAC7A01G533600.1
position 1: T:0.25758 C:0.20707 A:0.25000 G:0.28535
position 2: T:0.37626 C:0.27273 A:0.18182 G:0.16919
position 3: T:0.29545 C:0.23990 A:0.25758 G:0.20707
Average T:0.30976 C:0.23990 A:0.22980 G:0.22054
#4: TraesLAC7B01G434500.1
position 1: T:0.25505 C:0.20707 A:0.25505 G:0.28283
position 2: T:0.37121 C:0.27778 A:0.18182 G:0.16919
position 3: T:0.30051 C:0.23485 A:0.25505 G:0.20960
Average T:0.30892 C:0.23990 A:0.23064 G:0.22054
#5: TraesLAC7D01G532600.1
position 1: T:0.25758 C:0.20455 A:0.24495 G:0.29293
position 2: T:0.37626 C:0.27020 A:0.17929 G:0.17424
position 3: T:0.30556 C:0.23485 A:0.25253 G:0.20707
Average T:0.31313 C:0.23653 A:0.22559 G:0.22475
#6: TraesLAC2B01G490500.1
position 1: T:0.26471 C:0.18824 A:0.25588 G:0.29118
position 2: T:0.40294 C:0.27941 A:0.18235 G:0.13529
position 3: T:0.33824 C:0.18824 A:0.29118 G:0.18235
Average T:0.33529 C:0.21863 A:0.24314 G:0.20294
#7: Thint.21G0611900.1
position 1: T:0.26010 C:0.20707 A:0.25000 G:0.28283
position 2: T:0.37374 C:0.27525 A:0.18182 G:0.16919
position 3: T:0.29293 C:0.23485 A:0.27273 G:0.19949
Average T:0.30892 C:0.23906 A:0.23485 G:0.21717
#8: Thint.20G0876300.1
position 1: T:0.26010 C:0.20455 A:0.25000 G:0.28535
position 2: T:0.37374 C:0.27525 A:0.18434 G:0.16667
position 3: T:0.32071 C:0.22222 A:0.26010 G:0.19697
Average T:0.31818 C:0.23401 A:0.23148 G:0.21633
#9: Thint.19G0629100.1
position 1: T:0.26684 C:0.18394 A:0.26166 G:0.28756
position 2: T:0.37824 C:0.26943 A:0.18912 G:0.16321
position 3: T:0.31088 C:0.21762 A:0.27461 G:0.19689
Average T:0.31865 C:0.22366 A:0.24180 G:0.21589
#10: Thint.V1245000.1
position 1: T:0.25377 C:0.21357 A:0.25628 G:0.27638
position 2: T:0.37688 C:0.27136 A:0.19347 G:0.15829
position 3: T:0.28894 C:0.21106 A:0.26884 G:0.23116
Average T:0.30653 C:0.23199 A:0.23953 G:0.22194
#11: TRIDC2Bv2G208200.1
position 1: T:0.27204 C:0.21159 A:0.23929 G:0.27708
position 2: T:0.37783 C:0.28212 A:0.19144 G:0.14861
position 3: T:0.34005 C:0.19144 A:0.26700 G:0.20151
Average T:0.32997 C:0.22838 A:0.23258 G:0.20907
#12: TRIDC7Bv2G199050.1
position 1: T:0.26016 C:0.17886 A:0.26423 G:0.29675
position 2: T:0.42276 C:0.23171 A:0.16667 G:0.17886
position 3: T:0.30894 C:0.22764 A:0.24390 G:0.21951
Average T:0.33062 C:0.21274 A:0.22493 G:0.23171
#13: TRIDC7Av2G224380.1
position 1: T:0.24766 C:0.17290 A:0.28037 G:0.29907
position 2: T:0.43925 C:0.23364 A:0.16822 G:0.15888
position 3: T:0.28972 C:0.23832 A:0.26168 G:0.21028
Average T:0.32555 C:0.21495 A:0.23676 G:0.22274
#14: AE040009.mRNA1
position 1: T:0.27387 C:0.20352 A:0.24874 G:0.27387
position 2: T:0.37688 C:0.28141 A:0.20352 G:0.13819
position 3: T:0.33668 C:0.17085 A:0.28894 G:0.20352
Average T:0.32915 C:0.21859 A:0.24707 G:0.20519
#15: AE039967.mRNA1
position 1: T:0.25000 C:0.20960 A:0.24747 G:0.29293
position 2: T:0.35101 C:0.26263 A:0.20455 G:0.18182
position 3: T:0.33586 C:0.25000 A:0.22727 G:0.18687
Average T:0.31229 C:0.24074 A:0.22643 G:0.22054
#16: AVESA.00010b.r2.2AG0257960.1
position 1: T:0.26076 C:0.18987 A:0.24810 G:0.30127
position 2: T:0.37468 C:0.27089 A:0.19494 G:0.15949
position 3: T:0.31646 C:0.22025 A:0.25316 G:0.21013
Average T:0.31730 C:0.22700 A:0.23207 G:0.22363
#17: AVESA.00010b.r2.2CG0326330.1
position 1: T:0.27548 C:0.21212 A:0.25895 G:0.25344
position 2: T:0.36364 C:0.28926 A:0.19284 G:0.15427
position 3: T:0.35262 C:0.17906 A:0.25069 G:0.21763
Average T:0.33058 C:0.22681 A:0.23416 G:0.20845
#18: AVESA.00010b.r2.6CG1145570.1
position 1: T:0.26263 C:0.20202 A:0.23737 G:0.29798
position 2: T:0.36111 C:0.28535 A:0.18687 G:0.16667
position 3: T:0.31818 C:0.23485 A:0.25253 G:0.19444
Average T:0.31397 C:0.24074 A:0.22559 G:0.21970
#19: AVESA.00010b.r2.7DG1346790.1
position 1: T:0.26515 C:0.19697 A:0.23737 G:0.30051
position 2: T:0.36364 C:0.28788 A:0.18182 G:0.16667
position 3: T:0.30556 C:0.24242 A:0.24747 G:0.20455
Average T:0.31145 C:0.24242 A:0.22222 G:0.22391
#20: Bradi1g31380.1
position 1: T:0.25945 C:0.20151 A:0.25693 G:0.28212
position 2: T:0.37783 C:0.28212 A:0.18136 G:0.15869
position 3: T:0.31738 C:0.22166 A:0.26196 G:0.19899
Average T:0.31822 C:0.23510 A:0.23342 G:0.21327
Sums of codon usage counts
------------------------------------------------------------------------------
Phe F TTT 297 | Ser S TCT 243 | Tyr Y TAT 87 | Cys C TGT 58
TTC 260 | TCC 140 | TAC 125 | TGC 50
Leu L TTA 84 | TCA 202 | *** * TAA 0 | *** * TGA 0
TTG 183 | TCG 68 | TAG 0 | Trp W TGG 163
------------------------------------------------------------------------------
Leu L CTT 137 | Pro P CCT 114 | His H CAT 100 | Arg R CGT 24
CTC 150 | CCC 39 | CAC 41 | CGC 53
CTA 129 | CCA 154 | Gln Q CAA 134 | CGA 73
CTG 178 | CCG 42 | CAG 78 | CGG 59
------------------------------------------------------------------------------
Ile I ATT 219 | Thr T ACT 173 | Asn N AAT 104 | Ser S AGT 41
ATC 164 | ACC 41 | AAC 66 | AGC 169
ATA 228 | ACA 89 | Lys K AAA 108 | Arg R AGA 82
Met M ATG 152 | ACG 9 | AAG 162 | AGG 75
------------------------------------------------------------------------------
Val V GTT 346 | Ala A GCT 183 | Asp D GAT 151 | Gly G GGT 77
GTC 109 | GCC 106 | GAC 81 | GGC 59
GTA 75 | GCA 376 | Glu E GAA 88 | GGA 135
GTG 111 | GCG 79 | GAG 77 | GGG 96
------------------------------------------------------------------------------
(Ambiguity data are not used in the counts.)
Codon position x base (3x4) table, overall
position 1: T:0.26147 C:0.20077 A:0.25107 G:0.28669
position 2: T:0.37647 C:0.27455 A:0.18703 G:0.16195
position 3: T:0.31403 C:0.22052 A:0.26107 G:0.20438
Average T:0.31732 C:0.23195 A:0.23306 G:0.21767
Codon frequencies under model, for use in evolver (TTT TTC TTA TTG ... GGG):
0.03199424 0.02246664 0.02659844 0.02082208
0.02333244 0.01638425 0.01939744 0.01518492
0.01589508 0.01116167 0.00000000 0.00000000
0.01376364 0.00966495 0.00000000 0.00895748
0.02456700 0.01725117 0.02042380 0.01598838
0.01791598 0.01258076 0.01489447 0.01165985
0.01220515 0.00857057 0.01014676 0.00794320
0.01056851 0.00742130 0.00878614 0.00687806
0.03072100 0.02157256 0.02553993 0.01999344
0.02240390 0.01573222 0.01862550 0.01458062
0.01526252 0.01071748 0.01268851 0.00993296
0.01321591 0.00928033 0.01098706 0.00860101
0.03507940 0.02463307 0.02916329 0.02282992
0.02558235 0.01796416 0.02126791 0.01664918
0.01742782 0.01223797 0.01448864 0.01134215
0.01509085 0.01059693 0.01254579 0.00982123
Nei & Gojobori 1986. dN/dS (dN, dS)
(Pairwise deletion)
(Note: This matrix is not used in later ML. analysis.
Use runmode = -2 for ML pairwise comparison.)
HORVU.MOREX.r3.7HG0740290.1
HORVU.MOREX.r3.2HG0208140.1 0.3113 (0.1423 0.4572)
TraesLAC7A01G533600.1 0.1405 (0.0194 0.1382) 0.3033 (0.1438 0.4742)
TraesLAC7B01G434500.1 0.1961 (0.0154 0.0785) 0.3270 (0.1426 0.4361) 0.1352 (0.0131 0.0969)
TraesLAC7D01G532600.1 0.1637 (0.0206 0.1258) 0.3193 (0.1419 0.4446) 0.2145 (0.0102 0.0477) 0.1942 (0.0166 0.0854)
TraesLAC2B01G490500.1 0.3114 (0.1135 0.3645) 0.3747 (0.0817 0.2180) 0.3086 (0.1164 0.3771) 0.3211 (0.1130 0.3519) 0.3379 (0.1173 0.3472)
Thint.21G0611900.1 0.1312 (0.0125 0.0954) 0.3412 (0.1411 0.4136) 0.1176 (0.0171 0.1457) 0.1093 (0.0080 0.0727) 0.1548 (0.0206 0.1332) 0.3106 (0.1114 0.3587)
Thint.20G0876300.1 0.1366 (0.0154 0.1126) 0.3196 (0.1350 0.4225) 0.1462 (0.0131 0.0896) 0.2222 (0.0114 0.0512) 0.1687 (0.0120 0.0709) 0.3132 (0.1084 0.3461) 0.1373 (0.0154 0.1122)
Thint.19G0629100.1 0.2216 (0.0298 0.1343) 0.3353 (0.1392 0.4153) 0.2215 (0.0334 0.1508) 0.2475 (0.0256 0.1035) 0.2692 (0.0371 0.1377) 0.3397 (0.1088 0.3204) 0.2040 (0.0244 0.1197) 0.2589 (0.0352 0.1360)
Thint.V1245000.1 0.3723 (0.1589 0.4268) 0.4097 (0.0942 0.2300) 0.3784 (0.1632 0.4313) 0.3949 (0.1606 0.4067) 0.4034 (0.1628 0.4035) 0.2934 (0.0806 0.2746) 0.4016 (0.1591 0.3962) 0.3775 (0.1528 0.4048) 0.3835 (0.1607 0.4191)
TRIDC2Bv2G208200.1 0.3368 (0.1261 0.3744) 0.4286 (0.1010 0.2356) 0.3292 (0.1302 0.3956) 0.3410 (0.1250 0.3666) 0.3465 (0.1297 0.3744) 0.9033 (0.0184 0.0203) 0.3445 (0.1256 0.3646) 0.3267 (0.1183 0.3620) 0.3647 (0.1321 0.3622) 0.4305 (0.1153 0.2678)
TRIDC7Bv2G199050.1 0.4601 (0.0461 0.1002) 0.2553 (0.1225 0.4797) 0.4432 (0.0376 0.0847) 0.8632 (0.0320 0.0371) 0.5376 (0.0357 0.0664) 0.3241 (0.1264 0.3902) 0.2806 (0.0414 0.1477) 0.4685 (0.0338 0.0722) 0.3918 (0.0452 0.1155) 0.3207 (0.1362 0.4248) 0.3231 (0.1246 0.3857)
TRIDC7Av2G224380.1 0.1818 (0.0187 0.1031) 0.2100 (0.1022 0.4865) 1.6097 (0.0104 0.0064) 0.1929 (0.0135 0.0701) 0.2625 (0.0104 0.0395) 0.2386 (0.0955 0.4001) 0.1057 (0.0177 0.1675) 0.1622 (0.0114 0.0703) 0.1328 (0.0146 0.1097) 0.2054 (0.0984 0.4792) 0.2393 (0.0941 0.3930) 0.4752 (0.0475 0.1000)
AE040009.mRNA1 0.3250 (0.1546 0.4756) 0.3992 (0.1184 0.2967) 0.3131 (0.1562 0.4989) 0.3293 (0.1527 0.4636) 0.3324 (0.1573 0.4734) 0.2835 (0.0918 0.3240) 0.3425 (0.1527 0.4459) 0.3188 (0.1443 0.4526) 0.3600 (0.1569 0.4358) 0.3648 (0.1320 0.3618) 0.3297 (0.1061 0.3218) 0.2985 (0.1476 0.4946) 0.2360 (0.1120 0.4746)
AE039967.mRNA1 0.3205 (0.1040 0.3246) 0.3650 (0.1979 0.5422) 0.3353 (0.1045 0.3117) 0.3661 (0.1061 0.2899) 0.3820 (0.1088 0.2848) 0.3936 (0.1766 0.4487) 0.3515 (0.1000 0.2844) 0.3685 (0.1035 0.2808) 0.3524 (0.1103 0.3131) 0.4054 (0.2084 0.5140) 0.3949 (0.1886 0.4776) 0.3921 (0.1667 0.4251) 0.3416 (0.1491 0.4364) 0.3774 (0.2144 0.5682)
AVESA.00010b.r2.2AG0257960.1 0.2312 (0.0649 0.2808) 0.3229 (0.1525 0.4724) 0.2390 (0.0654 0.2736) 0.2549 (0.0657 0.2576) 0.2648 (0.0682 0.2574) 0.2921 (0.1029 0.3524) 0.2417 (0.0628 0.2597) 0.2688 (0.0632 0.2350) 0.1781 (0.0477 0.2676) 0.3649 (0.1784 0.4888) 0.3334 (0.1388 0.4163) 0.2546 (0.0696 0.2734) 0.1606 (0.0381 0.2372) 0.3084 (0.1687 0.5470) 0.5654 (0.0943 0.1667)
AVESA.00010b.r2.2CG0326330.1 0.3770 (0.1857 0.4926) 0.5275 (0.1599 0.3032) 0.3749 (0.1812 0.4833) 0.3877 (0.1844 0.4757) 0.4115 (0.1845 0.4483) 0.4202 (0.1313 0.3125) 0.3876 (0.1855 0.4786) 0.4027 (0.1723 0.4279) 0.4136 (0.1869 0.4518) 0.4730 (0.1704 0.3603) 0.4314 (0.1447 0.3353) 0.4286 (0.1928 0.4499) 0.3736 (0.1546 0.4137) 0.4949 (0.0895 0.1808) 0.4628 (0.2581 0.5576) 0.3967 (0.2056 0.5184)
AVESA.00010b.r2.6CG1145570.1 0.1766 (0.0447 0.2530) 0.3395 (0.1370 0.4036) 0.2159 (0.0463 0.2145) 0.2231 (0.0466 0.2087) 0.2451 (0.0490 0.1998) 0.3462 (0.1071 0.3093) 0.2018 (0.0435 0.2157) 0.2353 (0.0441 0.1875) 0.2137 (0.0498 0.2331) 0.3991 (0.1632 0.4089) 0.3676 (0.1283 0.3492) 0.2613 (0.0716 0.2739) 0.1633 (0.0402 0.2464) 0.3251 (0.1538 0.4730) 0.6338 (0.0601 0.0949) 0.3957 (0.0362 0.0915) 0.…
AVESA.00010b.r2.7DG1346790.1 0.1598 (0.0447 0.2801) 0.3140 (0.1355 0.4316) 0.1760 (0.0464 0.2635) 0.1881 (0.0466 0.2479) 0.1909 (0.0490 0.2570) 0.3001 (0.1088 0.3624) 0.1708 (0.0436 0.2553) 0.1882 (0.0442 0.2348) 0.1819 (0.0505 0.2777) 0.3539 (0.1589 0.4491) 0.3157 (0.1279 0.4050) 0.2346 (0.0716 0.3052) 0.1527 (0.0403 0.2638) 0.2948 (0.1523 0.5165) 0.4030 (0.0602 0.1494) 0.4452 (0.0380 0.0854) 0.…
Bradi1g31380.1 0.1937 (0.0609 0.3147) 0.3480 (0.1349 0.3876) 0.1936 (0.0598 0.3087) 0.1991 (0.0623 0.3127) 0.2132 (0.0629 0.2950) 0.3528 (0.1069 0.3028) 0.2083 (0.0616 0.2959) 0.1903 (0.0549 0.2886) 0.2463 (0.0703 0.2856) 0.3729 (0.1535 0.4117) 0.3481 (0.1228 0.3529) 0.2211 (0.0705 0.3191) 0.1110 (0.0358 0.3229) 0.3027 (0.1371 0.4529) 0.3404 (0.1235 0.3629) 0.2477 (0.0804 0.3246) 0.4205 (0.1757 0…
TREE # 1: ((((((((((3, 13), 5), 8), (4, 12)), 7), 9), 1), (16, (19, (15, 18)))), ((6, 11), ((2, 10), (14, 17)))), 20); MP score: -1
This is a rooted tree. Please check!
lnL(ntime: 38 np: 42): -6801.836919 +0.000000
21..22 22..23 23..24 24..25 25..26 26..27 27..28 28..29 29..30 30..3 30..13 29..5 28..8 27..31 31..4 31..12 26..7 25..9 24..1 23..32 32..16 32..33 33..19 33..34 34..15 34..18 22..35 35..36 36..6 36..11 35..37 37..38 38..2 38..10 37..39 39..14 39..17 21..20
0.041766 0.073641 0.101701 0.010555 0.002988 0.021016 0.029416 0.039282 0.027346 0.007604 0.023793 0.025723 0.028015 0.012733 0.000004 0.101334 0.040755 0.108573 0.053914 0.100939 0.112098 0.012853 0.045889 0.016785 0.202075 0.016027 0.226127 0.169120 0.043276 0.018165 0.025012 0.079026 0.168975 0.243787 0.188298 0.117194 0.245260 0.124425 2.458634 0.391622 0.208208 0.603894
Note: Branch length is defined as number of nucleotide substitutions per codon (not per neucleotide site).
tree length = 2.90549
((((((((((3: 0.007604, 13: 0.023793): 0.027346, 5: 0.025723): 0.039282, 8: 0.028015): 0.029416, (4: 0.000004, 12: 0.101334): 0.012733): 0.021016, 7: 0.040755): 0.002988, 9: 0.108573): 0.010555, 1: 0.053914): 0.101701, (16: 0.112098, (19: 0.045889, (15: 0.202075, 18: 0.016027): 0.016785): 0.012853): 0.100939): 0.073641, ((6: 0.043276, 11: 0.018165): 0.169120, ((2: 0.168975, 10: 0.243787): 0.079026…
((((((((((TraesLAC7A01G533600.1: 0.007604, TRIDC7Av2G224380.1: 0.023793): 0.027346, TraesLAC7D01G532600.1: 0.025723): 0.039282, Thint.20G0876300.1: 0.028015): 0.029416, (TraesLAC7B01G434500.1: 0.000004, TRIDC7Bv2G199050.1: 0.101334): 0.012733): 0.021016, Thint.21G0611900.1: 0.040755): 0.002988, Thint.19G0629100.1: 0.108573): 0.010555, HORVU.MOREX.r3.7HG0740290.1: 0.053914): 0.101701, (AVESA.00010…
Detailed output identifying parameters
kappa (ts/tv) = 2.45863
w (dN/dS) for branches: 0.39162 0.20821 0.60389
dN & dS for each branch
branch t N S dN/dS dN dS N*dN S*dS
21..22 0.042 837.2 356.8 0.3916 0.0095 0.0243 8.0 8.7
22..23 0.074 837.2 356.8 0.2082 0.0115 0.0552 9.6 19.7
23..24 0.102 837.2 356.8 0.3916 0.0232 0.0591 19.4 21.1
24..25 0.011 837.2 356.8 0.3916 0.0024 0.0061 2.0 2.2
25..26 0.003 837.2 356.8 0.3916 0.0007 0.0017 0.6 0.6
26..27 0.021 837.2 356.8 0.3916 0.0048 0.0122 4.0 4.4
27..28 0.029 837.2 356.8 0.3916 0.0067 0.0171 5.6 6.1
28..29 0.039 837.2 356.8 0.3916 0.0089 0.0228 7.5 8.1
29..30 0.027 837.2 356.8 0.3916 0.0062 0.0159 5.2 5.7
30..3 0.008 837.2 356.8 0.3916 0.0017 0.0044 1.4 1.6
30..13 0.024 837.2 356.8 0.3916 0.0054 0.0138 4.5 4.9
29..5 0.026 837.2 356.8 0.3916 0.0059 0.0150 4.9 5.3
28..8 0.028 837.2 356.8 0.3916 0.0064 0.0163 5.3 5.8
27..31 0.013 837.2 356.8 0.3916 0.0029 0.0074 2.4 2.6
31..4 0.000 837.2 356.8 0.3916 0.0000 0.0000 0.0 0.0
31..12 0.101 837.2 356.8 0.3916 0.0231 0.0589 19.3 21.0
26..7 0.041 837.2 356.8 0.3916 0.0093 0.0237 7.8 8.5
25..9 0.109 837.2 356.8 0.3916 0.0247 0.0631 20.7 22.5
24..1 0.054 837.2 356.8 0.3916 0.0123 0.0313 10.3 11.2
23..32 0.101 837.2 356.8 0.3916 0.0230 0.0587 19.2 20.9
32..16 0.112 837.2 356.8 0.3916 0.0255 0.0652 21.4 23.2
32..33 0.013 837.2 356.8 0.3916 0.0029 0.0075 2.4 2.7
33..19 0.046 837.2 356.8 0.3916 0.0104 0.0267 8.7 9.5
33..34 0.017 837.2 356.8 0.3916 0.0038 0.0098 3.2 3.5
34..15 0.202 837.2 356.8 0.3916 0.0460 0.1175 38.5 41.9
34..18 0.016 837.2 356.8 0.3916 0.0036 0.0093 3.1 3.3
22..35 0.226 837.2 356.8 0.6039 0.0630 0.1044 52.8 37.2
35..36 0.169 837.2 356.8 0.3916 0.0385 0.0983 32.2 35.1
36..6 0.043 837.2 356.8 0.3916 0.0099 0.0252 8.2 9.0
36..11 0.018 837.2 356.8 0.3916 0.0041 0.0106 3.5 3.8
35..37 0.025 837.2 356.8 0.3916 0.0057 0.0145 4.8 5.2
37..38 0.079 837.2 356.8 0.3916 0.0180 0.0459 15.1 16.4
38..2 0.169 837.2 356.8 0.3916 0.0385 0.0982 32.2 35.0
38..10 0.244 837.2 356.8 0.3916 0.0555 0.1417 46.5 50.6
37..39 0.188 837.2 356.8 0.3916 0.0429 0.1095 35.9 39.1
39..14 0.117 837.2 356.8 0.3916 0.0267 0.0681 22.3 24.3
39..17 0.245 837.2 356.8 0.3916 0.0558 0.1426 46.7 50.9
21..20 0.124 837.2 356.8 0.3916 0.0283 0.0723 23.7 25.8
tree length for dN: 0.6677
tree length for dS: 1.6743
dS tree:
((((((((((TraesLAC7A01G533600.1: 0.004421, TRIDC7Av2G224380.1: 0.013831): 0.015897, TraesLAC7D01G532600.1: 0.014954): 0.022836, Thint.20G0876300.1: 0.016286): 0.017101, (TraesLAC7B01G434500.1: 0.000002, TRIDC7Bv2G199050.1: 0.058908): 0.007402): 0.012217, Thint.21G0611900.1: 0.023692): 0.001737, Thint.19G0629100.1: 0.063117): 0.006136, HORVU.MOREX.r3.7HG0740290.1: 0.031342): 0.059121, (AVESA.00010…
dN tree:
((((((((((TraesLAC7A01G533600.1: 0.001731, TRIDC7Av2G224380.1: 0.005417): 0.006226, TraesLAC7D01G532600.1: 0.005856): 0.008943, Thint.20G0876300.1: 0.006378): 0.006697, (TraesLAC7B01G434500.1: 0.000001, TRIDC7Bv2G199050.1: 0.023070): 0.002899): 0.004784, Thint.21G0611900.1: 0.009278): 0.000680, Thint.19G0629100.1: 0.024718): 0.002403, HORVU.MOREX.r3.7HG0740290.1: 0.012274): 0.023153, (AVESA.00010…
w ratios as labels for TreeView:
((((((((((TraesLAC7A01G533600.1 #0.3916 , TRIDC7Av2G224380.1 #0.3916 ) #0.3916 , TraesLAC7D01G532600.1 #0.3916 ) #0.3916 , Thint.20G0876300.1 #0.3916 ) #0.3916 , (TraesLAC7B01G434500.1 #0.3916 , TRIDC7Bv2G199050.1 #0.3916 ) #0.3916 ) #0.3916 , Thint.21G0611900.1 #0.3916 ) #0.3916 , Thint.19G0629100.1 #0.3916 ) #0.3916 , HORVU.MOREX.r3.7HG0740290.1 #0.3916 ) #0.3916 , (AVESA.00010b.r2.2AG0257960.1…
Time used: 2:17

## Sheet: Data_S6
Supplementary data S6. Generated protein models of HvHPT1 and HvHPT2 with docked substrates HGA and PDP in the optional conformation.
HvHPT1_docked_HGA_PDP.pdb						HvHPT2_docked_HGA_PDP						HvHPT1_Mg_HGA_PDP_9conformations.pdbqt								HvHPT2_Mg_HGA_PDP_9conformations.pdbqt
ATOM 1 N LEU A 101 -16.884 13.657 -0.830 1.00 92.20 N						ATOM 1 N SER A 101 -19.161 14.486 0.658 1.00 89.37 N						MODEL 1								MODEL 1
ATOM 2 CA LEU A 101 -15.518 13.298 -1.195 1.00 92.20 C						ATOM 2 CA SER A 101 -19.216 13.203 -0.035 1.00 89.37 C						REMARK VINA RESULT: -10.720 0.000 0.000								REMARK VINA RESULT: -11.408 0.000 0.000
ATOM 3 C LEU A 101 -14.731 12.839 0.028 1.00 92.20 C						ATOM 3 C SER A 101 -17.820 12.708 -0.395 1.00 89.37 C						REMARK INTER + INTRA: -26.873								REMARK INTER + INTRA: -28.498
ATOM 4 O LEU A 101 -13.939 11.898 -0.055 1.00 92.20 O						ATOM 4 O SER A 101 -17.515 11.524 -0.234 1.00 89.37 O						REMARK INTER: -23.230								REMARK INTER: -24.859
ATOM 5 CB LEU A 101 -14.810 14.482 -1.856 1.00 92.20 C						ATOM 5 CB SER A 101 -20.069 13.314 -1.300 1.00 89.37 C						REMARK INTRA: -3.643								REMARK INTRA: -3.638
ATOM 6 CG LEU A 101 -15.273 14.848 -3.268 1.00 92.20 C						ATOM 6 OG SER A 101 -20.167 12.059 -1.952 1.00 89.37 O						REMARK UNBOUND: -3.306								REMARK UNBOUND: -3.418
ATOM 7 CD1 LEU A 101 -14.548 16.097 -3.757 1.00 92.20 C						ATOM 7 HN SER A 101 -19.561 15.322 0.232 1.00 0.00 H						REMARK SMILES O=C(O)Cc1cc(O)ccc1O								REMARK SMILES O=C(O)Cc1cc(O)ccc1O
ATOM 8 CD2 LEU A 101 -15.046 13.683 -4.224 1.00 92.20 C						ATOM 8 HG SER A 101 -20.697 12.128 -2.738 1.00 0.00 H						REMARK SMILES IDX 4 1 5 2 11 3 10 4 6 5 9 6 7 7 12 8 8 10 2 12 1 13 3 14								REMARK SMILES IDX 4 1 5 2 11 3 10 4 6 5 9 6 7 7 12 8 8 10 2 12 1 13 3 14
ATOM 9 HN LEU A 101 -17.176 14.630 -0.928 1.00 0.00 H						ATOM 9 N LEU A 102 -16.987 13.570 -0.835 1.00 91.84 N						REMARK H PARENT 12 9 8 11 3 15								REMARK H PARENT 12 9 8 11 3 15
ATOM 10 N ASP A 102 -14.931 13.539 1.045 1.00 93.98 N						ATOM 10 CA LEU A 102 -15.614 13.220 -1.181 1.00 91.84 C						REMARK Flexibility Score: inf								REMARK Flexibility Score: inf
ATOM 11 CA ASP A 102 -14.266 13.168 2.290 1.00 93.98 C						ATOM 11 C LEU A 102 -14.832 12.792 0.056 1.00 91.84 C						ROOT								ROOT
ATOM 12 C ASP A 102 -14.700 11.778 2.751 1.00 93.98 C						ATOM 12 O LEU A 102 -14.030 11.858 -0.004 1.00 91.84 O						ATOM 1 C UNL 1 -6.223 2.186 12.019 1.00 0.00 0.162 C								ATOM 1 C UNL 1 -4.348 -5.679 -3.843 1.00 0.00 0.162 C
ATOM 13 O ASP A 102 -13.867 10.965 3.157 1.00 93.98 O						ATOM 13 CB LEU A 102 -14.915 14.403 -1.857 1.00 91.84 C						ENDROOT								ENDROOT
ATOM 14 CB ASP A 102 -14.556 14.199 3.382 1.00 93.98 C						ATOM 14 CG LEU A 102 -15.348 14.718 -3.290 1.00 91.84 C						BRANCH 1 2								BRANCH 1 2
ATOM 15 CG ASP A 102 -13.896 13.860 4.707 1.00 93.98 C						ATOM 15 CD1 LEU A 102 -14.605 15.944 -3.810 1.00 91.84 C						ATOM 2 C UNL 1 -7.277 2.718 11.103 1.00 0.00 0.009 A								ATOM 2 C UNL 1 -4.599 -5.992 -5.282 1.00 0.00 0.009 A
ATOM 16 OD1 ASP A 102 -12.650 13.902 4.796 1.00 93.98 O						ATOM 16 CD2 LEU A 102 -15.109 13.516 -4.198 1.00 91.84 C						ATOM 3 C UNL 1 -7.314 2.338 9.762 1.00 0.00 0.119 A								ATOM 3 C UNL 1 -5.640 -5.375 -5.974 1.00 0.00 0.119 A
ATOM 17 OD2 ASP A 102 -14.629 13.547 5.671 1.00 93.98 O1-						ATOM 17 HN LEU A 102 -17.292 14.537 -0.948 1.00 0.00 H						ATOM 4 C UNL 1 -8.303 2.845 8.920 1.00 0.00 0.050 A								ATOM 4 C UNL 1 -5.861 -5.679 -7.317 1.00 0.00 0.050 A
ATOM 18 HN ASP A 102 -15.546 14.352 1.005 1.00 0.00 H						ATOM 18 N ASP A 103 -15.052 13.496 1.059 1.00 93.81 N						ATOM 5 C UNL 1 -8.229 3.606 11.603 1.00 0.00 0.054 A								ATOM 5 C UNL 1 -3.778 -6.914 -5.932 1.00 0.00 0.054 A
ATOM 19 N ALA A 103 -15.984 11.536 2.678 1.00 95.00 N						ATOM 19 CA ASP A 103 -14.400 13.146 2.316 1.00 93.81 C						ATOM 6 C UNL 1 -9.256 3.733 9.420 1.00 0.00 0.050 A								ATOM 6 C UNL 1 -5.041 -6.600 -7.968 1.00 0.00 0.050 A
ATOM 20 CA ALA A 103 -16.508 10.228 3.063 1.00 95.00 C						ATOM 20 C ASP A 103 -14.823 11.755 2.785 1.00 93.81 C						ATOM 7 C UNL 1 -9.219 4.114 10.761 1.00 0.00 0.116 A								ATOM 7 C UNL 1 -3.999 -7.218 -7.276 1.00 0.00 0.116 A
ATOM 21 C ALA A 103 -15.923 9.123 2.188 1.00 95.00 C						ATOM 21 O ASP A 103 -13.986 10.954 3.206 1.00 93.81 O						BRANCH 3 8								BRANCH 3 8
ATOM 22 O ALA A 103 -15.529 8.068 2.689 1.00 95.00 O						ATOM 22 CB ASP A 103 -14.719 14.184 3.394 1.00 93.81 C						ATOM 8 O UNL 1 -6.391 1.473 9.257 1.00 0.00 -0.508 OA								ATOM 8 O UNL 1 -6.452 -4.473 -5.354 1.00 0.00 -0.508 OA
ATOM 23 CB ALA A 103 -18.032 10.220 2.979 1.00 95.00 C						ATOM 23 CG ASP A 103 -14.069 13.871 4.730 1.00 93.81 C						ATOM 9 H UNL 1 -6.329 0.698 9.841 1.00 0.00 0.293 HD								ATOM 9 H UNL 1 -7.378 -4.684 -5.562 1.00 0.00 0.293 HD
ATOM 24 HN ALA A 103 -16.621 12.263 2.351 1.00 0.00 H						ATOM 24 OD1 ASP A 103 -12.827 13.953 4.838 1.00 93.81 O						ENDBRANCH 3 8								ENDBRANCH 3 8
ATOM 25 N PHE A 104 -15.896 9.410 0.919 1.00 96.57 N						ATOM 25 OD2 ASP A 103 -14.806 13.534 5.682 1.00 93.81 O1-						BRANCH 7 10								BRANCH 7 10
ATOM 26 CA PHE A 104 -15.327 8.425 0.006 1.00 96.57 C						ATOM 26 HN ASP A 103 -15.676 14.301 1.003 1.00 0.00 H						ATOM 10 O UNL 1 -10.150 4.978 11.250 1.00 0.00 -0.508 OA								ATOM 10 O UNL 1 -3.197 -8.116 -7.911 1.00 0.00 -0.508 OA
ATOM 27 C PHE A 104 -13.844 8.218 0.290 1.00 96.57 C						ATOM 27 N ALA A 104 -16.095 11.491 2.694 1.00 94.59 N						ATOM 11 H UNL 1 -10.974 4.491 11.420 1.00 0.00 0.293 HD								ATOM 11 H UNL 1 -3.440 -8.145 -8.852 1.00 0.00 0.293 HD
ATOM 28 O PHE A 104 -13.346 7.092 0.226 1.00 96.57 O						ATOM 28 CA ALA A 104 -16.609 10.180 3.081 1.00 94.59 C						ENDBRANCH 7 10								ENDBRANCH 7 10
ATOM 29 CB PHE A 104 -15.527 8.860 -1.449 1.00 96.57 C						ATOM 29 C ALA A 104 -16.005 9.076 2.218 1.00 94.59 C						ENDBRANCH 1 2								ENDBRANCH 1 2
ATOM 30 CG PHE A 104 -15.039 7.854 -2.455 1.00 96.57 C						ATOM 30 O ALA A 104 -15.603 8.028 2.730 1.00 94.59 O						BRANCH 1 12								BRANCH 1 12
ATOM 31 CD1 PHE A 104 -13.875 8.084 -3.180 1.00 96.57 C						ATOM 31 CB ALA A 104 -18.132 10.155 2.982 1.00 94.59 C						ATOM 12 C UNL 1 -6.473 0.759 12.458 1.00 0.00 0.307 C								ATOM 12 C UNL 1 -3.672 -4.342 -3.626 1.00 0.00 0.307 C
ATOM 32 CD2 PHE A 104 -15.742 6.677 -2.677 1.00 96.57 C						ATOM 32 HN ALA A 104 -16.737 12.205 2.350 1.00 0.00 H						ATOM 13 O UNL 1 -6.085 -0.240 11.866 1.00 0.00 -0.252 OA								ATOM 13 O UNL 1 -2.490 -4.105 -3.838 1.00 0.00 -0.252 OA
ATOM 33 CE1 PHE A 104 -13.420 7.154 -4.112 1.00 96.57 C						ATOM 33 N PHE A 105 -15.971 9.360 0.959 1.00 96.19 N						BRANCH 12 14								BRANCH 12 14
ATOM 34 CE2 PHE A 104 -15.294 5.744 -3.607 1.00 96.57 C						ATOM 34 CA PHE A 105 -15.383 8.376 0.056 1.00 96.19 C						ATOM 14 O UNL 1 -7.194 0.703 13.610 1.00 0.00 -0.481 OA								ATOM 14 O UNL 1 -4.541 -3.407 -3.156 1.00 0.00 -0.481 OA
ATOM 35 CZ PHE A 104 -14.133 5.985 -4.325 1.00 96.57 C						ATOM 35 C PHE A 105 -13.902 8.183 0.357 1.00 96.19 C						ATOM 15 H UNL 1 -7.091 1.519 14.144 1.00 0.00 0.296 HD								ATOM 15 H UNL 1 -5.337 -3.330 -3.725 1.00 0.00 0.296 HD
ATOM 36 HN PHE A 104 -16.262 10.297 0.573 1.00 0.00 H						ATOM 36 O PHE A 105 -13.394 7.060 0.306 1.00 96.19 O						ENDBRANCH 12 14								ENDBRANCH 12 14
ATOM 37 N TYR A 105 -13.123 9.312 0.566 1.00 95.87 N						ATOM 37 CB PHE A 105 -15.571 8.804 -1.403 1.00 96.19 C						ENDBRANCH 1 12								ENDBRANCH 1 12
ATOM 38 CA TYR A 105 -11.708 9.256 0.917 1.00 95.87 C						ATOM 38 CG PHE A 105 -15.063 7.799 -2.400 1.00 96.19 C						TORSDOF 5								TORSDOF 5
ATOM 39 C TYR A 105 -11.479 8.339 2.112 1.00 95.87 C						ATOM 39 CD1 PHE A 105 -13.881 8.024 -3.096 1.00 96.19 C						REMARK SMILES C/C(=C\CO[P@](=O)([O-])O[P+](=O)(=O)[O-])CCC[C@@H](C)CCC[C@H](C)CCCC(C)C								REMARK SMILES C/C(=C\CO[P@](=O)([O-])O[P+](=O)(=O)[O-])CCC[C@@H](C)CCC[C@H](C)CCCC(C)C
ATOM 40 O TYR A 105 -10.602 7.473 2.078 1.00 95.87 O						ATOM 40 CD2 PHE A 105 -15.767 6.627 -2.644 1.00 96.19 C						REMARK SMILES IDX 17 1 18 2 16 3 15 4 14 5 2 6 1 7 3 8 4 9 5 10 6 11 8 12 7 13								REMARK SMILES IDX 17 1 18 2 16 3 15 4 14 5 2 6 1 7 3 8 4 9 5 10 6 11 8 12 7 13
ATOM 41 CB TYR A 105 -11.176 10.659 1.227 1.00 95.87 C						ATOM 41 CE1 PHE A 105 -13.408 7.096 -4.020 1.00 96.19 C						REMARK SMILES IDX 9 14 10 15 13 16 11 17 12 18 19 19 20 20 21 21 22 22 23 23								REMARK SMILES IDX 9 14 10 15 13 16 11 17 12 18 19 19 20 20 21 21 22 22 23 23
ATOM 42 CG TYR A 105 -9.722 10.680 1.631 1.00 95.87 C						ATOM 42 CE2 PHE A 105 -15.301 5.695 -3.565 1.00 96.19 C						REMARK SMILES IDX 24 24 25 25 26 26 27 27 28 28 29 29								REMARK SMILES IDX 24 24 25 25 26 26 27 27 28 28 29 29
ATOM 43 CD1 TYR A 105 -9.352 10.758 2.971 1.00 95.87 C						ATOM 43 CZ PHE A 105 -14.122 5.931 -4.253 1.00 96.19 C						REMARK H PARENT								REMARK H PARENT
ATOM 44 CD2 TYR A 105 -8.714 10.626 0.674 1.00 95.87 C						ATOM 44 HN PHE A 105 -16.343 10.242 0.607 1.00 0.00 H						REMARK Flexibility Score: inf								REMARK Flexibility Score: inf
ATOM 45 CE1 TYR A 105 -8.014 10.780 3.350 1.00 95.87 C						ATOM 45 N TYR A 106 -13.203 9.286 0.624 1.00 95.66 N						ROOT								ROOT
ATOM 46 CE2 TYR A 105 -7.373 10.648 1.039 1.00 95.87 C						ATOM 46 CA TYR A 106 -11.791 9.244 0.985 1.00 95.66 C						ATOM 1 C UNL 1 -6.366 -9.645 1.365 1.00 0.00 -0.014 C								ATOM 1 C UNL 1 -6.367 -9.677 1.414 1.00 0.00 -0.014 C
ATOM 47 CZ TYR A 105 -7.033 10.724 2.378 1.00 95.87 C						ATOM 47 C TYR A 106 -11.563 8.337 2.189 1.00 95.66 C						ATOM 2 C UNL 1 -7.528 -9.153 0.500 1.00 0.00 0.007 C								ATOM 2 C UNL 1 -7.476 -9.401 0.396 1.00 0.00 0.007 C
ATOM 48 OH TYR A 105 -5.706 10.746 2.745 1.00 95.87 O						ATOM 48 O TYR A 106 -10.676 7.480 2.168 1.00 95.66 O						ENDROOT								ENDROOT
ATOM 49 HN TYR A 105 -13.582 10.222 0.529 1.00 0.00 H						ATOM 49 CB TYR A 106 -11.273 10.653 1.290 1.00 95.66 C						BRANCH 1 3								BRANCH 1 3
ATOM 50 HH TYR A 105 -5.473 10.798 3.664 1.00 0.00 H						ATOM 50 CG TYR A 106 -9.821 10.691 1.699 1.00 95.66 C						ATOM 3 C UNL 1 -6.813 -9.718 2.826 1.00 0.00 0.003 C								ATOM 3 C UNL 1 -6.950 -9.634 2.828 1.00 0.00 0.003 C
ATOM 51 N ARG A 106 -12.255 8.440 3.145 1.00 96.29 N						ATOM 51 CD1 TYR A 106 -9.458 10.766 3.043 1.00 95.66 C						BRANCH 3 4								BRANCH 3 4
ATOM 52 CA ARG A 106 -12.149 7.599 4.333 1.00 96.29 C						ATOM 52 CD2 TYR A 106 -8.810 10.652 0.746 1.00 95.66 C						ATOM 4 C UNL 1 -7.649 -8.483 3.167 1.00 0.00 0.005 C								ATOM 4 C UNL 1 -7.564 -8.256 3.086 1.00 0.00 0.005 C
ATOM 53 C ARG A 106 -12.572 6.166 4.028 1.00 96.29 C						ATOM 53 CE1 TYR A 106 -8.121 10.803 3.426 1.00 95.66 C						BRANCH 4 5								BRANCH 4 5
ATOM 54 O ARG A 106 -11.972 5.216 4.534 1.00 96.29 O						ATOM 54 CE2 TYR A 106 -7.469 10.688 1.117 1.00 95.66 C						ATOM 5 C UNL 1 -7.043 -7.776 4.381 1.00 0.00 0.030 C								ATOM 5 C UNL 1 -7.068 -7.719 4.428 1.00 0.00 0.030 C
ATOM 55 CB ARG A 106 -13.000 8.166 5.472 1.00 96.29 C						ATOM 55 CZ TYR A 106 -7.135 10.763 2.457 1.00 95.66 C						BRANCH 5 6								BRANCH 5 6
ATOM 56 CG ARG A 106 -12.444 9.445 6.078 1.00 96.29 C						ATOM 56 OH TYR A 106 -5.810 10.800 2.829 1.00 95.66 O						ATOM 6 C UNL 1 -8.001 -6.726 4.881 1.00 0.00 -0.075 C								ATOM 6 C UNL 1 -7.891 -6.521 4.826 1.00 0.00 -0.075 C
ATOM 57 CD ARG A 106 -13.304 9.942 7.232 1.00 96.29 C						ATOM 57 HN TYR A 106 -13.672 10.190 0.574 1.00 0.00 H						ATOM 7 C UNL 1 -9.321 -6.518 4.184 1.00 0.00 0.039 C								ATOM 7 C UNL 1 -9.114 -6.149 4.027 1.00 0.00 0.039 C
ATOM 58 NE ARG A 106 -14.585 10.463 6.763 1.00 96.29 N						ATOM 58 HH TYR A 106 -5.581 10.852 3.749 1.00 0.00 H						ATOM 8 C UNL 1 -7.687 -5.994 5.921 1.00 0.00 0.000 C								ATOM 8 C UNL 1 -7.543 -5.802 5.865 1.00 0.00 0.000 C
ATOM 59 CZ ARG A 106 -15.746 10.293 7.390 1.00 96.29 C						ATOM 59 N ARG A 107 -12.338 8.436 3.217 1.00 95.88 N						BRANCH 8 9								BRANCH 8 9
ATOM 60 NH1 ARG A 106 -15.810 9.611 8.527 1.00 96.29 N1+						ATOM 60 CA ARG A 107 -12.235 7.604 4.411 1.00 95.88 C						ATOM 9 C UNL 1 -8.693 -5.032 6.496 1.00 0.00 0.197 C								ATOM 9 C UNL 1 -8.432 -4.681 6.336 1.00 0.00 0.197 C
ATOM 61 NH2 ARG A 106 -16.853 10.810 6.875 1.00 96.29 N						ATOM 61 C ARG A 107 -12.643 6.165 4.112 1.00 95.88 C						BRANCH 9 10								BRANCH 9 10
ATOM 62 HN ARG A 106 -12.985 9.152 3.127 1.00 0.00 H						ATOM 62 O ARG A 107 -12.038 5.223 4.628 1.00 95.88 O						ATOM 10 O UNL 1 -8.099 -4.310 7.577 1.00 0.00 -0.312 OA								ATOM 10 O UNL 1 -8.025 -4.266 7.642 1.00 0.00 -0.312 OA
ATOM 63 HE ARG A 106 -14.590 10.995 5.893 1.00 0.00 H						ATOM 63 CB ARG A 107 -13.102 8.171 5.537 1.00 95.88 C						BRANCH 10 11								BRANCH 10 11
ATOM 64 1HH1 ARG A 106 -14.958 9.213 8.923 1.00 0.00 H						ATOM 64 CG ARG A 107 -12.562 9.456 6.143 1.00 95.88 C						ATOM 11 P UNL 1 -8.697 -4.318 9.072 1.00 0.00 0.316 P								ATOM 11 P UNL 1 -8.862 -4.609 8.973 1.00 0.00 0.316 P
ATOM 65 2HH1 ARG A 106 -16.700 9.481 9.008 1.00 0.00 H						ATOM 65 CD ARG A 107 -13.430 9.946 7.294 1.00 95.88 C						ATOM 12 O UNL 1 -7.817 -3.435 9.984 1.00 0.00 -0.753 OA								ATOM 12 O UNL 1 -7.921 -4.573 10.198 1.00 0.00 -0.753 OA
ATOM 66 1HH2 ARG A 106 -16.804 11.334 6.001 1.00 0.00 H						ATOM 66 NE ARG A 107 -14.695 10.499 6.817 1.00 95.88 N						ATOM 13 O UNL 1 -10.139 -3.762 9.053 1.00 0.00 -0.272 OA								ATOM 13 O UNL 1 -9.987 -3.566 9.157 1.00 0.00 -0.272 OA
ATOM 67 2HH2 ARG A 106 -17.743 10.680 7.356 1.00 0.00 H						ATOM 67 CZ ARG A 107 -15.898 10.064 7.181 1.00 95.88 C						BRANCH 11 14								BRANCH 11 14
ATOM 68 N PHE A 107 -13.566 6.074 3.145 1.00 96.90 N						ATOM 68 NH1 ARG A 107 -16.024 9.056 8.037 1.00 95.88 N1+						ATOM 14 O UNL 1 -8.711 -5.826 9.636 1.00 0.00 -0.086 OA								ATOM 14 O UNL 1 -9.509 -6.077 8.836 1.00 0.00 -0.086 OA
ATOM 69 CA PHE A 107 -14.069 4.763 2.752 1.00 96.90 C						ATOM 69 NH2 ARG A 107 -16.983 10.640 6.686 1.00 95.88 N						BRANCH 14 15								BRANCH 14 15
ATOM 70 C PHE A 107 -12.992 3.966 2.027 1.00 96.90 C						ATOM 70 HN ARG A 107 -13.072 9.144 3.193 1.00 0.00 H						ATOM 15 P UNL 1 -9.877 -6.875 9.996 1.00 0.00 0.603 P								ATOM 15 P UNL 1 -10.187 -7.102 9.876 1.00 0.00 0.603 P
ATOM 71 O PHE A 107 -12.885 2.750 2.206 1.00 96.90 O						ATOM 71 HE ARG A 107 -14.653 11.275 6.157 1.00 0.00 H						ATOM 16 O UNL 1 -9.245 -8.159 10.635 1.00 0.00 -0.583 OA								ATOM 16 O UNL 1 -9.068 -7.935 10.592 1.00 0.00 -0.583 OA
ATOM 72 CB PHE A 107 -15.307 4.906 1.860 1.00 96.90 C						ATOM 72 1HH1 ARG A 107 -15.188 8.612 8.418 1.00 0.00 H						ATOM 17 O UNL 1 -10.872 -6.220 11.014 1.00 0.00 -0.055 OA								ATOM 17 O UNL 1 -11.004 -6.299 10.944 1.00 0.00 -0.055 OA
ATOM 73 CG PHE A 107 -15.898 3.593 1.426 1.00 96.90 C						ATOM 73 2HH1 ARG A 107 -16.947 8.722 8.316 1.00 0.00 H						ATOM 18 O UNL 1 -10.649 -7.268 8.690 1.00 0.00 -0.055 OA								ATOM 18 O UNL 1 -11.146 -8.071 9.104 1.00 0.00 -0.055 OA
ATOM 74 CD1 PHE A 107 -15.568 3.039 0.195 1.00 96.90 C						ATOM 74 1HH2 ARG A 107 -16.886 11.414 6.029 1.00 0.00 H						ENDBRANCH 14 15								ENDBRANCH 14 15
ATOM 75 CD2 PHE A 107 -16.783 2.910 2.250 1.00 96.90 C						ATOM 75 2HH2 ARG A 107 -17.906 10.306 6.965 1.00 0.00 H						ENDBRANCH 11 14								ENDBRANCH 11 14
ATOM 76 CE1 PHE A 107 -16.114 1.822 -0.209 1.00 96.90 C						ATOM 76 N PHE A 108 -13.615 6.072 3.234 1.00 96.50 N						ENDBRANCH 10 11								ENDBRANCH 10 11
ATOM 77 CE2 PHE A 107 -17.332 1.694 1.854 1.00 96.90 C						ATOM 77 CA PHE A 108 -14.107 4.757 2.842 1.00 96.50 C						ENDBRANCH 9 10								ENDBRANCH 9 10
ATOM 78 CZ PHE A 107 -16.998 1.153 0.623 1.00 96.90 C						ATOM 78 C PHE A 108 -13.024 3.967 2.118 1.00 96.50 C						ENDBRANCH 8 9								ENDBRANCH 8 9
ATOM 79 HN PHE A 107 -13.974 6.919 2.745 1.00 0.00 H						ATOM 79 O PHE A 108 -12.902 2.755 2.306 1.00 96.50 O						ENDBRANCH 5 6								ENDBRANCH 5 6
ATOM 80 N SER A 108 -12.142 4.651 1.262 1.00 96.12 N						ATOM 80 CB PHE A 108 -15.346 4.888 1.951 1.00 96.50 C						ENDBRANCH 4 5								ENDBRANCH 4 5
ATOM 81 CA SER A 108 -11.157 4.012 0.396 1.00 96.12 C						ATOM 81 CG PHE A 108 -15.927 3.569 1.518 1.00 96.50 C						ENDBRANCH 3 4								ENDBRANCH 3 4
ATOM 82 C SER A 108 -9.910 3.613 1.177 1.00 96.12 C						ATOM 82 CD1 PHE A 108 -15.582 3.010 0.293 1.00 96.50 C						ENDBRANCH 1 3								ENDBRANCH 1 3
ATOM 83 O SER A 108 -9.052 2.894 0.661 1.00 96.12 O						ATOM 83 CD2 PHE A 108 -16.817 2.886 2.338 1.00 96.50 C						BRANCH 1 19								BRANCH 1 19
ATOM 84 CB SER A 108 -10.772 4.940 -0.757 1.00 96.12 C						ATOM 84 CE1 PHE A 108 -16.117 1.788 -0.109 1.00 96.50 C						ATOM 19 C UNL 1 -5.190 -8.675 1.239 1.00 0.00 0.003 C								ATOM 19 C UNL 1 -5.275 -8.614 1.280 1.00 0.00 0.003 C
ATOM 85 OG SER A 108 -10.072 6.074 -0.275 1.00 96.12 O						ATOM 85 CE2 PHE A 108 -17.355 1.665 1.943 1.00 96.50 C						BRANCH 19 20								BRANCH 19 20
ATOM 86 HN SER A 108 -12.182 5.670 1.283 1.00 0.00 H						ATOM 86 CZ PHE A 108 -17.005 1.119 0.719 1.00 96.50 C						ATOM 20 C UNL 1 -5.574 -7.525 0.305 1.00 0.00 0.001 C								ATOM 20 C UNL 1 -5.636 -7.650 0.148 1.00 0.00 0.001 C
ATOM 87 HG SER A 108 -9.833 6.650 -0.991 1.00 0.00 H						ATOM 87 HN PHE A 108 -14.023 6.914 2.829 1.00 0.00 H						BRANCH 20 21								BRANCH 20 21
ATOM 88 N ARG A 109 -9.810 4.073 2.430 1.00 95.60 N						ATOM 88 N SER A 109 -12.190 4.659 1.354 1.00 95.91 N						ATOM 21 C UNL 1 -5.388 -6.193 1.033 1.00 0.00 0.003 C								ATOM 21 C UNL 1 -5.332 -6.216 0.582 1.00 0.00 0.003 C
ATOM 89 CA ARG A 109 -8.607 3.834 3.220 1.00 95.60 C						ATOM 89 CA SER A 109 -11.208 4.025 0.480 1.00 95.91 C						BRANCH 21 22								BRANCH 21 22
ATOM 90 C ARG A 109 -7.358 4.274 2.464 1.00 95.60 C						ATOM 90 C SER A 109 -9.950 3.637 1.250 1.00 95.91 C						ATOM 22 C UNL 1 -6.685 -5.386 0.961 1.00 0.00 -0.014 C								ATOM 22 C UNL 1 -6.622 -5.395 0.570 1.00 0.00 -0.014 C
ATOM 91 O ARG A 109 -6.690 3.456 1.828 1.00 95.60 O						ATOM 91 O SER A 109 -9.089 2.926 0.727 1.00 95.91 O						ATOM 23 C UNL 1 -6.612 -4.406 -0.212 1.00 0.00 0.007 C								ATOM 23 C UNL 1 -6.663 -4.527 -0.691 1.00 0.00 0.007 C
ATOM 92 CB ARG A 109 -8.496 2.356 3.600 1.00 95.60 C						ATOM 92 CB SER A 109 -10.840 4.955 -0.678 1.00 95.91 C						BRANCH 22 24								BRANCH 22 24
ATOM 93 CG ARG A 109 -9.641 1.855 4.466 1.00 95.60 C						ATOM 93 OG SER A 109 -10.143 6.095 -0.204 1.00 95.91 O						ATOM 24 C UNL 1 -6.875 -4.606 2.263 1.00 0.00 0.003 C								ATOM 24 C UNL 1 -6.667 -4.496 1.807 1.00 0.00 0.003 C
ATOM 94 CD ARG A 109 -9.305 0.529 5.133 1.00 95.60 C						ATOM 94 HN SER A 109 -12.237 5.678 1.378 1.00 0.00 H						BRANCH 24 25								BRANCH 24 25
ATOM 95 NE ARG A 109 -10.340 0.123 6.079 1.00 95.60 N						ATOM 95 HG SER A 109 -9.915 6.672 -0.923 1.00 0.00 H						ATOM 25 C UNL 1 -5.568 -3.900 2.631 1.00 0.00 0.001 C								ATOM 25 C UNL 1 -5.452 -4.783 2.691 1.00 0.00 0.001 C
ATOM 96 CZ ARG A 109 -10.224 -0.879 6.946 1.00 95.60 C						ATOM 96 N ARG A 110 -9.848 4.102 2.499 1.00 95.38 N						BRANCH 25 26								BRANCH 25 26
ATOM 97 NH1 ARG A 109 -9.110 -1.600 7.005 1.00 95.60 N1+						ATOM 97 CA ARG A 110 -8.637 3.863 3.277 1.00 95.38 C						ATOM 26 C UNL 1 -5.664 -3.363 4.061 1.00 0.00 0.003 C								ATOM 26 C UNL 1 -5.314 -3.680 3.743 1.00 0.00 0.003 C
ATOM 98 NH2 ARG A 109 -11.230 -1.162 7.762 1.00 95.60 N						ATOM 98 C ARG A 110 -7.396 4.308 2.510 1.00 95.38 C						BRANCH 26 27								BRANCH 26 27
ATOM 99 HN ARG A 109 -10.584 4.597 2.838 1.00 0.00 H						ATOM 99 O ARG A 110 -6.724 3.490 1.879 1.00 95.38 O						ATOM 27 C UNL 1 -4.468 -3.862 4.874 1.00 0.00 -0.017 C								ATOM 27 C UNL 1 -4.104 -3.972 4.632 1.00 0.00 -0.017 C
ATOM 100 HE ARG A 109 -11.216 0.646 6.075 1.00 0.00 H						ATOM 100 CB ARG A 110 -8.521 2.383 3.649 1.00 95.38 C						ATOM 28 C UNL 1 -4.786 -3.758 6.367 1.00 0.00 0.007 C								ATOM 28 C UNL 1 -4.481 -3.743 6.097 1.00 0.00 0.007 C
ATOM 101 1HH1 ARG A 109 -9.021 -2.368 7.670 1.00 0.00 H						ATOM 101 CG ARG A 110 -9.663 1.874 4.513 1.00 95.38 C						ATOM 29 C UNL 1 -4.181 -5.321 4.514 1.00 0.00 0.007 C								ATOM 29 C UNL 1 -3.669 -5.426 4.439 1.00 0.00 0.007 C
ATOM 102 2HH1 ARG A 109 -8.336 -1.382 6.377 1.00 0.00 H						ATOM 102 CD ARG A 110 -9.291 0.589 5.240 1.00 95.38 C						ENDBRANCH 26 27								ENDBRANCH 26 27
ATOM 103 1HH2 ARG A 109 -11.141 -1.930 8.427 1.00 0.00 H						ATOM 103 NE ARG A 110 -10.341 0.169 6.164 1.00 95.38 N						ENDBRANCH 25 26								ENDBRANCH 25 26
ATOM 104 2HH2 ARG A 109 -12.085 -0.608 7.717 1.00 0.00 H						ATOM 104 CZ ARG A 110 -10.185 -0.733 7.128 1.00 95.38 C						ENDBRANCH 24 25								ENDBRANCH 24 25
ATOM 105 N PRO A 110 -7.012 5.493 2.554 1.00 95.37 N						ATOM 105 NH1 ARG A 110 -9.014 -1.330 7.317 1.00 95.38 N1+						ENDBRANCH 22 24								ENDBRANCH 22 24
ATOM 106 CA PRO A 110 -5.978 6.120 1.726 1.00 95.37 C						ATOM 106 NH2 ARG A 110 -11.207 -1.041 7.913 1.00 95.38 N						ENDBRANCH 21 22								ENDBRANCH 21 22
ATOM 107 C PRO A 110 -4.626 5.423 1.844 1.00 95.37 C						ATOM 107 HN ARG A 110 -10.620 4.626 2.910 1.00 0.00 H						ENDBRANCH 20 21								ENDBRANCH 20 21
ATOM 108 O PRO A 110 -3.888 5.329 0.858 1.00 95.37 O						ATOM 108 HE ARG A 110 -11.260 0.599 6.062 1.00 0.00 H						ENDBRANCH 19 20								ENDBRANCH 19 20
ATOM 109 CB PRO A 110 -5.906 7.548 2.275 1.00 95.37 C						ATOM 109 1HH1 ARG A 110 -8.894 -2.022 8.057 1.00 0.00 H						ENDBRANCH 1 19								ENDBRANCH 1 19
ATOM 110 CG PRO A 110 -7.261 7.804 2.853 1.00 95.37 C						ATOM 110 2HH1 ARG A 110 -8.227 -1.093 6.713 1.00 0.00 H						TORSDOF 17								TORSDOF 17
ATOM 111 CD PRO A 110 -7.855 6.491 3.276 1.00 95.37 C						ATOM 111 1HH2 ARG A 110 -11.087 -1.733 8.653 1.00 0.00 H						ENDMDL								ENDMDL
ATOM 112 N HIS A 111 -4.302 5.007 2.999 1.00 94.76 N						ATOM 112 2HH2 ARG A 110 -12.106 -0.582 7.768 1.00 0.00 H						MODEL 2								MODEL 2
ATOM 113 CA HIS A 111 -2.987 4.401 3.174 1.00 94.76 C						ATOM 113 N PRO A 111 -7.070 5.521 2.588 1.00 95.46 N						REMARK VINA RESULT: -10.515 9.756 15.817								REMARK VINA RESULT: -10.912 5.207 11.086
ATOM 114 C HIS A 111 -2.833 3.158 2.302 1.00 94.76 C						ATOM 114 CA PRO A 111 -6.043 6.148 1.754 1.00 95.46 C						REMARK INTER + INTRA: -26.423								REMARK INTER + INTRA: -27.408
ATOM 115 O HIS A 111 -1.746 2.887 1.787 1.00 94.76 O						ATOM 115 C PRO A 111 -4.683 5.464 1.879 1.00 95.46 C						REMARK INTER: -22.926								REMARK INTER: -23.489
ATOM 116 CB HIS A 111 -2.752 4.043 4.642 1.00 94.76 C						ATOM 116 O PRO A 111 -3.942 5.374 0.897 1.00 95.46 O						REMARK INTRA: -3.497								REMARK INTRA: -3.918
ATOM 117 CG HIS A 111 -3.779 3.112 5.205 1.00 94.76 C						ATOM 117 CB PRO A 111 -5.984 7.582 2.286 1.00 95.46 C						REMARK UNBOUND: -3.306								REMARK UNBOUND: -3.418
ATOM 118 CD2 HIS A 111 -3.734 1.781 5.447 1.00 94.76 C						ATOM 118 CG PRO A 111 -6.697 7.532 3.599 1.00 95.46 C						REMARK SMILES O=C(O)Cc1cc(O)ccc1O								REMARK SMILES O=C(O)Cc1cc(O)ccc1O
ATOM 119 ND1 HIS A 111 -5.035 3.531 5.586 1.00 94.76 N						ATOM 119 CD PRO A 111 -7.692 6.407 3.559 1.00 95.46 C						REMARK SMILES IDX 4 1 5 2 11 3 10 4 6 5 9 6 7 7 12 8 8 10 2 12 1 13 3 14								REMARK SMILES IDX 4 1 5 2 11 3 10 4 6 5 9 6 7 7 12 8 8 10 2 12 1 13 3 14
ATOM 120 CE1 HIS A 111 -5.720 2.495 6.040 1.00 94.76 C						ATOM 120 N HIS A 112 -4.368 5.071 3.029 1.00 95.07 N						REMARK H PARENT 12 9 8 11 3 15								REMARK H PARENT 12 9 8 11 3 15
ATOM 121 NE2 HIS A 111 -4.953 1.421 5.967 1.00 94.76 N						ATOM 121 CA HIS A 112 -3.049 4.474 3.208 1.00 95.07 C						REMARK Flexibility Score: inf								REMARK Flexibility Score: inf
ATOM 122 HN HIS A 111 -4.946 5.094 3.785 1.00 0.00 H						ATOM 122 C HIS A 112 -2.885 3.230 2.340 1.00 95.07 C						ROOT								ROOT
ATOM 123 HD1 HIS A 111 -5.382 4.489 5.527 1.00 0.00 H						ATOM 123 O HIS A 112 -1.797 2.971 1.820 1.00 95.07 O						ATOM 1 C UNL 1 0.638 -13.590 -12.757 1.00 0.00 0.162 C								ATOM 1 C UNL 1 -5.807 1.258 12.280 1.00 0.00 0.162 C
ATOM 124 HE2 HIS A 111 -5.222 0.479 6.251 1.00 0.00 H						ATOM 124 CB HIS A 112 -2.816 4.122 4.678 1.00 95.07 C						ENDROOT								ENDROOT
ATOM 125 N THR A 112 -3.903 2.389 2.078 1.00 95.85 N						ATOM 125 CG HIS A 112 -3.838 3.186 5.240 1.00 95.07 C						BRANCH 1 2								BRANCH 1 2
ATOM 126 CA THR A 112 -3.813 1.195 1.244 1.00 95.85 C						ATOM 126 CD2 HIS A 112 -3.786 1.856 5.489 1.00 95.07 C						ATOM 2 C UNL 1 0.269 -13.886 -11.340 1.00 0.00 0.009 A								ATOM 2 C UNL 1 -6.917 2.195 12.628 1.00 0.00 0.009 A
ATOM 127 C THR A 112 -3.840 1.564 -0.236 1.00 95.85 C						ATOM 127 ND1 HIS A 112 -5.099 3.599 5.615 1.00 95.07 N						ATOM 3 C UNL 1 -0.966 -13.492 -10.827 1.00 0.00 0.119 A								ATOM 3 C UNL 1 -7.594 2.899 11.633 1.00 0.00 0.119 A
ATOM 128 O THR A 112 -3.232 0.882 -1.062 1.00 95.85 O						ATOM 128 CE1 HIS A 112 -5.778 2.561 6.071 1.00 95.07 C						ATOM 4 C UNL 1 -1.294 -13.775 -9.502 1.00 0.00 0.050 A								ATOM 4 C UNL 1 -8.627 3.770 11.975 1.00 0.00 0.050 A
ATOM 129 CB THR A 112 -4.959 0.213 1.551 1.00 95.85 C						ATOM 129 NE2 HIS A 112 -5.005 1.491 6.006 1.00 95.07 N						ATOM 5 C UNL 1 1.179 -14.562 -10.527 1.00 0.00 0.054 A								ATOM 5 C UNL 1 -7.271 2.363 13.966 1.00 0.00 0.054 A
ATOM 130 CG2 THR A 112 -4.975 -0.170 3.028 1.00 95.85 C						ATOM 130 HN HIS A 112 -5.014 5.166 3.813 1.00 0.00 H						ATOM 6 C UNL 1 -0.385 -14.452 -8.688 1.00 0.00 0.050 A								ATOM 6 C UNL 1 -8.983 3.939 13.313 1.00 0.00 0.050 A
ATOM 131 OG1 THR A 112 -6.210 0.826 1.214 1.00 95.85 O						ATOM 131 HD1 HIS A 112 -5.452 4.554 5.551 1.00 0.00 H						ATOM 7 C UNL 1 0.851 -14.846 -9.201 1.00 0.00 0.116 A								ATOM 7 C UNL 1 -8.305 3.235 14.309 1.00 0.00 0.116 A
ATOM 132 HN THR A 112 -4.798 2.641 2.497 1.00 0.00 H						ATOM 132 HE2 HIS A 112 -5.270 0.549 6.293 1.00 0.00 H						BRANCH 3 8								BRANCH 3 8
ATOM 133 HG1 THR A 112 -6.200 1.064 0.294 1.00 0.00 H						ATOM 133 N THR A 113 -3.915 2.426 2.125 1.00 95.95 N						ATOM 8 O UNL 1 -1.865 -12.830 -11.608 1.00 0.00 -0.508 OA								ATOM 8 O UNL 1 -7.259 2.747 10.321 1.00 0.00 -0.508 OA
ATOM 134 N ILE A 113 -4.568 2.645 -0.606 1.00 97.46 N						ATOM 134 CA THR A 113 -3.818 1.229 1.298 1.00 95.95 C						ATOM 9 H UNL 1 -2.356 -13.475 -12.145 1.00 0.00 0.293 HD								ATOM 9 H UNL 1 -8.072 2.709 9.788 1.00 0.00 0.293 HD
ATOM 135 CA ILE A 113 -4.628 3.127 -1.981 1.00 97.46 C						ATOM 135 C THR A 113 -3.854 1.592 -0.184 1.00 95.95 C						ENDBRANCH 3 8								ENDBRANCH 3 8
ATOM 136 C ILE A 113 -3.243 3.593 -2.425 1.00 97.46 C						ATOM 136 O THR A 113 -3.234 0.918 -1.010 1.00 95.95 O						BRANCH 7 10								BRANCH 7 10
ATOM 137 O ILE A 113 -2.749 3.178 -3.476 1.00 97.46 O						ATOM 137 CB THR A 113 -4.952 0.238 1.614 1.00 95.95 C						ATOM 10 O UNL 1 1.737 -15.508 -8.407 1.00 0.00 -0.508 OA								ATOM 10 O UNL 1 -8.653 3.398 15.615 1.00 0.00 -0.508 OA
ATOM 138 CB ILE A 113 -5.653 4.272 -2.135 1.00 97.46 C						ATOM 138 CG2 THR A 113 -4.937 -0.162 3.086 1.00 95.95 C						ATOM 11 H UNL 1 1.693 -16.458 -8.610 1.00 0.00 0.293 HD								ATOM 11 H UNL 1 -9.444 3.962 15.662 1.00 0.00 0.293 HD
ATOM 139 CG1 ILE A 113 -7.075 3.750 -1.902 1.00 97.46 C						ATOM 139 OG1 THR A 113 -6.211 0.848 1.308 1.00 95.95 O						ENDBRANCH 7 10								ENDBRANCH 7 10
ATOM 140 CG2 ILE A 113 -5.529 4.925 -3.515 1.00 97.46 C						ATOM 140 HN THR A 113 -4.812 2.653 2.555 1.00 0.00 H						ENDBRANCH 1 2								ENDBRANCH 1 2
ATOM 141 CD1 ILE A 113 -7.548 2.752 -2.949 1.00 97.46 C						ATOM 141 HG1 THR A 113 -6.911 0.236 1.503 1.00 0.00 H						BRANCH 1 12								BRANCH 1 12
ATOM 142 HN ILE A 113 -5.098 3.144 0.109 1.00 0.00 H						ATOM 142 N VAL A 114 -4.607 2.653 -0.560 1.00 97.31 N						ATOM 12 C UNL 1 0.275 -14.703 -13.718 1.00 0.00 0.307 C								ATOM 12 C UNL 1 -6.284 -0.032 11.646 1.00 0.00 0.307 C
ATOM 143 N ILE A 114 -2.663 4.369 -1.589 1.00 97.39 N						ATOM 143 CA VAL A 114 -4.685 3.125 -1.939 1.00 97.31 C						ATOM 13 O UNL 1 1.070 -15.330 -14.405 1.00 0.00 -0.252 OA								ATOM 13 O UNL 1 -6.300 -0.265 10.445 1.00 0.00 -0.252 OA
ATOM 144 CA ILE A 114 -1.334 4.894 -1.886 1.00 97.39 C						ATOM 144 C VAL A 114 -3.315 3.623 -2.393 1.00 97.31 C						BRANCH 12 14								BRANCH 12 14
ATOM 145 C ILE A 114 -0.332 3.743 -1.969 1.00 97.39 C						ATOM 145 O VAL A 114 -2.822 3.225 -3.451 1.00 97.31 O						ATOM 14 O UNL 1 -1.065 -14.935 -13.739 1.00 0.00 -0.481 OA								ATOM 14 O UNL 1 -6.707 -0.927 12.579 1.00 0.00 -0.481 OA
ATOM 146 O ILE A 114 0.480 3.686 -2.895 1.00 97.39 O						ATOM 146 CB VAL A 114 -5.738 4.244 -2.098 1.00 97.31 C						ATOM 15 H UNL 1 -1.579 -14.121 -13.553 1.00 0.00 0.296 HD								ATOM 15 H UNL 1 -6.246 -0.805 13.436 1.00 0.00 0.296 HD
ATOM 147 CB ILE A 114 -0.883 5.922 -0.824 1.00 97.39 C						ATOM 147 CG1 VAL A 114 -5.627 4.900 -3.473 1.00 97.31 C						ENDBRANCH 12 14								ENDBRANCH 12 14
ATOM 148 CG1 ILE A 114 -1.814 7.140 -0.832 1.00 97.39 C						ATOM 148 CG2 VAL A 114 -7.144 3.688 -1.880 1.00 97.31 C						ENDBRANCH 1 12								ENDBRANCH 1 12
ATOM 149 CG2 ILE A 114 0.571 6.341 -1.064 1.00 97.39 C						ATOM 149 HN VAL A 114 -5.145 3.145 0.154 1.00 0.00 H						TORSDOF 5								TORSDOF 5
ATOM 150 CD1 ILE A 114 -1.615 8.077 0.351 1.00 97.39 C						ATOM 150 N ILE A 115 -2.731 4.409 -1.569 1.00 97.40 N						REMARK SMILES C/C(=C\CO[P@](=O)([O-])O[P+](=O)(=O)[O-])CCC[C@@H](C)CCC[C@H](C)CCCC(C)C								REMARK SMILES C/C(=C\CO[P@](=O)([O-])O[P+](=O)(=O)[O-])CCC[C@@H](C)CCC[C@H](C)CCCC(C)C
ATOM 151 HN ILE A 114 -3.129 4.620 -0.717 1.00 0.00 H						ATOM 151 CA ILE A 115 -1.409 4.946 -1.875 1.00 97.40 C						REMARK SMILES IDX 17 1 18 2 16 3 15 4 14 5 2 6 1 7 3 8 4 9 5 10 6 11 8 12 7 13								REMARK SMILES IDX 17 1 18 2 16 3 15 4 14 5 2 6 1 7 3 8 4 9 5 10 6 11 8 12 7 13
ATOM 152 N GLY A 115 -0.436 2.877 -0.986 1.00 96.42 N						ATOM 152 C ILE A 115 -0.399 3.805 -1.972 1.00 97.40 C						REMARK SMILES IDX 9 14 10 15 13 16 11 17 12 18 19 19 20 20 21 21 22 22 23 23								REMARK SMILES IDX 9 14 10 15 13 16 11 17 12 18 19 19 20 20 21 21 22 22 23 23
ATOM 153 CA GLY A 115 0.445 1.720 -0.988 1.00 96.42 C						ATOM 153 O ILE A 115 0.407 3.759 -2.903 1.00 97.40 O						REMARK SMILES IDX 24 24 25 25 26 26 27 27 28 28 29 29								REMARK SMILES IDX 24 24 25 25 26 26 27 27 28 28 29 29
ATOM 154 C GLY A 115 0.341 0.893 -2.256 1.00 96.42 C						ATOM 154 CB ILE A 115 -0.957 5.974 -0.814 1.00 97.40 C						REMARK H PARENT								REMARK H PARENT
ATOM 155 O GLY A 115 1.358 0.500 -2.831 1.00 96.42 O						ATOM 155 CG1 ILE A 115 -1.894 7.186 -0.812 1.00 97.40 C						REMARK Flexibility Score: inf								REMARK Flexibility Score: inf
ATOM 156 HN GLY A 115 -1.118 3.013 -0.240 1.00 0.00 H						ATOM 156 CG2 ILE A 115 0.493 6.403 -1.061 1.00 97.40 C						ROOT								ROOT
ATOM 157 N THR A 116 -0.829 0.640 -2.709 1.00 97.40 N						ATOM 157 CD1 ILE A 115 -1.686 8.129 0.365 1.00 97.40 C						ATOM 1 C UNL 1 -6.364 -9.516 1.701 1.00 0.00 -0.014 C								ATOM 1 C UNL 1 -6.246 -9.172 1.944 1.00 0.00 -0.014 C
ATOM 158 CA THR A 116 -1.068 -0.150 -3.912 1.00 97.40 C						ATOM 158 HN ILE A 115 -3.192 4.661 -0.695 1.00 0.00 H						ATOM 2 C UNL 1 -7.371 -9.443 0.552 1.00 0.00 0.007 C								ATOM 2 C UNL 1 -7.072 -9.087 0.659 1.00 0.00 0.007 C
ATOM 159 C THR A 116 -0.518 0.562 -5.144 1.00 97.40 C						ATOM 159 N GLY A 116 -0.477 2.943 -0.993 1.00 96.41 N						ENDROOT								ENDROOT
ATOM 160 O THR A 116 0.189 -0.043 -5.953 1.00 97.40 O						ATOM 160 CA GLY A 116 0.410 1.791 -1.009 1.00 96.41 C						BRANCH 1 3								BRANCH 1 3
ATOM 161 CB THR A 116 -2.570 -0.432 -4.106 1.00 97.40 C						ATOM 161 C GLY A 116 0.301 0.971 -2.281 1.00 96.41 C						ATOM 3 C UNL 1 -7.108 -9.449 3.037 1.00 0.00 0.003 C								ATOM 3 C UNL 1 -7.181 -9.136 3.155 1.00 0.00 0.003 C
ATOM 162 CG2 THR A 116 -2.821 -1.205 -5.396 1.00 97.40 C						ATOM 162 O GLY A 116 1.314 0.582 -2.865 1.00 96.41 O						BRANCH 3 4								BRANCH 3 4
ATOM 163 OG1 THR A 116 -3.053 -1.201 -2.998 1.00 97.40 O						ATOM 163 HN GLY A 116 -1.146 3.075 -0.234 1.00 0.00 H						ATOM 4 C UNL 1 -7.116 -8.006 3.545 1.00 0.00 0.005 C								ATOM 4 C UNL 1 -7.131 -7.748 3.797 1.00 0.00 0.005 C
ATOM 164 HN THR A 116 -1.635 1.009 -2.204 1.00 0.00 H						ATOM 164 N THR A 117 -0.880 0.730 -2.715 1.00 97.29 N						BRANCH 4 5								BRANCH 4 5
ATOM 165 HG1 THR A 116 -2.897 -0.719 -2.194 1.00 0.00 H						ATOM 165 CA THR A 117 -1.129 -0.049 -3.923 1.00 97.29 C						ATOM 5 C UNL 1 -8.542 -7.455 3.495 1.00 0.00 0.030 C								ATOM 5 C UNL 1 -8.475 -7.046 3.599 1.00 0.00 0.030 C
ATOM 166 N ALA A 117 -0.797 1.772 -5.286 1.00 98.14 N						ATOM 166 C THR A 117 -0.584 0.672 -5.153 1.00 97.29 C						BRANCH 5 6								BRANCH 5 6
ATOM 167 CA ALA A 117 -0.322 2.538 -6.435 1.00 98.14 C						ATOM 167 O THR A 117 0.110 0.070 -5.975 1.00 97.29 O						ATOM 6 C UNL 1 -8.595 -6.131 4.212 1.00 0.00 -0.075 C								ATOM 6 C UNL 1 -8.627 -5.952 4.624 1.00 0.00 -0.075 C
ATOM 168 C ALA A 117 1.203 2.546 -6.496 1.00 98.14 C						ATOM 168 CB THR A 117 -2.633 -0.324 -4.110 1.00 97.29 C						ATOM 7 C UNL 1 -9.294 -4.957 3.574 1.00 0.00 0.039 C								ATOM 7 C UNL 1 -9.388 -4.697 4.279 1.00 0.00 0.039 C
ATOM 169 O ALA A 117 1.791 2.240 -7.536 1.00 98.14 O						ATOM 169 CG2 THR A 117 -2.895 -1.088 -5.404 1.00 97.29 C						ATOM 8 C UNL 1 -8.034 -6.000 5.388 1.00 0.00 0.000 C								ATOM 8 C UNL 1 -8.097 -6.090 5.814 1.00 0.00 0.000 C
ATOM 170 CB ALA A 117 -0.857 3.967 -6.380 1.00 98.14 C						ATOM 170 OG1 THR A 117 -3.111 -1.099 -3.005 1.00 97.29 O						BRANCH 8 9								BRANCH 8 9
ATOM 171 HN ALA A 117 -1.371 2.236 -4.582 1.00 0.00 H						ATOM 171 HN THR A 117 -1.677 1.097 -2.196 1.00 0.00 H						ATOM 9 C UNL 1 -8.193 -4.715 6.159 1.00 0.00 0.197 C								ATOM 9 C UNL 1 -8.352 -5.054 6.877 1.00 0.00 0.197 C
ATOM 172 N LEU A 118 1.795 2.844 -5.372 1.00 97.76 N						ATOM 172 HG1 THR A 117 -4.039 -1.269 -3.120 1.00 0.00 H						BRANCH 9 10								BRANCH 9 10
ATOM 173 CA LEU A 118 3.250 2.924 -5.321 1.00 97.76 C						ATOM 173 N ALA A 118 -0.860 1.877 -5.265 1.00 97.97 N						ATOM 10 O UNL 1 -9.147 -4.901 7.206 1.00 0.00 -0.312 OA								ATOM 10 O UNL 1 -9.020 -5.662 7.985 1.00 0.00 -0.312 OA
ATOM 174 C LEU A 118 3.880 1.565 -5.606 1.00 97.76 C						ATOM 174 CA ALA A 118 -0.387 2.654 -6.408 1.00 97.97 C						BRANCH 10 11								BRANCH 10 11
ATOM 175 O LEU A 118 4.895 1.481 -6.302 1.00 97.76 O						ATOM 175 C ALA A 118 1.137 2.654 -6.479 1.00 97.97 C						ATOM 11 P UNL 1 -8.881 -4.447 8.727 1.00 0.00 0.316 P								ATOM 11 P UNL 1 -9.266 -4.905 9.384 1.00 0.00 0.316 P
ATOM 176 CB LEU A 118 3.711 3.437 -3.953 1.00 97.76 C						ATOM 176 O ALA A 118 1.715 2.348 -7.524 1.00 97.97 O						ATOM 12 O UNL 1 -7.534 -3.695 8.812 1.00 0.00 -0.753 OA								ATOM 12 O UNL 1 -7.907 -4.607 10.056 1.00 0.00 -0.753 OA
ATOM 177 CG LEU A 118 3.587 4.942 -3.716 1.00 97.76 C						ATOM 177 CB ALA A 118 -0.913 4.085 -6.333 1.00 97.97 C						ATOM 13 O UNL 1 -10.022 -3.513 9.192 1.00 0.00 -0.272 OA								ATOM 13 O UNL 1 -10.013 -3.577 9.125 1.00 0.00 -0.272 OA
ATOM 178 CD1 LEU A 118 3.942 5.282 -2.272 1.00 97.76 C						ATOM 178 HN ALA A 118 -1.426 2.332 -4.548 1.00 0.00 H						BRANCH 11 14								BRANCH 11 14
ATOM 179 CD2 LEU A 118 4.475 5.711 -4.687 1.00 97.76 C						ATOM 179 N LEU A 119 1.734 2.940 -5.358 1.00 97.59 N						ATOM 14 O UNL 1 -8.832 -5.746 9.675 1.00 0.00 -0.086 OA								ATOM 14 O UNL 1 -10.152 -5.838 10.351 1.00 0.00 -0.086 OA
ATOM 180 HN LEU A 118 1.242 3.020 -4.533 1.00 0.00 H						ATOM 180 CA LEU A 119 3.190 3.015 -5.314 1.00 97.59 C						BRANCH 14 15								BRANCH 14 15
ATOM 181 N SER A 119 3.267 0.539 -5.047 1.00 97.37 N						ATOM 181 C LEU A 119 3.814 1.657 -5.615 1.00 97.59 C						ATOM 15 P UNL 1 -9.888 -6.905 10.042 1.00 0.00 0.603 P								ATOM 15 P UNL 1 -10.399 -7.425 10.455 1.00 0.00 0.603 P
ATOM 182 CA SER A 119 3.800 -0.803 -5.256 1.00 97.37 C						ATOM 182 O LEU A 119 4.823 1.574 -6.319 1.00 97.59 O						ATOM 16 O UNL 1 -10.691 -7.304 8.756 1.00 0.00 -0.583 OA								ATOM 16 O UNL 1 -11.059 -7.938 9.129 1.00 0.00 -0.583 OA
ATOM 183 C SER A 119 3.779 -1.184 -6.732 1.00 97.37 C						ATOM 183 CB LEU A 119 3.659 3.512 -3.944 1.00 97.59 C						ATOM 17 O UNL 1 -9.121 -8.157 10.588 1.00 0.00 -0.055 OA								ATOM 17 O UNL 1 -9.029 -8.154 10.673 1.00 0.00 -0.055 OA
ATOM 184 O SER A 119 4.755 -1.730 -7.252 1.00 97.37 O						ATOM 184 CG LEU A 119 3.519 5.013 -3.683 1.00 97.59 C						ATOM 18 O UNL 1 -10.880 -6.381 11.136 1.00 0.00 -0.055 OA								ATOM 18 O UNL 1 -11.350 -7.729 11.663 1.00 0.00 -0.055 OA
ATOM 185 CB SER A 119 3.005 -1.828 -4.445 1.00 97.37 C						ATOM 185 CD1 LEU A 119 3.889 5.337 -2.239 1.00 97.59 C						ENDBRANCH 14 15								ENDBRANCH 14 15
ATOM 186 OG SER A 119 1.689 -1.959 -4.955 1.00 97.37 O						ATOM 186 CD2 LEU A 119 4.385 5.808 -4.653 1.00 97.59 C						ENDBRANCH 11 14								ENDBRANCH 11 14
ATOM 187 HN SER A 119 2.433 0.682 -4.477 1.00 0.00 H						ATOM 187 HN LEU A 119 1.186 3.111 -4.515 1.00 0.00 H						ENDBRANCH 10 11								ENDBRANCH 10 11
ATOM 188 HG SER A 119 1.195 -2.596 -4.451 1.00 0.00 H						ATOM 188 N SER A 120 3.199 0.629 -5.064 1.00 97.07 N						ENDBRANCH 9 10								ENDBRANCH 9 10
ATOM 189 N ILE A 120 2.717 -0.921 -7.389 1.00 98.09 N						ATOM 189 CA SER A 120 3.726 -0.714 -5.279 1.00 97.07 C						ENDBRANCH 8 9								ENDBRANCH 8 9
ATOM 190 CA ILE A 120 2.569 -1.285 -8.794 1.00 98.09 C						ATOM 190 C SER A 120 3.710 -1.083 -6.758 1.00 97.07 C						ENDBRANCH 5 6								ENDBRANCH 5 6
ATOM 191 C ILE A 120 3.550 -0.479 -9.641 1.00 98.09 C						ATOM 191 O SER A 120 4.690 -1.618 -7.281 1.00 97.07 O						ENDBRANCH 4 5								ENDBRANCH 4 5
ATOM 192 O ILE A 120 4.203 -1.024 -10.534 1.00 98.09 O						ATOM 192 CB SER A 120 2.922 -1.740 -4.481 1.00 97.07 C						ENDBRANCH 3 4								ENDBRANCH 3 4
ATOM 193 CB ILE A 120 1.122 -1.058 -9.286 1.00 98.09 C						ATOM 193 OG SER A 120 1.601 -1.847 -4.983 1.00 97.07 O						ENDBRANCH 1 3								ENDBRANCH 1 3
ATOM 194 CG1 ILE A 120 0.160 -2.021 -8.581 1.00 98.09 C						ATOM 194 HN SER A 120 2.365 0.771 -4.494 1.00 0.00 H						BRANCH 1 19								BRANCH 1 19
ATOM 195 CG2 ILE A 120 1.039 -1.217 -10.807 1.00 98.09 C						ATOM 195 HG SER A 120 1.101 -2.485 -4.487 1.00 0.00 H						ATOM 19 C UNL 1 -5.389 -8.341 1.601 1.00 0.00 0.003 C								ATOM 19 C UNL 1 -5.281 -7.987 2.010 1.00 0.00 0.003 C
ATOM 196 CD1 ILE A 120 -1.310 -1.747 -8.867 1.00 98.09 C						ATOM 196 N ILE A 121 2.660 -0.816 -7.416 1.00 97.47 N						BRANCH 19 20								BRANCH 19 20
ATOM 197 HN ILE A 120 1.949 -0.442 -6.918 1.00 0.00 H						ATOM 197 CA ILE A 121 2.514 -1.187 -8.820 1.00 97.47 C						ATOM 20 C UNL 1 -5.601 -7.613 0.272 1.00 0.00 0.001 C								ATOM 20 C UNL 1 -4.970 -7.502 0.592 1.00 0.00 0.001 C
ATOM 198 N VAL A 121 3.626 0.787 -9.310 1.00 98.17 N						ATOM 198 C ILE A 121 3.484 -0.371 -9.673 1.00 97.47 C						BRANCH 20 21								BRANCH 20 21
ATOM 199 CA VAL A 121 4.578 1.629 -10.028 1.00 98.17 C						ATOM 199 O ILE A 121 4.138 -0.910 -10.567 1.00 97.47 O						ATOM 21 C UNL 1 -5.194 -6.147 0.423 1.00 0.00 0.003 C								ATOM 21 C UNL 1 -4.960 -5.973 0.566 1.00 0.00 0.003 C
ATOM 200 C VAL A 121 5.994 1.096 -9.828 1.00 98.17 C						ATOM 200 CB ILE A 121 1.064 -0.980 -9.310 1.00 97.47 C						BRANCH 21 22								BRANCH 21 22
ATOM 201 O VAL A 121 6.743 0.925 -10.792 1.00 98.17 O						ATOM 201 CG1 ILE A 121 0.116 -1.955 -8.603 1.00 97.47 C						ATOM 22 C UNL 1 -6.448 -5.272 0.480 1.00 0.00 -0.014 C								ATOM 22 C UNL 1 -6.391 -5.455 0.418 1.00 0.00 -0.014 C
ATOM 202 CB VAL A 121 4.492 3.102 -9.568 1.00 98.17 C						ATOM 202 CG2 ILE A 121 0.980 -1.141 -10.831 1.00 97.47 C						ATOM 23 C UNL 1 -6.618 -4.537 -0.852 1.00 0.00 0.007 C								ATOM 23 C UNL 1 -6.482 -4.550 -0.813 1.00 0.00 0.007 C
ATOM 203 CG1 VAL A 121 5.654 3.914 -10.139 1.00 98.17 C						ATOM 203 CD1 ILE A 121 -1.358 -1.698 -8.881 1.00 97.47 C						BRANCH 22 24								BRANCH 22 24
ATOM 204 CG2 VAL A 121 3.155 3.713 -9.984 1.00 98.17 C						ATOM 204 HN ILE A 121 1.895 -0.328 -6.951 1.00 0.00 H						ATOM 24 C UNL 1 -6.308 -4.252 1.610 1.00 0.00 0.003 C								ATOM 24 C UNL 1 -6.778 -4.658 1.665 1.00 0.00 0.003 C
ATOM 205 HN VAL A 121 3.037 1.173 -8.572 1.00 0.00 H						ATOM 205 N VAL A 122 3.544 0.899 -9.337 1.00 97.57 N						BRANCH 24 25								BRANCH 24 25
ATOM 206 N SER A 122 6.343 0.866 -8.647 1.00 97.63 N						ATOM 206 CA VAL A 122 4.481 1.747 -10.067 1.00 97.57 C						ATOM 25 C UNL 1 -5.333 -4.785 2.663 1.00 0.00 0.001 C								ATOM 25 C UNL 1 -5.538 -3.963 2.232 1.00 0.00 0.001 C
ATOM 207 CA SER A 122 7.676 0.399 -8.284 1.00 97.63 C						ATOM 207 C VAL A 122 5.907 1.242 -9.860 1.00 97.57 C						BRANCH 25 26								BRANCH 25 26
ATOM 208 C SER A 122 8.010 -0.918 -8.977 1.00 97.63 C						ATOM 208 O VAL A 122 6.672 1.113 -10.817 1.00 97.57 O						ATOM 26 C UNL 1 -5.363 -3.876 3.893 1.00 0.00 0.003 C								ATOM 26 C UNL 1 -5.568 -4.036 3.760 1.00 0.00 0.003 C
ATOM 209 O SER A 122 9.051 -1.039 -9.626 1.00 97.63 O						ATOM 209 CB VAL A 122 4.370 3.225 -9.630 1.00 97.57 C						BRANCH 26 27								BRANCH 26 27
ATOM 210 CB SER A 122 7.792 0.230 -6.769 1.00 97.63 C						ATOM 210 CG1 VAL A 122 5.514 4.049 -10.217 1.00 97.57 C						ATOM 27 C UNL 1 -4.696 -4.590 5.070 1.00 0.00 -0.017 C								ATOM 27 C UNL 1 -4.550 -5.073 4.240 1.00 0.00 -0.017 C
ATOM 211 OG SER A 122 9.104 -0.165 -6.404 1.00 97.63 O						ATOM 211 CG2 VAL A 122 3.020 3.805 -10.048 1.00 97.57 C						ATOM 28 C UNL 1 -3.452 -5.332 4.577 1.00 0.00 0.007 C								ATOM 28 C UNL 1 -3.186 -4.777 3.613 1.00 0.00 0.007 C
ATOM 212 HN SER A 122 5.661 1.013 -7.903 1.00 0.00 H						ATOM 212 HN VAL A 122 2.957 1.277 -8.593 1.00 0.00 H						ATOM 29 C UNL 1 -4.290 -3.561 6.127 1.00 0.00 0.007 C								ATOM 29 C UNL 1 -4.436 -5.007 5.764 1.00 0.00 0.007 C
ATOM 213 HG SER A 122 9.176 -0.270 -5.463 1.00 0.00 H						ATOM 213 N SER A 123 6.217 1.016 -8.668 1.00 97.21 N						ENDBRANCH 26 27								ENDBRANCH 26 27
ATOM 214 N VAL A 123 7.161 -1.861 -8.916 1.00 96.62 N						ATOM 214 CA SER A 123 7.551 0.540 -8.315 1.00 97.21 C						ENDBRANCH 25 26								ENDBRANCH 25 26
ATOM 215 CA VAL A 123 7.412 -3.188 -9.469 1.00 96.62 C						ATOM 215 C SER A 123 7.877 -0.770 -9.023 1.00 97.21 C						ENDBRANCH 24 25								ENDBRANCH 24 25
ATOM 216 C VAL A 123 7.417 -3.121 -10.994 1.00 96.62 C						ATOM 216 O SER A 123 8.927 -0.894 -9.658 1.00 97.21 O						ENDBRANCH 22 24								ENDBRANCH 22 24
ATOM 217 O VAL A 123 8.150 -3.862 -11.653 1.00 96.62 O						ATOM 217 CB SER A 123 7.670 0.355 -6.801 1.00 97.21 C						ENDBRANCH 21 22								ENDBRANCH 21 22
ATOM 218 CB VAL A 123 6.363 -4.213 -8.984 1.00 96.62 C						ATOM 218 OG SER A 123 8.982 -0.047 -6.445 1.00 97.21 O						ENDBRANCH 20 21								ENDBRANCH 20 21
ATOM 219 CG1 VAL A 123 6.525 -5.541 -9.719 1.00 96.62 C						ATOM 219 HN SER A 123 5.527 1.167 -7.932 1.00 0.00 H						ENDBRANCH 19 20								ENDBRANCH 19 20
ATOM 220 CG2 VAL A 123 6.476 -4.417 -7.474 1.00 96.62 C						ATOM 220 HG SER A 123 9.056 -0.162 -5.505 1.00 0.00 H						ENDBRANCH 1 19								ENDBRANCH 1 19
ATOM 221 HN VAL A 123 6.266 -1.683 -8.461 1.00 0.00 H						ATOM 221 N VAL A 124 7.023 -1.707 -8.969 1.00 95.95 N						TORSDOF 17								TORSDOF 17
ATOM 222 N SER A 124 6.612 -2.290 -11.561 1.00 97.03 N						ATOM 222 CA VAL A 124 7.238 -3.020 -9.568 1.00 95.95 C						ENDMDL								ENDMDL
ATOM 223 CA SER A 124 6.602 -2.094 -13.007 1.00 97.03 C						ATOM 223 C VAL A 124 7.287 -2.893 -11.089 1.00 95.95 C						MODEL 3								MODEL 3
ATOM 224 C SER A 124 7.940 -1.554 -13.501 1.00 97.03 C						ATOM 224 O VAL A 124 8.029 -3.617 -11.755 1.00 95.95 O						REMARK VINA RESULT: -10.482 9.927 16.165								REMARK VINA RESULT: -10.708 5.052 10.790
ATOM 225 O SER A 124 8.425 -1.956 -14.561 1.00 97.03 O						ATOM 225 CB VAL A 124 6.138 -4.021 -9.151 1.00 95.95 C						REMARK INTER + INTRA: -26.351								REMARK INTER + INTRA: -26.960
ATOM 226 CB SER A 124 5.478 -1.140 -13.411 1.00 97.03 C						ATOM 226 CG1 VAL A 124 6.244 -5.310 -9.964 1.00 95.95 C						REMARK INTER: -23.611								REMARK INTER: -23.057
ATOM 227 OG SER A 124 4.211 -1.712 -13.138 1.00 97.03 O						ATOM 227 CG2 VAL A 124 6.228 -4.321 -7.656 1.00 95.95 C						REMARK INTRA: -2.740								REMARK INTRA: -3.903
ATOM 228 HN SER A 124 5.964 -1.754 -10.983 1.00 0.00 H						ATOM 228 HN VAL A 124 6.143 -1.534 -8.483 1.00 0.00 H						REMARK UNBOUND: -3.306								REMARK UNBOUND: -3.418
ATOM 229 HG SER A 124 3.512 -1.119 -13.389 1.00 0.00 H						ATOM 229 N SER A 125 6.507 -2.049 -11.633 1.00 96.02 N						REMARK SMILES O=C(O)Cc1cc(O)ccc1O								REMARK SMILES O=C(O)Cc1cc(O)ccc1O
ATOM 230 N LEU A 125 8.520 -0.729 -12.710 1.00 96.74 N						ATOM 230 CA SER A 125 6.553 -1.787 -13.068 1.00 96.02 C						REMARK SMILES IDX 4 1 5 2 11 3 10 4 6 5 9 6 7 7 12 8 8 10 2 12 1 13 3 14								REMARK SMILES IDX 4 1 5 2 11 3 10 4 6 5 9 6 7 7 12 8 8 10 2 12 1 13 3 14
ATOM 231 CA LEU A 125 9.804 -0.131 -13.061 1.00 96.74 C						ATOM 231 C SER A 125 7.933 -1.301 -13.497 1.00 96.02 C						REMARK H PARENT 12 9 8 11 3 15								REMARK H PARENT 12 9 8 11 3 15
ATOM 232 C LEU A 125 10.909 -1.182 -13.065 1.00 96.74 C						ATOM 232 O SER A 125 8.452 -1.723 -14.533 1.00 96.02 O						REMARK Flexibility Score: inf								REMARK Flexibility Score: inf
ATOM 233 O LEU A 125 11.925 -1.016 -13.744 1.00 96.74 O						ATOM 233 CB SER A 125 5.495 -0.755 -13.459 1.00 96.02 C						ROOT								ROOT
ATOM 234 CB LEU A 125 10.155 0.994 -12.083 1.00 96.74 C						ATOM 234 OG SER A 125 4.190 -1.257 -13.224 1.00 96.02 O						ATOM 1 C UNL 1 0.636 -13.650 -13.005 1.00 0.00 0.162 C								ATOM 1 C UNL 1 -7.842 3.615 10.085 1.00 0.00 0.162 C
ATOM 235 CG LEU A 125 9.376 2.300 -12.244 1.00 96.74 C						ATOM 235 HN SER A 125 5.835 -1.545 -11.055 1.00 0.00 H						ENDROOT								ENDROOT
ATOM 236 CD1 LEU A 125 9.669 3.239 -11.079 1.00 96.74 C						ATOM 236 HG SER A 125 3.533 -0.616 -13.467 1.00 0.00 H						BRANCH 1 2								BRANCH 1 2
ATOM 237 CD2 LEU A 125 9.716 2.966 -13.573 1.00 96.74 C						ATOM 237 N LEU A 126 8.505 -0.516 -12.681 1.00 95.87 N						ATOM 2 C UNL 1 0.288 -13.843 -11.565 1.00 0.00 0.009 A								ATOM 2 C UNL 1 -7.655 2.934 11.401 1.00 0.00 0.009 A
ATOM 238 HN LEU A 125 8.078 -0.487 -11.823 1.00 0.00 H						ATOM 238 CA LEU A 126 9.820 0.046 -12.970 1.00 95.87 C						ATOM 3 C UNL 1 -0.942 -13.415 -11.066 1.00 0.00 0.119 A								ATOM 3 C UNL 1 -6.912 1.758 11.496 1.00 0.00 0.119 A
ATOM 239 N LEU A 126 10.658 -2.223 -12.349 1.00 95.39 N						ATOM 239 C LEU A 126 10.898 -1.032 -12.905 1.00 95.87 C						ATOM 4 C UNL 1 -1.251 -13.601 -9.719 1.00 0.00 0.050 A								ATOM 4 C UNL 1 -6.748 1.134 12.732 1.00 0.00 0.050 A
ATOM 240 CA LEU A 126 11.647 -3.296 -12.317 1.00 95.39 C						ATOM 240 O LEU A 126 11.942 -0.911 -13.549 1.00 95.87 O						ATOM 5 C UNL 1 1.210 -14.456 -10.717 1.00 0.00 0.054 A								ATOM 5 C UNL 1 -8.236 3.486 12.543 1.00 0.00 0.054 A
ATOM 241 C LEU A 126 11.772 -3.961 -13.684 1.00 95.39 C						ATOM 241 CB LEU A 126 10.149 1.174 -11.990 1.00 95.87 C						ATOM 6 C UNL 1 -0.330 -14.215 -8.871 1.00 0.00 0.050 A								ATOM 6 C UNL 1 -7.328 1.686 13.874 1.00 0.00 0.050 A
ATOM 242 O LEU A 126 12.796 -4.577 -13.988 1.00 95.39 O						ATOM 242 CG LEU A 126 9.402 2.492 -12.199 1.00 95.87 C						ATOM 7 C UNL 1 0.901 -14.643 -9.370 1.00 0.00 0.116 A								ATOM 7 C UNL 1 -8.072 2.862 13.780 1.00 0.00 0.116 A
ATOM 243 CB LEU A 126 11.273 -4.340 -11.261 1.00 95.39 C						ATOM 243 CD1 LEU A 126 9.631 3.424 -11.013 1.00 95.87 C						BRANCH 3 8								BRANCH 3 8
ATOM 244 CG LEU A 126 11.373 -3.894 -9.802 1.00 95.39 C						ATOM 244 CD2 LEU A 126 9.842 3.157 -13.499 1.00 95.87 C						ATOM 8 O UNL 1 -1.854 -12.813 -11.880 1.00 0.00 -0.508 OA								ATOM 8 O UNL 1 -6.340 1.204 10.390 1.00 0.00 -0.508 OA
ATOM 245 CD1 LEU A 126 10.998 -5.041 -8.870 1.00 95.39 C						ATOM 245 HN LEU A 126 8.037 -0.273 -11.808 1.00 0.00 H						ATOM 9 H UNL 1 -2.473 -12.296 -11.337 1.00 0.00 0.293 HD								ATOM 9 H UNL 1 -6.792 0.368 10.183 1.00 0.00 0.293 HD
ATOM 246 CD2 LEU A 126 12.777 -3.386 -9.493 1.00 95.39 C						ATOM 246 N LEU A 127 10.602 -2.035 -12.180 1.00 94.17 N						ENDBRANCH 3 8								ENDBRANCH 3 8
ATOM 247 HN LEU A 126 9.790 -2.296 -11.818 1.00 0.00 H						ATOM 247 CA LEU A 127 11.554 -3.134 -12.078 1.00 94.17 C						BRANCH 7 10								BRANCH 7 10
ATOM 248 N ALA A 127 10.778 -3.839 -14.450 1.00 95.14 N						ATOM 248 C LEU A 127 11.733 -3.826 -13.425 1.00 94.17 C						ATOM 10 O UNL 1 1.799 -15.244 -8.542 1.00 0.00 -0.508 OA								ATOM 10 O UNL 1 -8.636 3.402 14.894 1.00 0.00 -0.508 OA
ATOM 249 CA ALA A 127 10.752 -4.460 -15.773 1.00 95.14 C						ATOM 249 O LEU A 127 12.775 -4.434 -13.682 1.00 94.17 O						ATOM 11 H UNL 1 2.463 -14.588 -8.268 1.00 0.00 0.293 HD								ATOM 11 H UNL 1 -8.263 2.967 15.679 1.00 0.00 0.293 HD
ATOM 250 C ALA A 127 11.479 -3.595 -16.798 1.00 95.14 C						ATOM 250 CB LEU A 127 11.092 -4.148 -11.027 1.00 94.17 C						ENDBRANCH 7 10								ENDBRANCH 7 10
ATOM 251 O ALA A 127 11.772 -4.050 -17.906 1.00 95.14 O						ATOM 251 CG LEU A 127 11.273 -3.738 -9.565 1.00 94.17 C						ENDBRANCH 1 2								ENDBRANCH 1 2
ATOM 252 CB ALA A 127 9.312 -4.706 -16.216 1.00 95.14 C						ATOM 252 CD1 LEU A 127 10.803 -4.856 -8.639 1.00 94.17 C						BRANCH 1 12								BRANCH 1 12
ATOM 253 HN ALA A 127 9.973 -3.294 -14.139 1.00 0.00 H						ATOM 253 CD2 LEU A 127 12.729 -3.382 -9.284 1.00 94.17 C						ATOM 12 C UNL 1 0.033 -14.699 -13.916 1.00 0.00 0.307 C								ATOM 12 C UNL 1 -9.094 3.177 9.353 1.00 0.00 0.307 C
ATOM 254 N VAL A 128 11.815 -2.377 -16.416 1.00 94.96 N						ATOM 254 HN LEU A 127 9.714 -2.069 -11.679 1.00 0.00 H						ATOM 13 O UNL 1 -1.112 -14.683 -14.350 1.00 0.00 -0.252 OA								ATOM 13 O UNL 1 -9.188 2.180 8.650 1.00 0.00 -0.252 OA
ATOM 255 CA VAL A 128 12.466 -1.437 -17.322 1.00 94.96 C						ATOM 255 N ALA A 128 10.737 -3.728 -14.225 1.00 93.59 N						BRANCH 12 14								BRANCH 12 14
ATOM 256 C VAL A 128 13.956 -1.756 -17.415 1.00 94.96 C						ATOM 256 CA ALA A 128 10.750 -4.389 -15.528 1.00 93.59 C						ATOM 14 O UNL 1 0.921 -15.687 -14.207 1.00 0.00 -0.481 OA								ATOM 14 O UNL 1 -10.128 4.035 9.562 1.00 0.00 -0.481 OA
ATOM 257 O VAL A 128 14.649 -1.816 -16.396 1.00 94.96 O						ATOM 257 C ALA A 128 11.537 -3.572 -16.549 1.00 93.59 C						ATOM 15 H UNL 1 1.196 -15.665 -15.148 1.00 0.00 0.296 HD								ATOM 15 H UNL 1 -9.986 4.895 9.111 1.00 0.00 0.296 HD
ATOM 258 CB VAL A 128 12.261 0.025 -16.866 1.00 94.96 C						ATOM 258 O ALA A 128 11.869 -4.070 -17.628 1.00 93.59 O						ENDBRANCH 12 14								ENDBRANCH 12 14
ATOM 259 CG1 VAL A 128 13.079 0.980 -17.732 1.00 94.96 C						ATOM 259 CB ALA A 128 9.324 -4.621 -16.021 1.00 93.59 C						ENDBRANCH 1 12								ENDBRANCH 1 12
ATOM 260 CG2 VAL A 128 10.780 0.394 -16.909 1.00 94.96 C						ATOM 260 HN ALA A 128 9.922 -3.180 -13.948 1.00 0.00 H						TORSDOF 5								TORSDOF 5
ATOM 261 HN VAL A 128 11.614 -2.085 -15.460 1.00 0.00 H						ATOM 261 N VAL A 129 11.904 -2.356 -16.168 1.00 93.71 N						REMARK SMILES C/C(=C\CO[P@](=O)([O-])O[P+](=O)(=O)[O-])CCC[C@@H](C)CCC[C@H](C)CCCC(C)C								REMARK SMILES C/C(=C\CO[P@](=O)([O-])O[P+](=O)(=O)[O-])CCC[C@@H](C)CCC[C@H](C)CCCC(C)C
ATOM 262 N GLU A 129 14.486 -2.020 -18.606 1.00 92.51 N						ATOM 262 CA VAL A 129 12.591 -1.447 -17.080 1.00 93.71 C						REMARK SMILES IDX 17 1 18 2 16 3 15 4 14 5 2 6 1 7 3 8 4 9 5 10 6 11 8 12 7 13								REMARK SMILES IDX 17 1 18 2 16 3 15 4 14 5 2 6 1 7 3 8 4 9 5 10 6 11 8 12 7 13
ATOM 263 CA GLU A 129 15.887 -2.382 -18.798 1.00 92.51 C						ATOM 263 C VAL A 129 14.077 -1.793 -17.133 1.00 93.71 C						REMARK SMILES IDX 9 14 10 15 13 16 11 17 12 18 19 19 20 20 21 21 22 22 23 23								REMARK SMILES IDX 9 14 10 15 13 16 11 17 12 18 19 19 20 20 21 21 22 22 23 23
ATOM 264 C GLU A 129 16.682 -1.218 -19.385 1.00 92.51 C						ATOM 264 O VAL A 129 14.740 -1.871 -16.096 1.00 93.71 O						REMARK SMILES IDX 24 24 25 25 26 26 27 27 28 28 29 29								REMARK SMILES IDX 24 24 25 25 26 26 27 27 28 28 29 29
ATOM 265 O GLU A 129 17.887 -1.104 -19.153 1.00 92.51 O						ATOM 265 CB VAL A 129 12.402 0.028 -16.662 1.00 93.71 C						REMARK H PARENT								REMARK H PARENT
ATOM 266 CB GLU A 129 16.006 -3.610 -19.705 1.00 92.51 C						ATOM 266 CG1 VAL A 129 13.257 0.949 -17.530 1.00 93.71 C						REMARK Flexibility Score: inf								REMARK Flexibility Score: inf
ATOM 267 CG GLU A 129 15.447 -4.884 -19.089 1.00 92.51 C						ATOM 267 CG2 VAL A 129 10.928 0.422 -16.750 1.00 93.71 C						ROOT								ROOT
ATOM 268 CD GLU A 129 15.571 -6.095 -20.001 1.00 92.51 C						ATOM 268 HN VAL A 129 11.702 -2.049 -15.217 1.00 0.00 H						ATOM 1 C UNL 1 -6.895 -9.661 1.083 1.00 0.00 -0.014 C								ATOM 1 C UNL 1 -6.251 -9.224 1.979 1.00 0.00 -0.014 C
ATOM 269 OE1 GLU A 129 15.142 -7.202 -19.602 1.00 92.51 O						ATOM 269 N GLU A 130 14.639 -2.129 -18.310 1.00 91.49 N						ATOM 2 C UNL 1 -7.298 -9.149 -0.301 1.00 0.00 0.007 C								ATOM 2 C UNL 1 -7.160 -9.189 0.748 1.00 0.00 0.007 C
ATOM 270 OE2 GLU A 129 16.103 -5.936 -21.123 1.00 92.51 O1-						ATOM 270 CA GLU A 130 16.047 -2.478 -18.475 1.00 91.49 C						ENDROOT								ENDROOT
ATOM 271 HN GLU A 129 13.883 -1.967 -19.427 1.00 0.00 H						ATOM 271 C GLU A 130 16.839 -1.311 -19.056 1.00 91.49 C						BRANCH 1 3								BRANCH 1 3
ATOM 272 N SER A 130 15.997 -0.332 -20.130 1.00 92.70 N						ATOM 272 O GLU A 130 18.044 -1.193 -18.821 1.00 91.49 O						ATOM 3 C UNL 1 -8.055 -9.457 2.060 1.00 0.00 0.003 C								ATOM 3 C UNL 1 -7.104 -9.131 3.246 1.00 0.00 0.003 C
ATOM 273 CA SER A 130 16.621 0.848 -20.721 1.00 92.70 C						ATOM 273 CB GLU A 130 16.194 -3.711 -19.371 1.00 91.49 C						BRANCH 3 4								BRANCH 3 4
ATOM 274 C SER A 130 15.672 2.042 -20.699 1.00 92.70 C						ATOM 274 CG GLU A 130 15.640 -4.988 -18.755 1.00 91.49 C						ATOM 4 C UNL 1 -7.560 -8.684 3.285 1.00 0.00 0.005 C								ATOM 4 C UNL 1 -7.154 -7.678 3.721 1.00 0.00 0.005 C
ATOM 275 O SER A 130 14.456 1.875 -20.591 1.00 92.70 O						ATOM 275 CD GLU A 130 15.829 -6.211 -19.638 1.00 91.49 C						BRANCH 4 5								BRANCH 4 5
ATOM 276 CB SER A 130 17.059 0.560 -22.157 1.00 92.70 C						ATOM 276 OE1 GLU A 130 15.378 -7.312 -19.253 1.00 91.49 O						ATOM 5 C UNL 1 -8.469 -7.478 3.528 1.00 0.00 0.030 C								ATOM 5 C UNL 1 -8.566 -7.124 3.525 1.00 0.00 0.030 C
ATOM 277 OG SER A 130 15.934 0.446 -23.013 1.00 92.70 O						ATOM 277 OE2 GLU A 130 16.435 -6.065 -20.723 1.00 91.49 O1-						BRANCH 5 6								BRANCH 5 6
ATOM 278 HN SER A 130 15.002 -0.491 -20.288 1.00 0.00 H						ATOM 278 HN GLU A 130 14.044 -2.140 -19.138 1.00 0.00 H						ATOM 6 C UNL 1 -7.889 -6.625 4.626 1.00 0.00 -0.075 C								ATOM 6 C UNL 1 -8.770 -5.934 4.426 1.00 0.00 -0.075 C
ATOM 279 HG SER A 130 16.206 0.267 -23.905 1.00 0.00 H						ATOM 279 N GLY A 131 16.173 -0.386 -19.688 1.00 91.01 N						ATOM 7 C UNL 1 -6.394 -6.491 4.766 1.00 0.00 0.039 C								ATOM 7 C UNL 1 -9.434 -4.691 3.893 1.00 0.00 0.039 C
ATOM 280 N LEU A 131 16.222 3.250 -20.831 1.00 92.32 N						ATOM 280 CA GLY A 131 16.772 0.802 -20.274 1.00 91.01 C						ATOM 8 C UNL 1 -8.684 -6.001 5.460 1.00 0.00 0.000 C								ATOM 8 C UNL 1 -8.369 -5.980 5.673 1.00 0.00 0.000 C
ATOM 281 CA LEU A 131 15.425 4.470 -20.780 1.00 92.32 C						ATOM 281 C GLY A 131 15.804 1.964 -20.391 1.00 91.01 C						BRANCH 8 9								BRANCH 8 9
ATOM 282 C LEU A 131 14.449 4.532 -21.950 1.00 92.32 C						ATOM 282 O GLY A 131 14.588 1.776 -20.303 1.00 91.01 O						ATOM 9 C UNL 1 -8.110 -5.052 6.479 1.00 0.00 0.197 C								ATOM 9 C UNL 1 -8.682 -4.840 6.607 1.00 0.00 0.197 C
ATOM 283 O LEU A 131 13.401 5.175 -21.857 1.00 92.32 O						ATOM 283 HN GLY A 131 15.164 -0.503 -19.777 1.00 0.00 H						BRANCH 9 10								BRANCH 9 10
ATOM 284 CB LEU A 131 16.331 5.703 -20.789 1.00 92.32 C						ATOM 284 N LEU A 132 16.346 3.174 -20.655 1.00 91.49 N						ATOM 10 O UNL 1 -9.161 -4.543 7.303 1.00 0.00 -0.312 OA								ATOM 10 O UNL 1 -8.070 -5.081 7.876 1.00 0.00 -0.312 OA
ATOM 285 CG LEU A 131 17.129 5.968 -19.512 1.00 92.32 C						ATOM 285 CA LEU A 132 15.522 4.376 -20.720 1.00 91.49 C						BRANCH 10 11								BRANCH 10 11
ATOM 286 CD1 LEU A 131 18.021 7.193 -19.688 1.00 92.32 C						ATOM 286 C LEU A 132 14.584 4.328 -21.922 1.00 91.49 C						ATOM 11 P UNL 1 -8.976 -4.236 8.872 1.00 0.00 0.316 P								ATOM 11 P UNL 1 -8.654 -4.495 9.257 1.00 0.00 0.316 P
ATOM 287 CD2 LEU A 131 16.193 6.148 -18.322 1.00 92.32 C						ATOM 287 O LEU A 132 13.526 4.959 -21.914 1.00 91.49 O						ATOM 12 O UNL 1 -7.693 -3.403 9.087 1.00 0.00 -0.753 OA								ATOM 12 O UNL 1 -7.609 -3.556 9.901 1.00 0.00 -0.753 OA
ATOM 288 HN LEU A 131 17.230 3.322 -20.972 1.00 0.00 H						ATOM 288 CB LEU A 132 16.403 5.626 -20.796 1.00 91.49 C						ATOM 13 O UNL 1 -10.197 -3.441 9.388 1.00 0.00 -0.272 OA								ATOM 13 O UNL 1 -9.950 -3.703 8.972 1.00 0.00 -0.272 OA
ATOM 289 N SER A 132 14.749 3.861 -22.952 1.00 94.23 N						ATOM 289 CG LEU A 132 17.181 5.985 -19.529 1.00 91.49 C						BRANCH 11 14								BRANCH 11 14
ATOM 290 CA SER A 132 13.883 3.855 -24.127 1.00 94.23 C						ATOM 290 CD1 LEU A 132 18.050 7.216 -19.771 1.00 91.49 C						ATOM 14 O UNL 1 -8.858 -5.622 9.681 1.00 0.00 -0.086 OA								ATOM 14 O UNL 1 -8.977 -5.710 10.262 1.00 0.00 -0.086 OA
ATOM 291 C SER A 132 12.588 3.098 -23.854 1.00 94.23 C						ATOM 291 CD2 LEU A 132 16.227 6.217 -18.363 1.00 91.49 C						BRANCH 14 15								BRANCH 14 15
ATOM 292 O SER A 132 11.600 3.267 -24.571 1.00 94.23 O						ATOM 292 HN LEU A 132 17.351 3.248 -20.812 1.00 0.00 H						ATOM 15 P UNL 1 -9.887 -6.815 10.013 1.00 0.00 0.603 P								ATOM 15 P UNL 1 -9.988 -6.962 10.216 1.00 0.00 0.603 P
ATOM 293 CB SER A 132 14.605 3.231 -25.322 1.00 94.23 C						ATOM 293 N SER A 133 14.931 3.550 -22.859 1.00 93.26 N						ATOM 16 O UNL 1 -10.635 -7.239 8.702 1.00 0.00 -0.583 OA								ATOM 16 O UNL 1 -9.220 -8.267 10.619 1.00 0.00 -0.583 OA
ATOM 294 OG SER A 132 14.996 1.900 -25.034 1.00 94.23 O						ATOM 294 CA SER A 133 14.111 3.446 -24.062 1.00 93.26 C						ATOM 17 O UNL 1 -9.097 -8.042 10.584 1.00 0.00 -0.055 OA								ATOM 17 O UNL 1 -11.167 -6.718 11.218 1.00 0.00 -0.055 OA
ATOM 295 HN SER A 132 15.607 3.310 -22.953 1.00 0.00 H						ATOM 295 C SER A 133 12.805 2.713 -23.778 1.00 93.26 C						ATOM 18 O UNL 1 -10.930 -6.325 11.075 1.00 0.00 -0.055 OA								ATOM 18 O UNL 1 -10.560 -7.119 8.765 1.00 0.00 -0.055 OA
ATOM 296 HG SER A 132 15.445 1.512 -25.776 1.00 0.00 H						ATOM 296 O SER A 133 11.839 2.837 -24.536 1.00 93.26 O						ENDBRANCH 14 15								ENDBRANCH 14 15
ATOM 297 N ASP A 133 12.663 2.309 -22.783 1.00 95.66 N						ATOM 297 CB SER A 133 14.878 2.727 -25.173 1.00 93.26 C						ENDBRANCH 11 14								ENDBRANCH 11 14
ATOM 298 CA ASP A 133 11.490 1.533 -22.389 1.00 95.66 C						ATOM 298 OG SER A 133 15.272 1.432 -24.755 1.00 93.26 O						ENDBRANCH 10 11								ENDBRANCH 10 11
ATOM 299 C ASP A 133 10.420 2.432 -21.771 1.00 95.66 C						ATOM 299 HN SER A 133 15.783 2.996 -22.773 1.00 0.00 H						ENDBRANCH 9 10								ENDBRANCH 9 10
ATOM 300 O ASP A 133 9.241 2.075 -21.750 1.00 95.66 O						ATOM 300 HG SER A 133 15.748 0.985 -25.445 1.00 0.00 H						ENDBRANCH 8 9								ENDBRANCH 8 9
ATOM 301 CB ASP A 133 11.883 0.430 -21.405 1.00 95.66 C						ATOM 301 N ASP A 134 12.826 2.007 -22.656 1.00 94.23 N						ENDBRANCH 5 6								ENDBRANCH 5 6
ATOM 302 CG ASP A 133 12.563 -0.750 -22.077 1.00 95.66 C						ATOM 302 CA ASP A 134 11.645 1.251 -22.253 1.00 94.23 C						ENDBRANCH 4 5								ENDBRANCH 4 5
ATOM 303 OD1 ASP A 133 12.488 -0.871 -23.318 1.00 95.66 O						ATOM 303 C ASP A 134 10.572 2.173 -21.679 1.00 94.23 C						ENDBRANCH 3 4								ENDBRANCH 3 4
ATOM 304 OD2 ASP A 133 13.178 -1.567 -21.358 1.00 95.66 O1-						ATOM 304 O ASP A 134 9.391 1.821 -21.657 1.00 94.23 O						ENDBRANCH 1 3								ENDBRANCH 1 3
ATOM 305 HN ASP A 133 13.528 2.248 -22.246 1.00 0.00 H						ATOM 305 CB ASP A 134 12.019 0.178 -21.228 1.00 94.23 C						BRANCH 1 19								BRANCH 1 19
ATOM 306 N ILE A 134 10.798 3.537 -21.277 1.00 96.09 N						ATOM 306 CG ASP A 134 12.746 -1.004 -21.847 1.00 94.23 C						ATOM 19 C UNL 1 -5.670 -8.887 1.577 1.00 0.00 0.003 C								ATOM 19 C UNL 1 -5.279 -8.044 1.930 1.00 0.00 0.003 C
ATOM 307 CA ILE A 134 9.824 4.493 -20.762 1.00 96.09 C						ATOM 307 OD1 ASP A 134 12.710 -1.163 -23.086 1.00 94.23 O						BRANCH 19 20								BRANCH 19 20
ATOM 308 C ILE A 134 9.159 5.230 -21.923 1.00 96.09 C						ATOM 308 OD2 ASP A 134 13.359 -1.785 -21.086 1.00 94.23 O1-						ATOM 20 C UNL 1 -5.252 -7.864 0.519 1.00 0.00 0.001 C								ATOM 20 C UNL 1 -5.122 -7.571 0.484 1.00 0.00 0.001 C
ATOM 309 O ILE A 134 9.715 6.195 -22.453 1.00 96.09 O						ATOM 309 HN ASP A 134 13.665 1.992 -22.076 1.00 0.00 H						BRANCH 20 21								BRANCH 20 21
ATOM 310 CB ILE A 134 10.481 5.502 -19.792 1.00 96.09 C						ATOM 310 N ILE A 135 10.966 3.315 -21.258 1.00 95.08 N						ATOM 21 C UNL 1 -4.829 -6.564 1.205 1.00 0.00 0.003 C								ATOM 21 C UNL 1 -5.013 -6.045 0.455 1.00 0.00 0.003 C
ATOM 311 CG1 ILE A 134 11.170 4.762 -18.640 1.00 96.09 C						ATOM 311 CA ILE A 135 10.001 4.290 -20.758 1.00 95.08 C						BRANCH 21 22								BRANCH 21 22
ATOM 312 CG2 ILE A 134 9.443 6.495 -19.261 1.00 96.09 C						ATOM 312 C ILE A 135 9.361 5.029 -21.932 1.00 95.08 C						ATOM 22 C UNL 1 -5.565 -5.386 0.566 1.00 0.00 -0.014 C								ATOM 22 C UNL 1 -6.409 -5.437 0.309 1.00 0.00 -0.014 C
ATOM 313 CD1 ILE A 134 11.931 5.675 -17.687 1.00 96.09 C						ATOM 313 O ILE A 135 9.957 5.951 -22.492 1.00 95.08 O						ATOM 23 C UNL 1 -6.681 -4.913 1.501 1.00 0.00 0.007 C								ATOM 23 C UNL 1 -6.472 -4.607 -0.976 1.00 0.00 0.007 C
ATOM 314 HN ILE A 134 11.793 3.760 -21.239 1.00 0.00 H						ATOM 314 CB ILE A 135 10.663 5.295 -19.789 1.00 95.08 C						BRANCH 22 24								BRANCH 22 24
ATOM 315 N SER A 135 8.114 4.665 -22.385 1.00 96.28 N						ATOM 315 CG1 ILE A 135 11.328 4.553 -18.624 1.00 95.08 C						ATOM 24 C UNL 1 -6.172 -5.825 -0.768 1.00 0.00 0.003 C								ATOM 24 C UNL 1 -6.702 -4.537 1.511 1.00 0.00 0.003 C
ATOM 316 CA SER A 135 7.389 5.070 -23.585 1.00 96.28 C						ATOM 316 CG2 ILE A 135 9.635 6.308 -19.278 1.00 95.08 C						BRANCH 24 25								BRANCH 24 25
ATOM 317 C SER A 135 5.899 5.229 -23.303 1.00 96.28 C						ATOM 317 CD1 ILE A 135 12.069 5.463 -17.654 1.00 95.08 C						ATOM 25 C UNL 1 -5.961 -4.726 -1.811 1.00 0.00 0.001 C								ATOM 25 C UNL 1 -5.434 -4.382 2.354 1.00 0.00 0.001 C
ATOM 318 O SER A 135 5.425 4.873 -22.222 1.00 96.28 O						ATOM 318 HN ILE A 135 11.959 3.546 -21.272 1.00 0.00 H						BRANCH 25 26								BRANCH 25 26
ATOM 319 CB SER A 135 7.600 4.054 -24.708 1.00 96.28 C						ATOM 319 N SER A 136 8.273 4.513 -22.378 1.00 95.37 N						ATOM 26 C UNL 1 -4.714 -5.043 -2.640 1.00 0.00 0.003 C								ATOM 26 C UNL 1 -5.801 -3.814 3.727 1.00 0.00 0.003 C
ATOM 320 OG SER A 135 6.980 2.820 -24.392 1.00 96.28 O						ATOM 320 CA SER A 136 7.542 4.949 -23.563 1.00 95.37 C						BRANCH 26 27								BRANCH 26 27
ATOM 321 HN SER A 135 7.753 3.861 -21.872 1.00 0.00 H						ATOM 321 C SER A 136 6.071 5.195 -23.245 1.00 95.37 C						ATOM 27 C UNL 1 -4.887 -4.484 -4.054 1.00 0.00 -0.017 C								ATOM 27 C UNL 1 -4.653 -4.066 4.706 1.00 0.00 -0.017 C
ATOM 322 HG SER A 135 7.111 2.189 -25.090 1.00 0.00 H						ATOM 322 O SER A 136 5.610 4.896 -22.141 1.00 95.37 O						ATOM 28 C UNL 1 -3.720 -4.944 -4.930 1.00 0.00 0.007 C								ATOM 28 C UNL 1 -5.160 -3.900 6.140 1.00 0.00 0.007 C
ATOM 323 N PRO A 136 5.209 5.875 -24.157 1.00 97.26 N						ATOM 323 CB SER A 136 7.664 3.910 -24.679 1.00 95.37 C						ATOM 29 C UNL 1 -6.202 -4.995 -4.646 1.00 0.00 0.007 C								ATOM 29 C UNL 1 -4.123 -5.489 4.514 1.00 0.00 0.007 C
ATOM 324 CA PRO A 136 3.759 5.983 -23.982 1.00 97.26 C						ATOM 324 OG SER A 136 6.987 2.715 -24.330 1.00 95.37 O						ENDBRANCH 26 27								ENDBRANCH 26 27
ATOM 325 C PRO A 136 3.085 4.627 -23.789 1.00 97.26 C						ATOM 325 HN SER A 136 7.885 3.727 -21.857 1.00 0.00 H						ENDBRANCH 25 26								ENDBRANCH 25 26
ATOM 326 O PRO A 136 2.119 4.516 -23.029 1.00 97.26 O						ATOM 326 HG SER A 136 7.063 2.070 -25.023 1.00 0.00 H						ENDBRANCH 24 25								ENDBRANCH 24 25
ATOM 327 CB PRO A 136 3.296 6.643 -25.283 1.00 97.26 C						ATOM 327 N PRO A 137 5.423 5.886 -24.083 1.00 96.58 N						ENDBRANCH 22 24								ENDBRANCH 22 24
ATOM 328 CG PRO A 136 4.460 7.468 -25.730 1.00 97.26 C						ATOM 328 CA PRO A 137 3.985 6.064 -23.872 1.00 96.58 C						ENDBRANCH 21 22								ENDBRANCH 21 22
ATOM 329 CD PRO A 136 5.725 6.734 -25.384 1.00 97.26 C						ATOM 329 C PRO A 137 3.252 4.742 -23.654 1.00 96.58 C						ENDBRANCH 20 21								ENDBRANCH 20 21
ATOM 330 N MET A 137 3.610 3.667 -24.408 1.00 95.86 N						ATOM 330 O PRO A 137 2.291 4.685 -22.882 1.00 96.58 O						ENDBRANCH 19 20								ENDBRANCH 19 20
ATOM 331 CA MET A 137 3.073 2.320 -24.241 1.00 95.86 C						ATOM 331 CB PRO A 137 3.519 6.738 -25.165 1.00 96.58 C						ENDBRANCH 1 19								ENDBRANCH 1 19
ATOM 332 C MET A 137 3.248 1.838 -22.805 1.00 95.86 C						ATOM 332 CG PRO A 137 4.710 7.503 -25.647 1.00 96.58 C						TORSDOF 17								TORSDOF 17
ATOM 333 O MET A 137 2.327 1.265 -22.221 1.00 95.86 O						ATOM 333 CD PRO A 137 5.947 6.715 -25.322 1.00 96.58 C						ENDMDL								ENDMDL
ATOM 334 CB MET A 137 3.750 1.345 -25.206 1.00 95.86 C						ATOM 334 N LEU A 138 3.758 3.751 -24.258 1.00 95.43 N						MODEL 4								MODEL 4
ATOM 335 CG MET A 137 3.140 -0.046 -25.202 1.00 95.86 C						ATOM 335 CA LEU A 138 3.171 2.429 -24.067 1.00 95.43 C						REMARK VINA RESULT: -10.393 7.109 9.753								REMARK VINA RESULT: -10.516 1.551 2.835
ATOM 336 SD MET A 137 4.021 -1.204 -26.320 1.00 95.86 S						ATOM 336 C LEU A 138 3.359 1.953 -22.631 1.00 95.43 C						REMARK INTER + INTRA: -26.154								REMARK INTER + INTRA: -26.537
ATOM 337 CE MET A 137 3.577 -0.495 -27.929 1.00 95.86 C						ATOM 337 O LEU A 138 2.425 1.431 -22.018 1.00 95.43 O						REMARK INTER: -22.907								REMARK INTER: -23.680
ATOM 338 HN MET A 137 4.407 3.828 -25.024 1.00 0.00 H						ATOM 338 CB LEU A 138 3.794 1.421 -25.038 1.00 95.43 C						REMARK INTRA: -3.247								REMARK INTRA: -2.858
ATOM 339 N PHE A 138 4.404 2.048 -22.290 1.00 97.73 N						ATOM 339 CG LEU A 138 3.340 1.514 -26.495 1.00 95.43 C						REMARK UNBOUND: -3.306								REMARK UNBOUND: -3.418
ATOM 340 CA PHE A 138 4.672 1.715 -20.896 1.00 97.73 C						ATOM 340 CD1 LEU A 138 4.266 0.699 -27.392 1.00 95.43 C						REMARK SMILES O=C(O)Cc1cc(O)ccc1O								REMARK SMILES O=C(O)Cc1cc(O)ccc1O
ATOM 341 C PHE A 138 3.737 2.480 -19.968 1.00 97.73 C						ATOM 341 CD2 LEU A 138 1.897 1.040 -26.637 1.00 95.43 C						REMARK SMILES IDX 4 1 5 2 11 3 10 4 6 5 9 6 7 7 12 8 8 10 2 12 1 13 3 14								REMARK SMILES IDX 4 1 5 2 11 3 10 4 6 5 9 6 7 7 12 8 8 10 2 12 1 13 3 14
ATOM 342 O PHE A 138 3.121 1.892 -19.076 1.00 97.73 O						ATOM 342 HN LEU A 138 4.565 3.875 -24.870 1.00 0.00 H						REMARK H PARENT 12 9 8 11 3 15								REMARK H PARENT 12 9 8 11 3 15
ATOM 343 CB PHE A 138 6.130 2.019 -20.540 1.00 97.73 C						ATOM 343 N PHE A 139 4.527 2.115 -22.156 1.00 97.07 N						REMARK Flexibility Score: inf								REMARK Flexibility Score: inf
ATOM 344 CG PHE A 138 6.425 1.939 -19.066 1.00 97.73 C						ATOM 344 CA PHE A 139 4.822 1.769 -20.771 1.00 97.07 C						ROOT								ROOT
ATOM 345 CD1 PHE A 138 6.516 3.093 -18.298 1.00 97.73 C						ATOM 345 C PHE A 139 3.932 2.555 -19.815 1.00 97.07 C						ATOM 1 C UNL 1 -19.198 -11.210 14.835 1.00 0.00 0.162 C								ATOM 1 C UNL 1 -6.081 -4.554 -3.116 1.00 0.00 0.162 C
ATOM 346 CD2 PHE A 138 6.611 0.709 -18.450 1.00 97.73 C						ATOM 346 O PHE A 139 3.343 1.983 -18.896 1.00 97.07 O						ENDROOT								ENDROOT
ATOM 347 CE1 PHE A 138 6.788 3.022 -16.934 1.00 97.73 C						ATOM 347 CB PHE A 139 6.296 2.031 -20.451 1.00 97.07 C						BRANCH 1 2								BRANCH 1 2
ATOM 348 CE2 PHE A 138 6.884 0.630 -17.088 1.00 97.73 C						ATOM 348 CG PHE A 139 6.638 1.882 -18.994 1.00 97.07 C						ATOM 2 C UNL 1 -19.842 -10.431 13.735 1.00 0.00 0.009 A								ATOM 2 C UNL 1 -5.343 -4.921 -4.362 1.00 0.00 0.009 A
ATOM 349 CZ PHE A 138 6.974 1.787 -16.331 1.00 97.73 C						ATOM 349 CD1 PHE A 139 6.687 2.992 -18.159 1.00 97.07 C						ATOM 3 C UNL 1 -20.715 -11.048 12.840 1.00 0.00 0.119 A								ATOM 3 C UNL 1 -4.027 -4.505 -4.561 1.00 0.00 0.119 A
ATOM 350 HN PHE A 138 5.145 2.453 -22.863 1.00 0.00 H						ATOM 350 CD2 PHE A 139 6.909 0.630 -18.456 1.00 97.07 C						ATOM 4 C UNL 1 -21.306 -10.306 11.818 1.00 0.00 0.050 A								ATOM 4 C UNL 1 -3.354 -4.856 -5.730 1.00 0.00 0.050 A
ATOM 351 N LEU A 139 3.605 3.746 -20.158 1.00 98.06 N						ATOM 351 CE1 PHE A 139 7.003 2.856 -16.809 1.00 97.07 C						ATOM 5 C UNL 1 -19.559 -9.071 13.607 1.00 0.00 0.054 A								ATOM 5 C UNL 1 -5.987 -5.688 -5.333 1.00 0.00 0.054 A
ATOM 352 CA LEU A 139 2.788 4.593 -19.298 1.00 98.06 C						ATOM 352 CE2 PHE A 139 7.225 0.487 -17.109 1.00 97.07 C						ATOM 6 C UNL 1 -21.024 -8.947 11.690 1.00 0.00 0.050 A								ATOM 6 C UNL 1 -3.996 -5.623 -6.702 1.00 0.00 0.050 A
ATOM 353 C LEU A 139 1.324 4.170 -19.350 1.00 98.06 C						ATOM 353 CZ PHE A 139 7.273 1.601 -16.287 1.00 97.07 C						ATOM 7 C UNL 1 -20.150 -8.328 12.585 1.00 0.00 0.116 A								ATOM 7 C UNL 1 -5.313 -6.040 -6.503 1.00 0.00 0.116 A
ATOM 354 O LEU A 139 0.648 4.127 -18.319 1.00 98.06 O						ATOM 354 HN PHE A 139 5.266 2.491 -22.750 1.00 0.00 H						BRANCH 3 8								BRANCH 3 8
ATOM 355 CB LEU A 139 2.921 6.062 -19.711 1.00 98.06 C						ATOM 355 N LEU A 140 3.812 3.820 -20.032 1.00 97.20 N						ATOM 8 O UNL 1 -21.001 -12.375 12.950 1.00 0.00 -0.508 OA								ATOM 8 O UNL 1 -3.385 -3.754 -3.623 1.00 0.00 -0.508 OA
ATOM 356 CG LEU A 139 4.297 6.700 -19.512 1.00 98.06 C						ATOM 356 CA LEU A 140 3.022 4.685 -19.161 1.00 97.20 C						ATOM 9 H UNL 1 -21.476 -12.531 13.785 1.00 0.00 0.293 HD								ATOM 9 H UNL 1 -3.168 -4.316 -2.859 1.00 0.00 0.293 HD
ATOM 357 CD1 LEU A 139 4.285 8.145 -20.000 1.00 98.06 C						ATOM 357 C LEU A 140 1.550 4.286 -19.189 1.00 97.20 C						ENDBRANCH 3 8								ENDBRANCH 3 8
ATOM 358 CD2 LEU A 139 4.712 6.629 -18.046 1.00 98.06 C						ATOM 358 O LEU A 140 0.902 4.211 -18.142 1.00 97.20 O						BRANCH 7 10								BRANCH 7 10
ATOM 359 HN LEU A 139 4.093 4.175 -20.944 1.00 0.00 H						ATOM 359 CB LEU A 140 3.174 6.150 -19.576 1.00 97.20 C						ATOM 10 O UNL 1 -19.876 -7.001 12.462 1.00 0.00 -0.508 OA								ATOM 10 O UNL 1 -5.940 -6.790 -7.450 1.00 0.00 -0.508 OA
ATOM 360 N THR A 140 0.919 3.822 -20.555 1.00 97.91 N						ATOM 360 CG LEU A 140 4.571 6.754 -19.430 1.00 97.20 C						ATOM 11 H UNL 1 -19.807 -6.780 11.517 1.00 0.00 0.293 HD								ATOM 11 H UNL 1 -6.793 -7.094 -7.097 1.00 0.00 0.293 HD
ATOM 361 CA THR A 140 -0.457 3.361 -20.703 1.00 97.91 C						ATOM 361 CD1 LEU A 140 4.575 8.201 -19.912 1.00 97.20 C						ENDBRANCH 7 10								ENDBRANCH 7 10
ATOM 362 C THR A 140 -0.665 2.036 -19.974 1.00 97.91 C						ATOM 362 CD2 LEU A 140 5.044 6.666 -17.983 1.00 97.20 C						ENDBRANCH 1 2								ENDBRANCH 1 2
ATOM 363 O THR A 140 -1.646 1.869 -19.247 1.00 97.91 O						ATOM 363 HN LEU A 140 4.284 4.230 -20.838 1.00 0.00 H						BRANCH 1 12								BRANCH 1 12
ATOM 364 CB THR A 140 -0.836 3.197 -22.186 1.00 97.91 C						ATOM 364 N THR A 141 1.107 4.001 -20.393 1.00 97.14 N						ATOM 12 C UNL 1 -18.197 -12.234 14.342 1.00 0.00 0.307 C								ATOM 12 C UNL 1 -5.384 -5.004 -1.849 1.00 0.00 0.307 C
ATOM 365 CG2 THR A 140 -2.282 2.738 -22.338 1.00 97.91 C						ATOM 365 CA THR A 141 -0.285 3.589 -20.532 1.00 97.14 C						ATOM 13 O UNL 1 -18.400 -13.438 14.262 1.00 0.00 -0.252 OA								ATOM 13 O UNL 1 -4.366 -5.682 -1.805 1.00 0.00 -0.252 OA
ATOM 366 OG1 THR A 140 -0.673 4.454 -22.856 1.00 97.91 O						ATOM 366 C THR A 141 -0.519 2.241 -19.855 1.00 97.14 C						BRANCH 12 14								BRANCH 12 14
ATOM 367 HN THR A 140 1.547 3.873 -21.357 1.00 0.00 H						ATOM 367 O THR A 141 -1.496 2.068 -19.123 1.00 97.14 O						ATOM 14 O UNL 1 -17.017 -11.657 13.990 1.00 0.00 -0.481 OA								ATOM 14 O UNL 1 -6.029 -4.565 -0.735 1.00 0.00 -0.481 OA
ATOM 368 HG1 THR A 140 0.228 4.740 -22.761 1.00 0.00 H						ATOM 368 CB THR A 141 -0.697 3.501 -22.012 1.00 97.14 C						ATOM 15 H UNL 1 -16.360 -11.697 14.718 1.00 0.00 0.296 HD								ATOM 15 H UNL 1 -6.058 -5.253 -0.035 1.00 0.00 0.296 HD
ATOM 369 N GLY A 141 0.259 1.110 -20.209 1.00 97.78 N						ATOM 369 CG2 THR A 141 -2.159 3.090 -22.153 1.00 97.14 C						ENDBRANCH 12 14								ENDBRANCH 12 14
ATOM 370 CA GLY A 141 0.181 -0.163 -19.510 1.00 97.78 C						ATOM 370 OG1 THR A 141 -0.511 4.780 -22.630 1.00 97.14 O						ENDBRANCH 1 12								ENDBRANCH 1 12
ATOM 371 C GLY A 141 0.206 -0.017 -18.000 1.00 97.78 C						ATOM 371 HN THR A 141 1.719 4.066 -21.206 1.00 0.00 H						TORSDOF 5								TORSDOF 5
ATOM 372 O GLY A 141 -0.560 -0.678 -17.295 1.00 97.78 O						ATOM 372 HG1 THR A 141 0.400 5.036 -22.542 1.00 0.00 H						REMARK SMILES C/C(=C\CO[P@](=O)([O-])O[P+](=O)(=O)[O-])CCC[C@@H](C)CCC[C@H](C)CCCC(C)C								REMARK SMILES C/C(=C\CO[P@](=O)([O-])O[P+](=O)(=O)[O-])CCC[C@@H](C)CCC[C@H](C)CCCC(C)C
ATOM 373 HN GLY A 141 1.013 1.290 -20.871 1.00 0.00 H						ATOM 373 N GLY A 142 0.388 1.307 -20.116 1.00 97.08 N						REMARK SMILES IDX 17 1 18 2 16 3 15 4 14 5 2 6 1 7 3 8 4 9 5 10 6 11 8 12 7 13								REMARK SMILES IDX 17 1 18 2 16 3 15 4 14 5 2 6 1 7 3 8 4 9 5 10 6 11 8 12 7 13
ATOM 374 N LEU A 142 1.038 0.849 -17.524 1.00 98.41 N						ATOM 374 CA GLY A 142 0.276 -0.001 -19.490 1.00 97.08 C						REMARK SMILES IDX 9 14 10 15 13 16 11 17 12 18 19 19 20 20 21 21 22 22 23 23								REMARK SMILES IDX 9 14 10 15 13 16 11 17 12 18 19 19 20 20 21 21 22 22 23 23
ATOM 375 CA LEU A 142 1.159 1.124 -16.096 1.00 98.41 C						ATOM 375 C GLY A 142 0.323 0.056 -17.975 1.00 97.08 C						REMARK SMILES IDX 24 24 25 25 26 26 27 27 28 28 29 29								REMARK SMILES IDX 24 24 25 25 26 26 27 27 28 28 29 29
ATOM 376 C LEU A 142 -0.134 1.719 -15.546 1.00 98.41 C						ATOM 376 O GLY A 142 -0.458 -0.616 -17.299 1.00 97.08 O						REMARK H PARENT								REMARK H PARENT
ATOM 377 O LEU A 142 -0.640 1.267 -14.517 1.00 98.41 O						ATOM 377 HN GLY A 142 1.160 1.506 -20.753 1.00 0.00 H						REMARK Flexibility Score: inf								REMARK Flexibility Score: inf
ATOM 378 CB LEU A 142 2.326 2.078 -15.831 1.00 98.41 C						ATOM 378 N SER A 143 1.191 0.863 -17.427 1.00 97.47 N						ROOT								ROOT
ATOM 379 CG LEU A 142 2.506 2.545 -14.386 1.00 98.41 C						ATOM 379 CA SER A 143 1.315 1.037 -15.983 1.00 97.47 C						ATOM 1 C UNL 1 -6.652 -9.411 2.333 1.00 0.00 -0.014 C								ATOM 1 C UNL 1 -8.352 -6.897 3.731 1.00 0.00 -0.014 C
ATOM 380 CD1 LEU A 142 2.716 1.348 -13.464 1.00 98.41 C						ATOM 380 C SER A 143 0.065 1.685 -15.395 1.00 97.47 C						ATOM 2 C UNL 1 -7.487 -10.559 1.762 1.00 0.00 0.007 C								ATOM 2 C UNL 1 -9.475 -7.591 2.956 1.00 0.00 0.007 C
ATOM 381 CD2 LEU A 142 3.674 3.519 -14.279 1.00 98.41 C						ATOM 381 O SER A 143 -0.426 1.260 -14.347 1.00 97.47 O						ENDROOT								ENDROOT
ATOM 382 HN LEU A 142 1.635 1.362 -18.173 1.00 0.00 H						ATOM 382 CB SER A 143 2.544 1.882 -15.647 1.00 97.47 C						BRANCH 1 3								BRANCH 1 3
ATOM 383 N LEU A 143 -0.666 2.665 -16.235 1.00 98.39 N						ATOM 383 OG SER A 143 3.734 1.209 -16.021 1.00 97.47 O						ATOM 3 C UNL 1 -7.459 -8.677 3.406 1.00 0.00 0.003 C								ATOM 3 C UNL 1 -7.890 -5.659 2.960 1.00 0.00 0.003 C
ATOM 384 CA LEU A 143 -1.883 3.335 -15.791 1.00 98.39 C						ATOM 384 HN SER A 143 1.811 1.397 -18.036 1.00 0.00 H						BRANCH 3 4								BRANCH 3 4
ATOM 385 C LEU A 143 -3.056 2.361 -15.749 1.00 98.39 C						ATOM 385 HG SER A 143 4.498 1.734 -15.812 1.00 0.00 H						ATOM 4 C UNL 1 -8.301 -7.581 2.751 1.00 0.00 0.005 C								ATOM 4 C UNL 1 -8.441 -4.402 3.637 1.00 0.00 0.005 C
ATOM 386 O LEU A 143 -3.840 2.367 -14.797 1.00 98.39 O						ATOM 386 N LEU A 144 -0.461 2.658 -16.091 1.00 97.94 N						BRANCH 4 5								BRANCH 4 5
ATOM 387 CB LEU A 143 -2.214 4.512 -16.712 1.00 98.39 C						ATOM 387 CA LEU A 144 -1.657 3.356 -15.634 1.00 97.94 C						ATOM 5 C UNL 1 -9.415 -7.152 3.708 1.00 0.00 0.030 C								ATOM 5 C UNL 1 -7.298 -3.420 3.898 1.00 0.00 0.030 C
ATOM 388 CG LEU A 143 -3.395 5.389 -16.294 1.00 98.39 C						ATOM 388 C LEU A 144 -2.859 2.419 -15.613 1.00 97.94 C						BRANCH 5 6								BRANCH 5 6
ATOM 389 CD1 LEU A 143 -3.119 6.039 -14.942 1.00 98.39 C						ATOM 389 O LEU A 144 -3.641 2.428 -14.660 1.00 97.94 O						ATOM 6 C UNL 1 -8.980 -5.926 4.468 1.00 0.00 -0.075 C								ATOM 6 C UNL 1 -6.919 -3.463 5.355 1.00 0.00 -0.075 C
ATOM 390 CD2 LEU A 143 -3.678 6.448 -17.354 1.00 98.39 C						ATOM 390 CB LEU A 144 -1.950 4.562 -16.531 1.00 97.94 C						ATOM 7 C UNL 1 -9.211 -4.556 3.883 1.00 0.00 0.039 C								ATOM 7 C UNL 1 -5.919 -2.478 5.904 1.00 0.00 0.039 C
ATOM 391 HN LEU A 143 -0.228 2.953 -17.110 1.00 0.00 H						ATOM 391 CG LEU A 144 -3.119 5.453 -16.109 1.00 97.94 C						ATOM 8 C UNL 1 -8.402 -6.050 5.637 1.00 0.00 0.000 C								ATOM 8 C UNL 1 -7.459 -4.357 6.146 1.00 0.00 0.000 C
ATOM 392 N GLU A 144 -3.139 1.525 -16.773 1.00 98.11 N						ATOM 392 CD1 LEU A 144 -2.858 6.052 -14.732 1.00 97.94 C						BRANCH 8 9								BRANCH 8 9
ATOM 393 CA GLU A 144 -4.193 0.515 -16.805 1.00 98.11 C						ATOM 393 CD2 LEU A 144 -3.354 6.551 -17.140 1.00 97.94 C						ATOM 9 C UNL 1 -8.079 -4.825 6.451 1.00 0.00 0.197 C								ATOM 9 C UNL 1 -7.176 -4.323 7.626 1.00 0.00 0.197 C
ATOM 394 C GLU A 144 -4.117 -0.401 -15.586 1.00 98.11 C						ATOM 394 HN LEU A 144 -0.026 2.935 -16.971 1.00 0.00 H						BRANCH 9 10								BRANCH 9 10
ATOM 395 O GLU A 144 -5.137 -0.699 -14.962 1.00 98.11 O						ATOM 395 N GLU A 145 -2.974 1.618 -16.658 1.00 97.70 N						ATOM 10 O UNL 1 -9.162 -4.546 7.342 1.00 0.00 -0.312 OA								ATOM 10 O UNL 1 -8.221 -5.001 8.327 1.00 0.00 -0.312 OA
ATOM 396 CB GLU A 144 -4.109 -0.312 -18.089 1.00 98.11 C						ATOM 396 CA GLU A 145 -4.061 0.644 -16.713 1.00 97.70 C						BRANCH 10 11								BRANCH 10 11
ATOM 397 CG GLU A 144 -4.510 0.456 -19.342 1.00 98.11 C						ATOM 397 C GLU A 145 -4.002 -0.318 -15.529 1.00 97.70 C						ATOM 11 P UNL 1 -8.951 -4.224 8.905 1.00 0.00 0.316 P								ATOM 11 P UNL 1 -8.954 -4.383 9.620 1.00 0.00 0.316 P
ATOM 398 CD GLU A 144 -4.189 -0.287 -20.629 1.00 98.11 C						ATOM 398 O GLU A 145 -5.031 -0.636 -14.929 1.00 97.70 O						ATOM 12 O UNL 1 -7.655 -3.404 9.093 1.00 0.00 -0.753 OA								ATOM 12 O UNL 1 -7.954 -3.513 10.414 1.00 0.00 -0.753 OA
ATOM 399 OE1 GLU A 144 -4.737 0.079 -21.693 1.00 98.11 O						ATOM 399 CB GLU A 145 -4.016 -0.138 -18.028 1.00 97.70 C						ATOM 13 O UNL 1 -10.156 -3.408 9.429 1.00 0.00 -0.272 OA								ATOM 13 O UNL 1 -10.147 -3.510 9.166 1.00 0.00 -0.272 OA
ATOM 400 OE2 GLU A 144 -3.385 -1.244 -20.572 1.00 98.11 O1-						ATOM 400 CG GLU A 145 -4.398 0.689 -19.248 1.00 97.70 C						BRANCH 11 14								BRANCH 11 14
ATOM 401 HN GLU A 144 -2.467 1.587 -17.538 1.00 0.00 H						ATOM 401 CD GLU A 145 -4.088 -0.007 -20.565 1.00 97.70 C						ATOM 14 O UNL 1 -8.839 -5.603 9.727 1.00 0.00 -0.086 OA								ATOM 14 O UNL 1 -9.490 -5.577 10.556 1.00 0.00 -0.086 OA
ATOM 402 N ALA A 145 -2.933 -0.814 -15.287 1.00 98.21 N						ATOM 402 OE1 GLU A 145 -4.613 0.424 -21.617 1.00 97.70 O						BRANCH 14 15								BRANCH 14 15
ATOM 403 CA ALA A 145 -2.728 -1.711 -14.153 1.00 98.21 C						ATOM 403 OE2 GLU A 145 -3.316 -0.991 -20.543 1.00 97.70 O1-						ATOM 15 P UNL 1 -9.849 -6.824 10.007 1.00 0.00 0.603 P								ATOM 15 P UNL 1 -10.097 -7.040 10.267 1.00 0.00 0.603 P
ATOM 404 C ALA A 145 -3.068 -1.017 -12.837 1.00 98.21 C						ATOM 404 HN GLU A 145 -2.305 1.680 -17.425 1.00 0.00 H						ATOM 16 O UNL 1 -10.580 -7.212 8.676 1.00 0.00 -0.583 OA								ATOM 16 O UNL 1 -11.330 -7.287 11.203 1.00 0.00 -0.583 OA
ATOM 405 O ALA A 145 -3.766 -1.582 -11.992 1.00 98.21 O						ATOM 405 N ALA A 146 -2.816 -0.753 -15.220 1.00 97.85 N						ATOM 17 O UNL 1 -9.043 -8.058 10.539 1.00 0.00 -0.055 OA								ATOM 17 O UNL 1 -10.552 -7.129 8.771 1.00 0.00 -0.055 OA
ATOM 406 CB ALA A 145 -1.287 -2.216 -14.128 1.00 98.21 C						ATOM 406 CA ALA A 146 -2.627 -1.659 -14.091 1.00 97.85 C						ATOM 18 O UNL 1 -10.908 -6.392 11.078 1.00 0.00 -0.055 OA								ATOM 18 O UNL 1 -9.003 -8.125 10.547 1.00 0.00 -0.055 OA
ATOM 407 HN ALA A 145 -2.135 -0.512 -15.846 1.00 0.00 H						ATOM 407 C ALA A 146 -2.987 -0.977 -12.773 1.00 97.85 C						ENDBRANCH 14 15								ENDBRANCH 14 15
ATOM 408 N VAL A 146 -2.656 0.228 -12.639 1.00 98.62 N						ATOM 408 O ALA A 146 -3.684 -1.556 -11.937 1.00 97.85 O						ENDBRANCH 11 14								ENDBRANCH 11 14
ATOM 409 CA VAL A 146 -2.867 0.971 -11.402 1.00 98.62 C						ATOM 409 CB ALA A 146 -1.187 -2.163 -14.048 1.00 97.85 C						ENDBRANCH 10 11								ENDBRANCH 10 11
ATOM 410 C VAL A 146 -4.359 1.215 -11.193 1.00 98.62 C						ATOM 410 HN ALA A 146 -2.010 -0.458 -15.772 1.00 0.00 H						ENDBRANCH 9 10								ENDBRANCH 9 10
ATOM 411 O VAL A 146 -4.895 0.949 -10.115 1.00 98.62 O						ATOM 411 N VAL A 147 -2.580 0.270 -12.576 1.00 98.48 N						ENDBRANCH 8 9								ENDBRANCH 8 9
ATOM 412 CB VAL A 146 -2.102 2.314 -11.408 1.00 98.62 C						ATOM 412 CA VAL A 147 -2.826 1.015 -11.344 1.00 98.48 C						ENDBRANCH 5 6								ENDBRANCH 5 6
ATOM 413 CG1 VAL A 146 -2.597 3.223 -10.283 1.00 98.62 C						ATOM 413 C VAL A 147 -4.325 1.240 -11.167 1.00 98.48 C						ENDBRANCH 4 5								ENDBRANCH 4 5
ATOM 414 CG2 VAL A 146 -0.600 2.073 -11.284 1.00 98.62 C						ATOM 414 O VAL A 147 -4.877 0.970 -10.098 1.00 98.48 O						ENDBRANCH 3 4								ENDBRANCH 3 4
ATOM 415 HN VAL A 146 -2.161 0.695 -13.399 1.00 0.00 H						ATOM 415 CB VAL A 147 -2.079 2.368 -11.341 1.00 98.48 C						ENDBRANCH 1 3								ENDBRANCH 1 3
ATOM 416 N VAL A 147 -4.988 1.630 -12.207 1.00 98.59 N						ATOM 416 CG1 VAL A 147 -2.581 3.259 -10.208 1.00 98.48 C						BRANCH 1 19								BRANCH 1 19
ATOM 417 CA VAL A 147 -6.397 1.989 -12.092 1.00 98.59 C						ATOM 417 CG2 VAL A 147 -0.573 2.145 -11.223 1.00 98.48 C						ATOM 19 C UNL 1 -6.291 -8.436 1.211 1.00 0.00 0.003 C								ATOM 19 C UNL 1 -7.177 -7.861 3.899 1.00 0.00 0.003 C
ATOM 418 C VAL A 147 -7.226 0.742 -11.797 1.00 98.59 C						ATOM 418 HN VAL A 147 -2.067 0.734 -13.326 1.00 0.00 H						BRANCH 19 20								BRANCH 19 20
ATOM 419 O VAL A 147 -8.064 0.744 -10.892 1.00 98.59 O						ATOM 419 N VAL A 148 -4.931 1.657 -12.210 1.00 98.38 N						ATOM 20 C UNL 1 -4.789 -8.144 1.251 1.00 0.00 0.001 C								ATOM 20 C UNL 1 -7.349 -9.049 2.949 1.00 0.00 0.001 C
ATOM 420 CB VAL A 147 -6.914 2.680 -13.374 1.00 98.59 C						ATOM 420 CA VAL A 148 -6.348 2.003 -12.135 1.00 98.38 C						BRANCH 20 21								BRANCH 20 21
ATOM 421 CG1 VAL A 147 -8.435 2.812 -13.342 1.00 98.59 C						ATOM 421 C VAL A 148 -7.167 0.756 -11.813 1.00 98.38 C						ATOM 21 C UNL 1 -4.552 -6.653 1.010 1.00 0.00 0.003 C								ATOM 21 C UNL 1 -6.102 -9.190 2.076 1.00 0.00 0.003 C
ATOM 422 CG2 VAL A 147 -6.260 4.051 -13.540 1.00 98.59 C						ATOM 422 O VAL A 148 -8.007 0.774 -10.910 1.00 98.38 O						BRANCH 21 22								BRANCH 21 22
ATOM 423 HN VAL A 147 -4.511 1.714 -13.105 1.00 0.00 H						ATOM 423 CB VAL A 148 -6.845 2.644 -13.450 1.00 98.38 C						ATOM 22 C UNL 1 -5.832 -6.013 0.470 1.00 0.00 -0.014 C								ATOM 22 C UNL 1 -5.954 -7.951 1.192 1.00 0.00 -0.014 C
ATOM 424 N ALA A 148 -6.929 -0.321 -12.554 1.00 98.53 N						ATOM 424 CG1 VAL A 148 -8.371 2.711 -13.473 1.00 98.38 C						ATOM 23 C UNL 1 -5.585 -5.496 -0.949 1.00 0.00 0.007 C								ATOM 23 C UNL 1 -6.530 -8.242 -0.195 1.00 0.00 0.007 C
ATOM 425 CA ALA A 148 -7.667 -1.563 -12.337 1.00 98.53 C						ATOM 425 CG2 VAL A 148 -6.243 4.035 -13.626 1.00 98.38 C						BRANCH 22 24								BRANCH 22 24
ATOM 426 C ALA A 148 -7.472 -2.074 -10.912 1.00 98.53 C						ATOM 426 HN VAL A 148 -4.428 1.748 -13.092 1.00 0.00 H						ATOM 24 C UNL 1 -6.240 -4.847 1.372 1.00 0.00 0.003 C								ATOM 24 C UNL 1 -4.473 -7.589 1.063 1.00 0.00 0.003 C
ATOM 427 O ALA A 148 -8.437 -2.465 -10.250 1.00 98.53 O						ATOM 427 N SER A 149 -6.897 -0.331 -12.534 1.00 98.14 N						BRANCH 24 25								BRANCH 24 25
ATOM 428 CB ALA A 148 -7.231 -2.624 -13.344 1.00 98.53 C						ATOM 428 CA SER A 149 -7.653 -1.555 -12.296 1.00 98.14 C						ATOM 25 C UNL 1 -5.715 -5.089 2.789 1.00 0.00 0.001 C								ATOM 25 C UNL 1 -3.998 -6.913 2.351 1.00 0.00 0.001 C
ATOM 429 HN ALA A 148 -6.202 -0.265 -13.268 1.00 0.00 H						ATOM 429 C SER A 149 -7.439 -2.071 -10.876 1.00 98.14 C						BRANCH 25 26								BRANCH 25 26
ATOM 430 N ALA A 149 -6.320 -2.015 -10.442 1.00 98.40 N						ATOM 430 O SER A 149 -8.390 -2.487 -10.211 1.00 98.14 O						ATOM 26 C UNL 1 -5.092 -3.800 3.329 1.00 0.00 0.003 C								ATOM 26 C UNL 1 -4.431 -5.445 2.346 1.00 0.00 0.003 C
ATOM 431 CA ALA A 149 -5.991 -2.517 -9.111 1.00 98.40 C						ATOM 431 CB SER A 149 -7.257 -2.636 -13.304 1.00 98.14 C						BRANCH 26 27								BRANCH 26 27
ATOM 432 C ALA A 149 -6.609 -1.640 -8.024 1.00 98.40 C						ATOM 432 OG SER A 149 -5.886 -2.969 -13.170 1.00 98.14 O						ATOM 27 C UNL 1 -4.004 -4.149 4.347 1.00 0.00 -0.017 C								ATOM 27 C UNL 1 -3.861 -4.743 3.580 1.00 0.00 -0.017 C
ATOM 433 O ALA A 149 -7.043 -2.142 -6.985 1.00 98.40 O						ATOM 433 HN SER A 149 -6.168 -0.307 -13.247 1.00 0.00 H						ATOM 28 C UNL 1 -4.505 -5.265 5.266 1.00 0.00 0.007 C								ATOM 28 C UNL 1 -4.158 -5.579 4.827 1.00 0.00 0.007 C
ATOM 434 CB ALA A 149 -4.477 -2.593 -8.930 1.00 98.40 C						ATOM 434 HG SER A 149 -5.640 -3.640 -13.796 1.00 0.00 H						ATOM 29 C UNL 1 -2.748 -4.619 3.611 1.00 0.00 0.007 C								ATOM 29 C UNL 1 -2.347 -4.583 3.422 1.00 0.00 0.007 C
ATOM 435 HN ALA A 149 -5.579 -1.601 -11.008 1.00 0.00 H						ATOM 435 N ALA A 150 -6.273 -1.998 -10.397 1.00 98.11 N						ENDBRANCH 26 27								ENDBRANCH 26 27
ATOM 436 N LEU A 150 -6.608 -0.355 -8.222 1.00 98.60 N						ATOM 436 CA ALA A 150 -5.935 -2.489 -9.064 1.00 98.11 C						ENDBRANCH 25 26								ENDBRANCH 25 26
ATOM 437 CA LEU A 150 -7.193 0.545 -7.235 1.00 98.60 C						ATOM 437 C ALA A 150 -6.552 -1.607 -7.983 1.00 98.11 C						ENDBRANCH 24 25								ENDBRANCH 24 25
ATOM 438 C LEU A 150 -8.694 0.310 -7.106 1.00 98.60 C						ATOM 438 O ALA A 150 -6.981 -2.103 -6.938 1.00 98.11 O						ENDBRANCH 22 24								ENDBRANCH 22 24
ATOM 439 O LEU A 150 -9.242 0.353 -6.002 1.00 98.60 O						ATOM 439 CB ALA A 150 -4.421 -2.560 -8.889 1.00 98.11 C						ENDBRANCH 21 22								ENDBRANCH 21 22
ATOM 440 CB LEU A 150 -6.924 2.004 -7.612 1.00 98.60 C						ATOM 440 HN ALA A 150 -5.537 -1.579 -10.965 1.00 0.00 H						ENDBRANCH 20 21								ENDBRANCH 20 21
ATOM 441 CG LEU A 150 -5.471 2.472 -7.519 1.00 98.60 C						ATOM 441 N LEU A 151 -6.560 -0.307 -8.188 1.00 98.42 N						ENDBRANCH 19 20								ENDBRANCH 19 20
ATOM 442 CD1 LEU A 150 -5.368 3.953 -7.865 1.00 98.60 C						ATOM 442 CA LEU A 151 -7.154 0.596 -7.209 1.00 98.42 C						ENDBRANCH 1 19								ENDBRANCH 1 19
ATOM 443 CD2 LEU A 150 -4.911 2.202 -6.127 1.00 98.60 C						ATOM 443 C LEU A 151 -8.652 0.342 -7.073 1.00 98.42 C						TORSDOF 17								TORSDOF 17
ATOM 444 HN LEU A 150 -6.195 0.026 -9.073 1.00 0.00 H						ATOM 444 O LEU A 151 -9.192 0.369 -5.966 1.00 98.42 O						ENDMDL								ENDMDL
ATOM 445 N PHE A 151 -9.350 0.055 -8.263 1.00 98.73 N						ATOM 445 CB LEU A 151 -6.906 2.055 -7.604 1.00 98.42 C						MODEL 5								MODEL 5
ATOM 446 CA PHE A 151 -10.760 -0.310 -8.194 1.00 98.73 C						ATOM 446 CG LEU A 151 -5.465 2.553 -7.486 1.00 98.42 C						REMARK VINA RESULT: -10.371 7.048 9.428								REMARK VINA RESULT: -10.462 5.180 10.415
ATOM 447 C PHE A 151 -10.958 -1.550 -7.332 1.00 98.73 C						ATOM 447 CD1 LEU A 151 -5.377 4.022 -7.886 1.00 98.42 C						REMARK INTER + INTRA: -26.107								REMARK INTER + INTRA: -26.418
ATOM 448 O PHE A 151 -11.850 -1.588 -6.483 1.00 98.73 O						ATOM 448 CD2 LEU A 151 -4.941 2.347 -6.069 1.00 98.42 C						REMARK INTER: -22.483								REMARK INTER: -23.320
ATOM 449 CB PHE A 151 -11.323 -0.552 -9.598 1.00 98.73 C						ATOM 449 HN LEU A 151 -6.147 0.073 -9.040 1.00 0.00 H						REMARK INTRA: -3.624								REMARK INTRA: -3.098
ATOM 450 CG PHE A 151 -11.540 0.709 -10.391 1.00 98.73 C						ATOM 450 N PHE A 152 -9.290 0.098 -8.229 1.00 98.63 N						REMARK UNBOUND: -3.306								REMARK UNBOUND: -3.418
ATOM 451 CD1 PHE A 151 -11.781 1.918 -9.749 1.00 98.73 C						ATOM 451 CA PHE A 152 -10.700 -0.269 -8.162 1.00 98.63 C						REMARK SMILES O=C(O)Cc1cc(O)ccc1O								REMARK SMILES O=C(O)Cc1cc(O)ccc1O
ATOM 452 CD2 PHE A 151 -11.503 0.686 -11.779 1.00 98.73 C						ATOM 452 C PHE A 152 -10.894 -1.520 -7.314 1.00 98.63 C						REMARK SMILES IDX 4 1 5 2 11 3 10 4 6 5 9 6 7 7 12 8 8 10 2 12 1 13 3 14								REMARK SMILES IDX 4 1 5 2 11 3 10 4 6 5 9 6 7 7 12 8 8 10 2 12 1 13 3 14
ATOM 453 CE1 PHE A 151 -11.982 3.087 -10.480 1.00 98.73 C						ATOM 453 O PHE A 152 -11.790 -1.570 -6.469 1.00 98.63 O						REMARK H PARENT 12 9 8 11 3 15								REMARK H PARENT 12 9 8 11 3 15
ATOM 454 CE2 PHE A 151 -11.704 1.849 -12.516 1.00 98.73 C						ATOM 454 CB PHE A 152 -11.266 -0.494 -9.568 1.00 98.63 C						REMARK Flexibility Score: inf								REMARK Flexibility Score: inf
ATOM 455 CZ PHE A 151 -11.943 3.048 -11.865 1.00 98.73 C						ATOM 455 CG PHE A 152 -11.489 0.776 -10.344 1.00 98.63 C						ROOT								ROOT
ATOM 456 HN PHE A 151 -8.870 0.117 -9.161 1.00 0.00 H						ATOM 456 CD1 PHE A 152 -11.691 1.982 -9.686 1.00 98.63 C						ATOM 1 C UNL 1 -21.403 -7.642 12.348 1.00 0.00 0.162 C								ATOM 1 C UNL 1 -6.130 1.992 11.853 1.00 0.00 0.162 C
ATOM 457 N MET A 152 -10.121 -2.507 -7.603 1.00 98.67 N						ATOM 457 CD2 PHE A 152 -11.497 0.762 -11.732 1.00 98.63 C						ENDROOT								ENDROOT
ATOM 458 CA MET A 152 -10.232 -3.747 -6.840 1.00 98.67 C						ATOM 458 CE1 PHE A 152 -11.898 3.160 -10.401 1.00 98.63 C						BRANCH 1 2								BRANCH 1 2
ATOM 459 C MET A 152 -9.924 -3.507 -5.366 1.00 98.67 C						ATOM 459 CE2 PHE A 152 -11.704 1.935 -12.454 1.00 98.63 C						ATOM 2 C UNL 1 -21.876 -7.796 10.940 1.00 0.00 0.009 A								ATOM 2 C UNL 1 -7.314 2.633 11.205 1.00 0.00 0.009 A
ATOM 460 O MET A 152 -10.569 -4.089 -4.490 1.00 98.67 O						ATOM 460 CZ PHE A 152 -11.905 3.132 -11.786 1.00 98.63 C						ATOM 3 C UNL 1 -21.765 -9.020 10.280 1.00 0.00 0.119 A								ATOM 3 C UNL 1 -8.137 3.500 11.923 1.00 0.00 0.119 A
ATOM 461 CB MET A 152 -9.291 -4.813 -7.405 1.00 98.67 C						ATOM 461 HN PHE A 152 -8.805 0.167 -9.124 1.00 0.00 H						ATOM 4 C UNL 1 -22.211 -9.146 8.965 1.00 0.00 0.050 A								ATOM 4 C UNL 1 -9.238 4.089 11.303 1.00 0.00 0.050 A
ATOM 462 CG MET A 152 -9.412 -6.163 -6.718 1.00 98.67 C						ATOM 462 N MET A 153 -10.060 -2.480 -7.596 1.00 98.54 N						ATOM 5 C UNL 1 -22.433 -6.698 10.285 1.00 0.00 0.054 A								ATOM 5 C UNL 1 -7.592 2.354 9.867 1.00 0.00 0.054 A
ATOM 463 SD MET A 152 -11.135 -6.792 -6.703 1.00 98.67 S						ATOM 463 CA MET A 153 -10.162 -3.727 -6.843 1.00 98.54 C						ATOM 6 C UNL 1 -22.768 -8.048 8.309 1.00 0.00 0.050 A								ATOM 6 C UNL 1 -9.517 3.811 9.965 1.00 0.00 0.050 A
ATOM 464 CE MET A 152 -11.326 -7.242 -8.450 1.00 98.67 C						ATOM 464 C MET A 153 -9.863 -3.496 -5.366 1.00 98.54 C						ATOM 7 C UNL 1 -22.879 -6.824 8.969 1.00 0.00 0.116 A								ATOM 7 C UNL 1 -8.694 2.943 9.247 1.00 0.00 0.116 A
ATOM 465 HN MET A 152 -9.410 -2.395 -8.325 1.00 0.00 H						ATOM 465 O MET A 153 -10.512 -4.083 -4.498 1.00 98.54 O						BRANCH 3 8								BRANCH 3 8
ATOM 466 N ASN A 153 -8.988 -2.683 -5.041 1.00 98.46 N						ATOM 466 CB MET A 153 -9.206 -4.778 -7.411 1.00 98.54 C						ATOM 8 O UNL 1 -21.223 -10.102 10.906 1.00 0.00 -0.508 OA								ATOM 8 O UNL 1 -7.880 3.783 13.230 1.00 0.00 -0.508 OA
ATOM 467 CA ASN A 153 -8.647 -2.335 -3.666 1.00 98.46 C						ATOM 467 CG MET A 153 -9.302 -6.129 -6.720 1.00 98.54 C						ATOM 9 H UNL 1 -20.832 -10.692 10.238 1.00 0.00 0.293 HD								ATOM 9 H UNL 1 -8.543 3.339 13.788 1.00 0.00 0.293 HD
ATOM 468 C ASN A 153 -9.835 -1.721 -2.932 1.00 98.46 C						ATOM 468 SD MET A 153 -11.002 -6.818 -6.752 1.00 98.54 S						ENDBRANCH 3 8								ENDBRANCH 3 8
ATOM 469 O ASN A 153 -10.122 -2.089 -1.792 1.00 98.46 O						ATOM 469 CE MET A 153 -11.112 -7.318 -8.493 1.00 98.54 C						BRANCH 7 10								BRANCH 7 10
ATOM 470 CB ASN A 153 -7.451 -1.380 -3.635 1.00 98.46 C						ATOM 470 HN MET A 153 -9.354 -2.364 -8.323 1.00 0.00 H						ATOM 10 O UNL 1 -23.424 -5.753 8.329 1.00 0.00 -0.508 OA								ATOM 10 O UNL 1 -8.964 2.673 7.940 1.00 0.00 -0.508 OA
ATOM 471 CG ASN A 153 -6.830 -1.268 -2.256 1.00 98.46 C						ATOM 471 N ASN A 154 -8.929 -2.665 -5.027 1.00 98.19 N						ATOM 11 H UNL 1 -23.950 -5.240 8.966 1.00 0.00 0.293 HD								ATOM 11 H UNL 1 -9.198 1.734 7.855 1.00 0.00 0.293 HD
ATOM 472 ND2 ASN A 153 -5.521 -1.473 -2.178 1.00 98.46 N						ATOM 472 CA ASN A 154 -8.589 -2.319 -3.651 1.00 98.19 C						ENDBRANCH 7 10								ENDBRANCH 7 10
ATOM 473 OD1 ASN A 153 -7.522 -0.999 -1.270 1.00 98.46 O						ATOM 473 C ASN A 154 -9.781 -1.715 -2.914 1.00 98.19 C						ENDBRANCH 1 2								ENDBRANCH 1 2
ATOM 474 HN ASN A 153 -8.452 -2.247 -5.792 1.00 0.00 H						ATOM 474 O ASN A 154 -10.069 -2.090 -1.777 1.00 98.19 O						BRANCH 1 12								BRANCH 1 12
ATOM 475 1HD2 ASN A 153 -5.103 -1.398 -1.250 1.00 0.00 H						ATOM 475 CB ASN A 154 -7.400 -1.358 -3.618 1.00 98.19 C						ATOM 12 C UNL 1 -19.936 -7.280 12.454 1.00 0.00 0.307 C								ATOM 12 C UNL 1 -6.426 0.620 12.423 1.00 0.00 0.307 C
ATOM 476 2HD2 ASN A 153 -4.949 -1.695 -2.993 1.00 0.00 H						ATOM 476 CG ASN A 154 -6.848 -1.160 -2.219 1.00 98.19 C						ATOM 13 O UNL 1 -19.492 -6.141 12.507 1.00 0.00 -0.252 OA								ATOM 13 O UNL 1 -6.051 -0.440 11.941 1.00 0.00 -0.252 OA
ATOM 477 N ILE A 154 -10.528 -0.828 -3.639 1.00 98.56 N						ATOM 477 ND2 ASN A 154 -5.534 -0.995 -2.118 1.00 98.19 N						BRANCH 12 14								BRANCH 12 14
ATOM 478 CA ILE A 154 -11.697 -0.190 -3.044 1.00 98.56 C						ATOM 478 OD1 ASN A 154 -7.595 -1.157 -1.238 1.00 98.19 O						ATOM 14 O UNL 1 -19.144 -8.386 12.483 1.00 0.00 -0.481 OA								ATOM 14 O UNL 1 -7.173 0.695 13.557 1.00 0.00 -0.481 OA
ATOM 479 C ILE A 154 -12.770 -1.239 -2.763 1.00 98.56 C						ATOM 479 HN ASN A 154 -8.394 -2.222 -5.774 1.00 0.00 H						ATOM 15 H UNL 1 -18.856 -8.605 13.395 1.00 0.00 0.296 HD								ATOM 15 H UNL 1 -8.040 1.123 13.395 1.00 0.00 0.296 HD
ATOM 480 O ILE A 154 -13.422 -1.205 -1.717 1.00 98.56 O						ATOM 480 1HD2 ASN A 154 -4.916 -0.997 -2.930 1.00 0.00 H						ENDBRANCH 12 14								ENDBRANCH 12 14
ATOM 481 CB ILE A 154 -12.260 0.922 -3.956 1.00 98.56 C						ATOM 481 2HD2 ASN A 154 -5.163 -0.862 -1.177 1.00 0.00 H						ENDBRANCH 1 12								ENDBRANCH 1 12
ATOM 482 CG1 ILE A 154 -11.279 2.098 -4.032 1.00 98.56 C						ATOM 482 N ILE A 155 -10.472 -0.821 -3.610 1.00 98.30 N						TORSDOF 5								TORSDOF 5
ATOM 483 CG2 ILE A 154 -13.633 1.386 -3.459 1.00 98.56 C						ATOM 483 CA ILE A 155 -11.639 -0.184 -3.009 1.00 98.30 C						REMARK SMILES C/C(=C\CO[P@](=O)([O-])O[P+](=O)(=O)[O-])CCC[C@@H](C)CCC[C@H](C)CCCC(C)C								REMARK SMILES C/C(=C\CO[P@](=O)([O-])O[P+](=O)(=O)[O-])CCC[C@@H](C)CCC[C@H](C)CCCC(C)C
ATOM 484 CD1 ILE A 154 -11.663 3.159 -5.054 1.00 98.56 C						ATOM 484 C ILE A 155 -12.721 -1.230 -2.747 1.00 98.30 C						REMARK SMILES IDX 17 1 18 2 16 3 15 4 14 5 2 6 1 7 3 8 4 9 5 10 6 11 8 12 7 13								REMARK SMILES IDX 17 1 18 2 16 3 15 4 14 5 2 6 1 7 3 8 4 9 5 10 6 11 8 12 7 13
ATOM 485 HN ILE A 154 -10.243 -0.593 -4.590 1.00 0.00 H						ATOM 485 O ILE A 155 -13.379 -1.204 -1.705 1.00 98.30 O						REMARK SMILES IDX 9 14 10 15 13 16 11 17 12 18 19 19 20 20 21 21 22 22 23 23								REMARK SMILES IDX 9 14 10 15 13 16 11 17 12 18 19 19 20 20 21 21 22 22 23 23
ATOM 486 N TYR A 155 -12.934 -2.156 -3.684 1.00 98.66 N						ATOM 486 CB ILE A 155 -12.191 0.945 -3.907 1.00 98.30 C						REMARK SMILES IDX 24 24 25 25 26 26 27 27 28 28 29 29								REMARK SMILES IDX 24 24 25 25 26 26 27 27 28 28 29 29
ATOM 487 CA TYR A 155 -13.849 -3.271 -3.465 1.00 98.66 C						ATOM 487 CG1 ILE A 155 -11.185 2.099 -3.995 1.00 98.30 C						REMARK H PARENT								REMARK H PARENT
ATOM 488 C TYR A 155 -13.486 -4.032 -2.196 1.00 98.66 C						ATOM 488 CG2 ILE A 155 -13.545 1.437 -3.385 1.00 98.30 C						REMARK Flexibility Score: inf								REMARK Flexibility Score: inf
ATOM 489 O TYR A 155 -14.340 -4.263 -1.337 1.00 98.66 O						ATOM 489 CD1 ILE A 155 -11.564 3.174 -5.004 1.00 98.30 C						ROOT								ROOT
ATOM 490 CB TYR A 155 -13.837 -4.221 -4.666 1.00 98.66 C						ATOM 490 HN ILE A 155 -10.189 -0.580 -4.560 1.00 0.00 H						ATOM 1 C UNL 1 -6.580 -9.405 1.921 1.00 0.00 -0.014 C								ATOM 1 C UNL 1 -6.800 -9.565 1.380 1.00 0.00 -0.014 C
ATOM 491 CG TYR A 155 -14.431 -5.577 -4.373 1.00 98.66 C						ATOM 491 N TYR A 156 -12.871 -2.144 -3.676 1.00 98.45 N						ATOM 2 C UNL 1 -6.750 -10.702 1.127 1.00 0.00 0.007 C								ATOM 2 C UNL 1 -7.471 -9.661 0.008 1.00 0.00 0.007 C
ATOM 492 CD1 TYR A 155 -13.616 -6.674 -4.102 1.00 98.66 C						ATOM 492 CA TYR A 156 -13.791 -3.258 -3.481 1.00 98.45 C						ENDROOT								ENDROOT
ATOM 493 CD2 TYR A 155 -15.809 -5.766 -4.367 1.00 98.66 C						ATOM 493 C TYR A 156 -13.442 -4.038 -2.219 1.00 98.45 C						BRANCH 1 3								BRANCH 1 3
ATOM 494 CE1 TYR A 155 -14.160 -7.925 -3.833 1.00 98.66 C						ATOM 494 O TYR A 156 -14.306 -4.280 -1.372 1.00 98.45 O						ATOM 3 C UNL 1 -7.853 -9.127 2.723 1.00 0.00 0.003 C								ATOM 3 C UNL 1 -7.845 -9.196 2.435 1.00 0.00 0.003 C
ATOM 495 CE2 TYR A 155 -16.364 -7.013 -4.101 1.00 98.66 C						ATOM 495 CB TYR A 156 -13.771 -4.192 -4.695 1.00 98.45 C						BRANCH 3 4								BRANCH 3 4
ATOM 496 CZ TYR A 155 -15.533 -8.085 -3.834 1.00 98.66 C						ATOM 496 CG TYR A 156 -14.354 -5.556 -4.421 1.00 98.45 C						ATOM 4 C UNL 1 -7.733 -7.767 3.415 1.00 0.00 0.005 C								ATOM 4 C UNL 1 -7.232 -8.217 3.439 1.00 0.00 0.005 C
ATOM 497 OH TYR A 155 -16.076 -9.322 -3.570 1.00 98.66 O						ATOM 497 CD1 TYR A 156 -13.530 -6.660 -4.212 1.00 98.45 C						BRANCH 4 5								BRANCH 4 5
ATOM 498 HN TYR A 155 -12.418 -2.090 -4.561 1.00 0.00 H						ATOM 498 CD2 TYR A 156 -15.732 -5.746 -4.370 1.00 98.45 C						ATOM 5 C UNL 1 -9.115 -7.122 3.515 1.00 0.00 0.030 C								ATOM 5 C UNL 1 -8.234 -7.102 3.741 1.00 0.00 0.030 C
ATOM 499 HH TYR A 155 -15.505 -10.059 -3.387 1.00 0.00 H						ATOM 499 CE1 TYR A 156 -14.064 -7.919 -3.962 1.00 98.45 C						BRANCH 5 6								BRANCH 5 6
ATOM 500 N ILE A 156 -12.279 -4.405 -2.018 1.00 97.98 N						ATOM 500 CE2 TYR A 156 -16.276 -7.002 -4.120 1.00 98.45 C						ATOM 6 C UNL 1 -9.032 -5.884 4.370 1.00 0.00 -0.075 C								ATOM 6 C UNL 1 -7.880 -6.450 5.052 1.00 0.00 -0.075 C
ATOM 501 CA ILE A 156 -11.808 -5.266 -0.938 1.00 97.98 C						ATOM 501 CZ TYR A 156 -15.436 -8.080 -3.916 1.00 98.45 C						ATOM 7 C UNL 1 -9.547 -4.569 3.844 1.00 0.00 0.039 C								ATOM 7 C UNL 1 -6.537 -6.711 5.686 1.00 0.00 0.039 C
ATOM 502 C ILE A 156 -11.985 -4.555 0.402 1.00 97.98 C						ATOM 502 OH TYR A 156 -15.969 -9.325 -3.668 1.00 98.45 O						ATOM 8 C UNL 1 -8.511 -5.951 5.571 1.00 0.00 0.000 C								ATOM 8 C UNL 1 -8.739 -5.656 5.642 1.00 0.00 0.000 C
ATOM 503 O ILE A 156 -12.545 -5.121 1.343 1.00 97.98 O						ATOM 503 HN TYR A 156 -12.339 -2.075 -4.543 1.00 0.00 H						BRANCH 8 9								BRANCH 8 9
ATOM 504 CB ILE A 156 -10.331 -5.669 -1.140 1.00 97.98 C						ATOM 504 HH TYR A 156 -15.391 -10.066 -3.528 1.00 0.00 H						ATOM 9 C UNL 1 -8.539 -4.744 6.472 1.00 0.00 0.197 C								ATOM 9 C UNL 1 -8.341 -4.908 6.888 1.00 0.00 0.197 C
ATOM 505 CG1 ILE A 156 -10.196 -6.629 -2.327 1.00 97.98 C						ATOM 505 N ILE A 157 -12.239 -4.430 -2.036 1.00 97.26 N						BRANCH 9 10								BRANCH 9 10
ATOM 506 CG2 ILE A 156 -9.762 -6.294 0.138 1.00 97.98 C						ATOM 506 CA ILE A 157 -11.783 -5.302 -0.959 1.00 97.26 C						ATOM 10 O UNL 1 -8.028 -5.098 7.759 1.00 0.00 -0.312 OA								ATOM 10 O UNL 1 -8.901 -5.555 8.033 1.00 0.00 -0.312 OA
ATOM 507 CD1 ILE A 156 -8.757 -6.913 -2.735 1.00 97.98 C						ATOM 507 C ILE A 157 -11.952 -4.593 0.383 1.00 97.26 C						BRANCH 10 11								BRANCH 10 11
ATOM 508 HN ILE A 156 -11.584 -4.073 -2.687 1.00 0.00 H						ATOM 508 O ILE A 157 -12.509 -5.161 1.325 1.00 97.26 O						ATOM 11 P UNL 1 -8.660 -4.549 9.134 1.00 0.00 0.316 P								ATOM 11 P UNL 1 -9.224 -4.782 9.407 1.00 0.00 0.316 P
ATOM 509 N VAL A 157 -11.522 -3.292 0.484 1.00 97.14 N						ATOM 509 CB ILE A 157 -10.311 -5.726 -1.160 1.00 97.26 C						ATOM 12 O UNL 1 -7.674 -3.559 9.796 1.00 0.00 -0.753 OA								ATOM 12 O UNL 1 -7.903 -4.325 10.065 1.00 0.00 -0.753 OA
ATOM 510 CA VAL A 157 -11.626 -2.569 1.747 1.00 97.14 C						ATOM 510 CG1 ILE A 157 -10.188 -6.677 -2.355 1.00 97.26 C						ATOM 13 O UNL 1 -9.992 -3.825 8.836 1.00 0.00 -0.272 OA								ATOM 13 O UNL 1 -10.104 -3.547 9.107 1.00 0.00 -0.272 OA
ATOM 511 C VAL A 157 -13.091 -2.255 2.044 1.00 97.14 C						ATOM 511 CG2 ILE A 157 -9.756 -6.371 0.113 1.00 97.26 C						BRANCH 11 14								BRANCH 11 14
ATOM 512 O VAL A 157 -13.507 -2.242 3.204 1.00 97.14 O						ATOM 512 CD1 ILE A 157 -8.752 -6.996 -2.749 1.00 97.26 C						ATOM 14 O UNL 1 -8.931 -5.783 10.131 1.00 0.00 -0.086 OA								ATOM 14 O UNL 1 -10.009 -5.770 10.407 1.00 0.00 -0.086 OA
ATOM 513 CB VAL A 157 -10.796 -1.266 1.724 1.00 97.14 C						ATOM 513 HN ILE A 157 -11.537 -4.105 -2.701 1.00 0.00 H						BRANCH 14 15								BRANCH 14 15
ATOM 514 CG1 VAL A 157 -9.306 -1.578 1.592 1.00 97.14 C						ATOM 514 N VAL A 158 -11.491 -3.333 0.458 1.00 96.48 N						ATOM 15 P UNL 1 -10.045 -6.944 10.197 1.00 0.00 0.603 P								ATOM 15 P UNL 1 -10.400 -7.331 10.359 1.00 0.00 0.603 P
ATOM 515 CG2 VAL A 157 -11.258 -0.358 0.587 1.00 97.14 C						ATOM 515 CA VAL A 158 -11.591 -2.605 1.718 1.00 96.48 C						ATOM 16 O UNL 1 -9.383 -8.274 10.697 1.00 0.00 -0.583 OA								ATOM 16 O UNL 1 -11.026 -7.669 8.963 1.00 0.00 -0.583 OA
ATOM 516 HN VAL A 157 -11.102 -2.845 -0.331 1.00 0.00 H						ATOM 516 C VAL A 158 -13.056 -2.301 2.024 1.00 96.48 C						ATOM 17 O UNL 1 -11.182 -6.521 11.188 1.00 0.00 -0.055 OA								ATOM 17 O UNL 1 -9.115 -8.198 10.580 1.00 0.00 -0.055 OA
ATOM 517 N GLY A 158 -13.840 -1.933 1.023 1.00 97.82 N						ATOM 517 O VAL A 158 -13.465 -2.301 3.187 1.00 96.48 O						ATOM 18 O UNL 1 -10.653 -7.167 8.770 1.00 0.00 -0.055 OA								ATOM 18 O UNL 1 -11.442 -7.643 11.487 1.00 0.00 -0.055 OA
ATOM 518 CA GLY A 158 -15.262 -1.675 1.184 1.00 97.82 C						ATOM 518 CB VAL A 158 -10.771 -1.295 1.684 1.00 96.48 C						ENDBRANCH 14 15								ENDBRANCH 14 15
ATOM 519 C GLY A 158 -16.040 -2.889 1.652 1.00 97.82 C						ATOM 519 CG1 VAL A 158 -9.280 -1.596 1.536 1.00 96.48 C						ENDBRANCH 11 14								ENDBRANCH 11 14
ATOM 520 O GLY A 158 -16.876 -2.790 2.552 1.00 97.82 O						ATOM 520 CG2 VAL A 158 -11.253 -0.394 0.550 1.00 96.48 C						ENDBRANCH 10 11								ENDBRANCH 10 11
ATOM 521 HN GLY A 158 -13.420 -1.861 0.096 1.00 0.00 H						ATOM 521 HN VAL A 158 -11.074 -2.889 -0.360 1.00 0.00 H						ENDBRANCH 9 10								ENDBRANCH 9 10
ATOM 522 N LEU A 159 -15.747 -4.024 1.012 1.00 97.85 N						ATOM 522 N GLY A 159 -13.788 -1.968 1.007 1.00 97.23 N						ENDBRANCH 8 9								ENDBRANCH 8 9
ATOM 523 CA LEU A 159 -16.384 -5.276 1.404 1.00 97.85 C						ATOM 523 CA GLY A 159 -15.208 -1.712 1.176 1.00 97.23 C						ENDBRANCH 5 6								ENDBRANCH 5 6
ATOM 524 C LEU A 159 -16.114 -5.586 2.873 1.00 97.85 C						ATOM 524 C GLY A 159 -15.982 -2.929 1.648 1.00 97.23 C						ENDBRANCH 4 5								ENDBRANCH 4 5
ATOM 525 O LEU A 159 -17.023 -5.987 3.604 1.00 97.85 O						ATOM 525 O GLY A 159 -16.810 -2.831 2.555 1.00 97.23 O						ENDBRANCH 3 4								ENDBRANCH 3 4
ATOM 526 CB LEU A 159 -15.887 -6.429 0.528 1.00 97.85 C						ATOM 526 HN GLY A 159 -13.364 -1.885 0.083 1.00 0.00 H						ENDBRANCH 1 3								ENDBRANCH 1 3
ATOM 527 CG LEU A 159 -16.642 -7.753 0.658 1.00 97.85 C						ATOM 527 N LEU A 160 -15.686 -4.052 0.991 1.00 96.94 N						BRANCH 1 19								BRANCH 1 19
ATOM 528 CD1 LEU A 159 -18.071 -7.600 0.150 1.00 97.85 C						ATOM 528 CA LEU A 160 -16.324 -5.301 1.391 1.00 96.94 C						ATOM 19 C UNL 1 -6.323 -8.246 0.956 1.00 0.00 0.003 C								ATOM 19 C UNL 1 -5.712 -8.490 1.342 1.00 0.00 0.003 C
ATOM 529 CD2 LEU A 159 -15.915 -8.859 -0.098 1.00 97.85 C						ATOM 529 C LEU A 160 -16.029 -5.618 2.853 1.00 96.94 C						BRANCH 19 20								BRANCH 19 20
ATOM 530 HN LEU A 159 -15.074 -4.015 0.245 1.00 0.00 H						ATOM 530 O LEU A 160 -16.915 -6.061 3.587 1.00 96.94 O						ATOM 20 C UNL 1 -4.895 -7.730 1.148 1.00 0.00 0.001 C								ATOM 20 C UNL 1 -5.940 -7.575 0.137 1.00 0.00 0.001 C
ATOM 531 N ASN A 160 -14.904 -5.398 3.218 1.00 96.93 N						ATOM 531 CB LEU A 160 -15.852 -6.454 0.501 1.00 96.94 C						BRANCH 20 21								BRANCH 20 21
ATOM 532 CA ASN A 160 -14.537 -5.619 4.613 1.00 96.93 C						ATOM 532 CG LEU A 160 -16.558 -7.796 0.697 1.00 96.94 C						ATOM 21 C UNL 1 -4.905 -6.201 1.179 1.00 0.00 0.003 C								ATOM 21 C UNL 1 -5.395 -6.179 0.445 1.00 0.00 0.003 C
ATOM 533 C ASN A 160 -15.347 -4.731 5.553 1.00 96.93 C						ATOM 533 CD1 LEU A 160 -18.046 -7.660 0.393 1.00 96.94 C						BRANCH 21 22								BRANCH 21 22
ATOM 534 O ASN A 160 -15.855 -5.200 6.573 1.00 96.93 O						ATOM 534 CD2 LEU A 160 -15.923 -8.868 -0.182 1.00 96.94 C						ATOM 22 C UNL 1 -6.236 -5.687 0.629 1.00 0.00 -0.014 C								ATOM 22 C UNL 1 -6.540 -5.166 0.418 1.00 0.00 -0.014 C
ATOM 535 CB ASN A 160 -13.039 -5.381 4.818 1.00 96.93 C						ATOM 535 HN LEU A 160 -15.021 -4.037 0.218 1.00 0.00 H						ATOM 23 C UNL 1 -6.027 -5.142 -0.786 1.00 0.00 0.007 C								ATOM 23 C UNL 1 -6.631 -4.535 -0.973 1.00 0.00 0.007 C
ATOM 536 CG ASN A 160 -12.570 -5.775 6.204 1.00 96.93 C						ATOM 536 N ASN A 161 -14.836 -5.417 3.206 1.00 95.60 N						BRANCH 22 24								BRANCH 22 24
ATOM 537 ND2 ASN A 160 -12.133 -4.793 6.984 1.00 96.93 N						ATOM 537 CA ASN A 161 -14.451 -5.639 4.596 1.00 95.60 C						ATOM 24 C UNL 1 -6.766 -4.571 1.531 1.00 0.00 0.003 C								ATOM 24 C UNL 1 -6.280 -4.073 1.456 1.00 0.00 0.003 C
ATOM 538 OD1 ASN A 160 -12.597 -6.953 6.571 1.00 96.93 O						ATOM 538 C ASN A 161 -15.258 -4.760 5.548 1.00 95.60 C						BRANCH 24 25								BRANCH 24 25
ATOM 539 HN ASN A 160 -14.207 -5.100 2.536 1.00 0.00 H						ATOM 539 O ASN A 161 -15.735 -5.233 6.581 1.00 95.60 O						ATOM 25 C UNL 1 -5.601 -3.931 2.290 1.00 0.00 0.001 C								ATOM 25 C UNL 1 -5.578 -4.681 2.672 1.00 0.00 0.001 C
ATOM 540 1HD2 ASN A 160 -11.817 -5.058 7.917 1.00 0.00 H						ATOM 540 CB ASN A 161 -12.953 -5.389 4.784 1.00 95.60 C						BRANCH 25 26								BRANCH 25 26
ATOM 541 2HD2 ASN A 160 -12.111 -3.819 6.681 1.00 0.00 H						ATOM 541 CG ASN A 161 -12.464 -5.784 6.164 1.00 95.60 C						ATOM 26 C UNL 1 -5.980 -3.770 3.763 1.00 0.00 0.003 C								ATOM 26 C UNL 1 -5.657 -3.704 3.848 1.00 0.00 0.003 C
ATOM 542 N GLN A 161 -15.526 -3.546 5.206 1.00 97.18 N						ATOM 542 ND2 ASN A 161 -12.020 -4.802 6.939 1.00 95.60 N						BRANCH 26 27								BRANCH 26 27
ATOM 543 CA GLN A 161 -16.296 -2.611 6.018 1.00 97.18 C						ATOM 543 OD1 ASN A 161 -12.484 -6.962 6.528 1.00 95.60 O						ATOM 27 C UNL 1 -4.761 -4.069 4.638 1.00 0.00 -0.017 C								ATOM 27 C UNL 1 -4.268 -3.543 4.470 1.00 0.00 -0.017 C
ATOM 544 C GLN A 161 -17.756 -3.044 6.119 1.00 97.18 C						ATOM 544 HN ASN A 161 -14.145 -5.102 2.525 1.00 0.00 H						ATOM 28 C UNL 1 -4.919 -5.449 5.279 1.00 0.00 0.007 C								ATOM 28 C UNL 1 -4.365 -3.725 5.986 1.00 0.00 0.007 C
ATOM 545 O GLN A 161 -18.375 -2.914 7.177 1.00 97.18 O						ATOM 545 1HD2 ASN A 161 -11.691 -5.068 7.867 1.00 0.00 H						ATOM 29 C UNL 1 -3.498 -4.048 3.775 1.00 0.00 0.007 C								ATOM 29 C UNL 1 -3.324 -4.597 3.889 1.00 0.00 0.007 C
ATOM 546 CB GLN A 161 -16.206 -1.198 5.440 1.00 97.18 C						ATOM 546 2HD2 ASN A 161 -12.003 -3.828 6.638 1.00 0.00 H						ENDBRANCH 26 27								ENDBRANCH 26 27
ATOM 547 CG GLN A 161 -14.836 -0.554 5.599 1.00 97.18 C						ATOM 547 N GLN A 162 -15.448 -3.570 5.184 1.00 96.14 N						ENDBRANCH 25 26								ENDBRANCH 25 26
ATOM 548 CD GLN A 161 -14.799 0.880 5.104 1.00 97.18 C						ATOM 548 CA GLN A 162 -16.224 -2.651 6.009 1.00 96.14 C						ENDBRANCH 24 25								ENDBRANCH 24 25
ATOM 549 NE2 GLN A 161 -14.000 1.132 4.074 1.00 97.18 N						ATOM 549 C GLN A 162 -17.679 -3.099 6.112 1.00 96.14 C						ENDBRANCH 22 24								ENDBRANCH 22 24
ATOM 550 OE1 GLN A 161 -15.486 1.754 5.643 1.00 97.18 O						ATOM 550 O GLN A 162 -18.284 -3.021 7.183 1.00 96.14 O						ENDBRANCH 21 22								ENDBRANCH 21 22
ATOM 551 HN GLN A 161 -15.121 -3.221 4.328 1.00 0.00 H						ATOM 551 CB GLN A 162 -16.151 -1.230 5.446 1.00 96.14 C						ENDBRANCH 20 21								ENDBRANCH 20 21
ATOM 552 1HE2 GLN A 161 -13.975 2.096 3.741 1.00 0.00 H						ATOM 552 CG GLN A 162 -14.790 -0.570 5.618 1.00 96.14 C						ENDBRANCH 19 20								ENDBRANCH 19 20
ATOM 553 2HE2 GLN A 161 -13.433 0.410 3.629 1.00 0.00 H						ATOM 553 CD GLN A 162 -14.782 0.882 5.177 1.00 96.14 C						ENDBRANCH 1 19								ENDBRANCH 1 19
ATOM 554 N LEU A 162 -18.365 -3.500 5.063 1.00 97.33 N						ATOM 554 NE2 GLN A 162 -13.970 1.192 4.172 1.00 96.14 N						TORSDOF 17								TORSDOF 17
ATOM 555 CA LEU A 162 -19.765 -3.903 5.002 1.00 97.33 C						ATOM 555 OE1 GLN A 162 -15.501 1.717 5.735 1.00 96.14 O						ENDMDL								ENDMDL
ATOM 556 C LEU A 162 -20.056 -5.017 6.003 1.00 97.33 C						ATOM 556 HN GLN A 162 -15.054 -3.244 4.301 1.00 0.00 H						MODEL 6								MODEL 6
ATOM 557 O LEU A 162 -21.089 -4.999 6.674 1.00 97.33 O						ATOM 557 1HE2 GLN A 162 -13.376 0.502 3.711 1.00 0.00 H						REMARK VINA RESULT: -10.183 1.198 3.423								REMARK VINA RESULT: -10.459 5.405 10.321
ATOM 558 CB LEU A 162 -20.129 -4.364 3.588 1.00 97.33 C						ATOM 558 2HE2 GLN A 162 -13.965 2.168 3.876 1.00 0.00 H						REMARK INTER + INTRA: -25.692								REMARK INTER + INTRA: -26.411
ATOM 559 CG LEU A 162 -20.543 -3.270 2.603 1.00 97.33 C						ATOM 559 N LEU A 163 -18.262 -3.505 5.015 1.00 96.15 N						REMARK INTER: -22.395								REMARK INTER: -23.356
ATOM 560 CD1 LEU A 162 -20.527 -3.808 1.176 1.00 97.33 C						ATOM 560 CA LEU A 163 -19.648 -3.955 4.972 1.00 96.15 C						REMARK INTRA: -3.298								REMARK INTRA: -3.055
ATOM 561 CD2 LEU A 162 -21.920 -2.722 2.959 1.00 97.33 C						ATOM 561 C LEU A 163 -19.864 -5.142 5.906 1.00 96.15 C						REMARK UNBOUND: -3.306								REMARK UNBOUND: -3.418
ATOM 562 HN LEU A 162 -17.817 -3.582 4.207 1.00 0.00 H						ATOM 562 O LEU A 163 -20.883 -5.216 6.597 1.00 96.15 O						REMARK SMILES O=C(O)Cc1cc(O)ccc1O								REMARK SMILES O=C(O)Cc1cc(O)ccc1O
ATOM 563 N PHE A 163 -19.113 -5.865 6.202 1.00 95.75 N						ATOM 563 CB LEU A 163 -20.045 -4.336 3.543 1.00 96.15 C						REMARK SMILES IDX 4 1 5 2 11 3 10 4 6 5 9 6 7 7 12 8 8 10 2 12 1 13 3 14								REMARK SMILES IDX 4 1 5 2 11 3 10 4 6 5 9 6 7 7 12 8 8 10 2 12 1 13 3 14
ATOM 564 CA PHE A 163 -19.347 -7.030 7.048 1.00 95.75 C						ATOM 564 CG LEU A 163 -20.502 -3.191 2.638 1.00 96.15 C						REMARK H PARENT 12 9 8 11 3 15								REMARK H PARENT 12 9 8 11 3 15
ATOM 565 C PHE A 163 -18.845 -6.781 8.464 1.00 95.75 C						ATOM 565 CD1 LEU A 163 -20.520 -3.641 1.182 1.00 96.15 C						REMARK Flexibility Score: inf								REMARK Flexibility Score: inf
ATOM 566 O PHE A 163 -19.090 -7.585 9.366 1.00 95.75 O						ATOM 566 CD2 LEU A 163 -21.876 -2.688 3.065 1.00 96.15 C						ROOT								ROOT
ATOM 567 CB PHE A 163 -18.663 -8.268 6.458 1.00 95.75 C						ATOM 567 HN LEU A 163 -17.723 -3.507 4.149 1.00 0.00 H						ATOM 1 C UNL 1 -6.189 2.122 13.479 1.00 0.00 0.162 C								ATOM 1 C UNL 1 -8.099 3.889 8.240 1.00 0.00 0.162 C
ATOM 568 CG PHE A 163 -19.403 -8.875 5.297 1.00 95.75 C						ATOM 568 N SER A 164 -18.911 -5.952 6.002 1.00 93.73 N						ENDROOT								ENDROOT
ATOM 569 CD1 PHE A 163 -20.476 -9.733 5.510 1.00 95.75 C						ATOM 569 CA SER A 164 -19.015 -7.169 6.800 1.00 93.73 C						BRANCH 1 2								BRANCH 1 2
ATOM 570 CD2 PHE A 163 -19.027 -8.588 3.992 1.00 95.75 C						ATOM 570 C SER A 164 -18.740 -6.888 8.274 1.00 93.73 C						ATOM 2 C UNL 1 -6.491 2.478 12.060 1.00 0.00 0.009 A								ATOM 2 C UNL 1 -8.963 5.082 8.486 1.00 0.00 0.009 A
ATOM 571 CE1 PHE A 163 -21.162 -10.296 4.436 1.00 95.75 C						ATOM 571 O SER A 164 -19.204 -7.623 9.149 1.00 93.73 O						ATOM 3 C UNL 1 -6.382 1.525 11.047 1.00 0.00 0.119 A								ATOM 3 C UNL 1 -9.652 5.692 7.438 1.00 0.00 0.119 A
ATOM 572 CE2 PHE A 163 -19.708 -9.147 2.914 1.00 95.75 C						ATOM 572 CB SER A 164 -18.045 -8.232 6.285 1.00 93.73 C						ATOM 4 C UNL 1 -6.666 1.875 9.728 1.00 0.00 0.050 A								ATOM 4 C UNL 1 -10.454 6.805 7.685 1.00 0.00 0.050 A
ATOM 573 CZ PHE A 163 -20.775 -10.001 3.139 1.00 95.75 C						ATOM 573 OG SER A 164 -18.342 -8.576 4.943 1.00 93.73 O						ATOM 5 C UNL 1 -6.885 3.780 11.753 1.00 0.00 0.054 A								ATOM 5 C UNL 1 -9.076 5.586 9.782 1.00 0.00 0.054 A
ATOM 574 HN PHE A 163 -18.200 -5.724 5.769 1.00 0.00 H						ATOM 574 HN SER A 164 -18.040 -5.755 5.509 1.00 0.00 H						ATOM 6 C UNL 1 -7.060 3.177 9.420 1.00 0.00 0.050 A								ATOM 6 C UNL 1 -10.568 7.310 8.980 1.00 0.00 0.050 A
ATOM 575 N ASP A 164 -18.167 -5.607 8.613 1.00 95.08 N						ATOM 575 HG SER A 164 -17.739 -9.237 4.623 1.00 0.00 H						ATOM 7 C UNL 1 -7.169 4.130 10.433 1.00 0.00 0.116 A								ATOM 7 C UNL 1 -9.879 6.700 10.029 1.00 0.00 0.116 A
ATOM 576 CA ASP A 164 -17.611 -5.317 9.932 1.00 95.08 C						ATOM 576 N ASP A 165 -18.074 -5.766 8.541 1.00 93.15 N						BRANCH 3 8								BRANCH 3 8
ATOM 577 C ASP A 164 -18.185 -4.020 10.497 1.00 95.08 C						ATOM 577 CA ASP A 165 -17.612 -5.523 9.904 1.00 93.15 C						ATOM 8 O UNL 1 -5.998 0.249 11.329 1.00 0.00 -0.508 OA								ATOM 8 O UNL 1 -9.551 5.213 6.166 1.00 0.00 -0.508 OA
ATOM 578 O ASP A 164 -17.504 -3.299 11.228 1.00 95.08 O						ATOM 578 C ASP A 165 -18.204 -4.230 10.461 1.00 93.15 C						ATOM 9 H UNL 1 -6.537 -0.090 12.064 1.00 0.00 0.293 HD								ATOM 9 H UNL 1 -10.206 4.505 6.041 1.00 0.00 0.293 HD
ATOM 579 CB ASP A 164 -16.085 -5.229 9.862 1.00 95.08 C						ATOM 579 O ASP A 165 -17.547 -3.518 11.224 1.00 93.15 O						ENDBRANCH 3 8								ENDBRANCH 3 8
ATOM 580 CG ASP A 164 -15.416 -6.590 9.771 1.00 95.08 C						ATOM 580 CB ASP A 165 -16.085 -5.465 9.952 1.00 93.15 C						BRANCH 7 10								BRANCH 7 10
ATOM 581 OD1 ASP A 164 -16.081 -7.614 10.036 1.00 95.08 O						ATOM 581 CG ASP A 165 -15.433 -6.826 9.778 1.00 93.15 C						ATOM 10 O UNL 1 -7.556 5.400 10.133 1.00 0.00 -0.508 OA								ATOM 10 O UNL 1 -9.991 7.190 11.294 1.00 0.00 -0.508 OA
ATOM 582 OD2 ASP A 164 -14.213 -6.636 9.433 1.00 95.08 O1-						ATOM 582 OD1 ASP A 165 -16.114 -7.857 9.971 1.00 93.15 O						ATOM 11 H UNL 1 -8.385 5.366 9.627 1.00 0.00 0.293 HD								ATOM 11 H UNL 1 -10.933 7.235 11.532 1.00 0.00 0.293 HD
ATOM 583 HN ASP A 164 -18.053 -4.958 7.835 1.00 0.00 H						ATOM 583 OD2 ASP A 165 -14.229 -6.868 9.448 1.00 93.15 O1-						ENDBRANCH 7 10								ENDBRANCH 7 10
ATOM 584 N ILE A 165 -19.377 -3.705 10.143 1.00 96.23 N						ATOM 584 HN ASP A 165 -17.889 -5.086 7.803 1.00 0.00 H						ENDBRANCH 1 2								ENDBRANCH 1 2
ATOM 585 CA ILE A 165 -19.949 -2.427 10.552 1.00 96.23 C						ATOM 585 N ILE A 166 -19.387 -3.940 10.062 1.00 94.62 N						BRANCH 1 12								BRANCH 1 12
ATOM 586 C ILE A 165 -19.943 -2.323 12.075 1.00 96.23 C						ATOM 586 CA ILE A 166 -19.973 -2.668 10.471 1.00 94.62 C						ATOM 12 C UNL 1 -7.381 2.265 14.402 1.00 0.00 0.307 C								ATOM 12 C UNL 1 -8.830 2.572 8.395 1.00 0.00 0.307 C
ATOM 587 O ILE A 165 -19.453 -1.339 12.634 1.00 96.23 O						ATOM 587 C ILE A 166 -19.987 -2.572 11.994 1.00 94.62 C						ATOM 13 O UNL 1 -7.511 3.128 15.259 1.00 0.00 -0.252 OA								ATOM 13 O UNL 1 -10.044 2.427 8.331 1.00 0.00 -0.252 OA
ATOM 588 CB ILE A 165 -21.384 -2.250 10.007 1.00 96.23 C						ATOM 588 O ILE A 166 -19.520 -1.583 12.564 1.00 94.62 O						BRANCH 12 14								BRANCH 12 14
ATOM 589 CG1 ILE A 165 -21.362 -2.114 8.480 1.00 96.23 C						ATOM 589 CB ILE A 166 -21.403 -2.499 9.909 1.00 94.62 C						ATOM 14 O UNL 1 -8.316 1.304 14.172 1.00 0.00 -0.481 OA								ATOM 14 O UNL 1 -7.973 1.542 8.623 1.00 0.00 -0.481 OA
ATOM 590 CG2 ILE A 165 -22.062 -1.040 10.656 1.00 96.23 C						ATOM 590 CG1 ILE A 166 -21.362 -2.337 8.385 1.00 94.62 C						ATOM 15 H UNL 1 -8.538 1.232 13.219 1.00 0.00 0.296 HD								ATOM 15 H UNL 1 -8.136 0.790 8.013 1.00 0.00 0.296 HD
ATOM 591 CD1 ILE A 165 -22.743 -2.128 7.838 1.00 96.23 C						ATOM 591 CG2 ILE A 166 -22.104 -1.309 10.568 1.00 94.62 C						ENDBRANCH 12 14								ENDBRANCH 12 14
ATOM 592 HN ILE A 165 -19.926 -4.350 9.574 1.00 0.00 H						ATOM 592 CD1 ILE A 166 -22.735 -2.347 7.726 1.00 94.62 C						ENDBRANCH 1 12								ENDBRANCH 1 12
ATOM 593 N GLU A 166 -20.401 -3.404 12.756 1.00 95.28 N						ATOM 593 HN ILE A 166 -19.909 -4.586 9.470 1.00 0.00 H						TORSDOF 5								TORSDOF 5
ATOM 594 CA GLU A 166 -20.507 -3.376 14.212 1.00 95.28 C						ATOM 594 N ASP A 167 -20.421 -3.633 12.690 1.00 93.54 N						REMARK SMILES C/C(=C\CO[P@](=O)([O-])O[P+](=O)(=O)[O-])CCC[C@@H](C)CCC[C@H](C)CCCC(C)C								REMARK SMILES C/C(=C\CO[P@](=O)([O-])O[P+](=O)(=O)[O-])CCC[C@@H](C)CCC[C@H](C)CCCC(C)C
ATOM 595 C GLU A 166 -19.128 -3.380 14.865 1.00 95.28 C						ATOM 595 CA ASP A 167 -20.553 -3.620 14.144 1.00 93.54 C						REMARK SMILES IDX 17 1 18 2 16 3 15 4 14 5 2 6 1 7 3 8 4 9 5 10 6 11 8 12 7 13								REMARK SMILES IDX 17 1 18 2 16 3 15 4 14 5 2 6 1 7 3 8 4 9 5 10 6 11 8 12 7 13
ATOM 596 O GLU A 166 -18.901 -2.678 15.853 1.00 95.28 O						ATOM 596 C ASP A 167 -19.184 -3.598 14.819 1.00 93.54 C						REMARK SMILES IDX 9 14 10 15 13 16 11 17 12 18 19 19 20 20 21 21 22 22 23 23								REMARK SMILES IDX 9 14 10 15 13 16 11 17 12 18 19 19 20 20 21 21 22 22 23 23
ATOM 597 CB GLU A 166 -21.331 -4.564 14.713 1.00 95.28 C						ATOM 597 O ASP A 167 -18.984 -2.886 15.805 1.00 93.54 O						REMARK SMILES IDX 24 24 25 25 26 26 27 27 28 28 29 29								REMARK SMILES IDX 24 24 25 25 26 26 27 27 28 28 29 29
ATOM 598 CG GLU A 166 -22.788 -4.530 14.276 1.00 95.28 C						ATOM 598 CB ASP A 167 -21.355 -4.834 14.620 1.00 93.54 C						REMARK H PARENT								REMARK H PARENT
ATOM 599 CD GLU A 166 -23.519 -3.273 14.719 1.00 95.28 C						ATOM 599 CG ASP A 167 -22.802 -4.805 14.161 1.00 93.54 C						REMARK Flexibility Score: inf								REMARK Flexibility Score: inf
ATOM 600 OE1 GLU A 166 -24.265 -2.685 13.903 1.00 95.28 O						ATOM 600 OD1 ASP A 167 -23.401 -3.710 14.098 1.00 93.54 O						ROOT								ROOT
ATOM 601 OE2 GLU A 166 -23.343 -2.872 15.891 1.00 95.28 O1-						ATOM 601 OD2 ASP A 167 -23.349 -5.888 13.861 1.00 93.54 O1-						ATOM 1 C UNL 1 -5.432 -5.746 1.915 1.00 0.00 -0.014 C								ATOM 1 C UNL 1 -6.597 -9.890 1.796 1.00 0.00 -0.014 C
ATOM 602 HN GLU A 166 -20.674 -4.244 12.246 1.00 0.00 H						ATOM 602 HN ASP A 167 -20.669 -4.483 12.183 1.00 0.00 H						ATOM 2 C UNL 1 -6.200 -4.429 1.787 1.00 0.00 0.007 C								ATOM 2 C UNL 1 -7.123 -10.909 0.783 1.00 0.00 0.007 C
ATOM 603 N ILE A 167 -18.246 -4.068 14.269 1.00 92.33 N						ATOM 603 N ILE A 168 -18.281 -4.282 14.238 1.00 90.63 N						ENDROOT								ENDROOT
ATOM 604 CA ILE A 167 -16.881 -4.131 14.780 1.00 92.33 C						ATOM 604 CA ILE A 168 -16.925 -4.318 14.775 1.00 90.63 C						BRANCH 1 3								BRANCH 1 3
ATOM 605 C ILE A 167 -16.206 -2.771 14.620 1.00 92.33 C						ATOM 605 C ILE A 168 -16.274 -2.945 14.625 1.00 90.63 C						ATOM 3 C UNL 1 -4.164 -5.521 2.739 1.00 0.00 0.003 C								ATOM 3 C UNL 1 -7.770 -9.104 2.385 1.00 0.00 0.003 C
ATOM 606 O ILE A 167 -15.576 -2.270 15.554 1.00 92.33 O						ATOM 606 O ILE A 168 -15.658 -2.437 15.566 1.00 90.63 O						BRANCH 3 4								BRANCH 3 4
ATOM 607 CB ILE A 167 -16.059 -5.225 14.061 1.00 92.33 C						ATOM 607 CB ILE A 168 -16.068 -5.395 14.074 1.00 90.63 C						ATOM 4 C UNL 1 -4.479 -5.711 4.224 1.00 0.00 0.005 C								ATOM 4 C UNL 1 -7.286 -8.288 3.586 1.00 0.00 0.005 C
ATOM 608 CG1 ILE A 167 -16.683 -6.605 14.299 1.00 92.33 C						ATOM 608 CG1 ILE A 168 -16.655 -6.790 14.321 1.00 90.63 C						BRANCH 4 5								BRANCH 4 5
ATOM 609 CG2 ILE A 167 -14.600 -5.197 14.526 1.00 92.33 C						ATOM 609 CG2 ILE A 168 -14.613 -5.322 14.549 1.00 90.63 C						ATOM 5 C UNL 1 -4.075 -4.456 4.998 1.00 0.00 0.030 C								ATOM 5 C UNL 1 -8.202 -7.079 3.785 1.00 0.00 0.030 C
ATOM 610 CD1 ILE A 167 -16.040 -7.723 13.489 1.00 92.33 C						ATOM 610 CD1 ILE A 168 -15.983 -7.897 13.521 1.00 90.63 C						BRANCH 5 6								BRANCH 5 6
ATOM 611 HN ILE A 167 -18.493 -4.583 13.424 1.00 0.00 H						ATOM 611 HN ILE A 168 -18.507 -4.807 13.393 1.00 0.00 H						ATOM 6 C UNL 1 -5.269 -3.916 5.741 1.00 0.00 -0.075 C								ATOM 6 C UNL 1 -7.880 -6.415 5.098 1.00 0.00 -0.075 C
ATOM 612 N ASP A 168 -16.459 -2.159 13.504 1.00 95.31 N						ATOM 612 N ASP A 169 -16.515 -2.337 13.501 1.00 94.27 N						ATOM 7 C UNL 1 -5.327 -2.457 6.116 1.00 0.00 0.039 C								ATOM 7 C UNL 1 -6.516 -6.588 5.715 1.00 0.00 0.039 C
ATOM 613 CA ASP A 168 -15.781 -0.905 13.187 1.00 95.31 C						ATOM 613 CA ASP A 169 -15.860 -1.070 13.193 1.00 94.27 C						ATOM 8 C UNL 1 -6.257 -4.715 6.061 1.00 0.00 0.000 C								ATOM 8 C UNL 1 -8.786 -5.689 5.704 1.00 0.00 0.000 C
ATOM 614 C ASP A 168 -16.374 0.257 13.980 1.00 95.31 C						ATOM 614 C ASP A 169 -16.470 0.075 13.999 1.00 94.27 C						BRANCH 8 9								BRANCH 8 9
ATOM 615 O ASP A 168 -15.718 1.282 14.175 1.00 95.31 O						ATOM 615 O ASP A 169 -15.831 1.108 14.201 1.00 94.27 O						ATOM 9 C UNL 1 -7.504 -4.153 6.694 1.00 0.00 0.197 C								ATOM 9 C UNL 1 -8.428 -4.925 6.953 1.00 0.00 0.197 C
ATOM 616 CB ASP A 168 -15.864 -0.615 11.687 1.00 95.31 C						ATOM 616 CB ASP A 169 -15.954 -0.768 11.696 1.00 94.27 C						BRANCH 9 10								BRANCH 9 10
ATOM 617 CG ASP A 168 -14.930 -1.483 10.862 1.00 95.31 C						ATOM 617 CG ASP A 169 -15.014 -1.616 10.859 1.00 94.27 C						ATOM 10 O UNL 1 -7.978 -5.054 7.697 1.00 0.00 -0.312 OA								ATOM 10 O UNL 1 -8.920 -5.625 8.098 1.00 0.00 -0.312 OA
ATOM 618 OD1 ASP A 168 -13.965 -2.046 11.423 1.00 95.31 O						ATOM 618 OD1 ASP A 169 -14.043 -2.177 11.411 1.00 94.27 O						BRANCH 10 11								BRANCH 10 11
ATOM 619 OD2 ASP A 168 -15.158 -1.603 9.639 1.00 95.31 O1-						ATOM 619 OD2 ASP A 169 -15.244 -1.723 9.635 1.00 94.27 O1-						ATOM 11 P UNL 1 -8.617 -4.560 9.089 1.00 0.00 0.316 P								ATOM 11 P UNL 1 -9.258 -4.897 9.493 1.00 0.00 0.316 P
ATOM 620 HN ASP A 168 -17.132 -2.554 12.847 1.00 0.00 H						ATOM 620 HN ASP A 169 -17.165 -2.748 12.831 1.00 0.00 H						ATOM 12 O UNL 1 -7.678 -3.525 9.748 1.00 0.00 -0.753 OA								ATOM 12 O UNL 1 -7.943 -4.586 10.244 1.00 0.00 -0.753 OA
ATOM 621 N LYS A 169 -17.556 0.130 14.490 1.00 95.70 N						ATOM 621 N LYS A 170 -17.647 -0.067 14.494 1.00 95.11 N						ATOM 13 O UNL 1 -9.993 -3.910 8.822 1.00 0.00 -0.272 OA								ATOM 13 O UNL 1 -10.015 -3.579 9.215 1.00 0.00 -0.272 OA
ATOM 622 CA LYS A 169 -18.113 1.158 15.364 1.00 95.70 C						ATOM 622 CA LYS A 170 -18.227 0.948 15.368 1.00 95.11 C						BRANCH 11 14								BRANCH 11 14
ATOM 623 C LYS A 169 -17.267 1.324 16.625 1.00 95.70 C						ATOM 623 C LYS A 170 -17.398 1.120 16.638 1.00 95.11 C						ATOM 14 O UNL 1 -8.801 -5.821 10.073 1.00 0.00 -0.086 OA								ATOM 14 O UNL 1 -10.176 -5.864 10.395 1.00 0.00 -0.086 OA
ATOM 624 O LYS A 169 -17.171 2.423 17.173 1.00 95.70 O						ATOM 624 O LYS A 170 -17.321 2.218 17.191 1.00 95.11 O						BRANCH 14 15								BRANCH 14 15
ATOM 625 CB LYS A 169 -19.556 0.817 15.742 1.00 95.70 C						ATOM 625 CB LYS A 170 -19.669 0.585 15.729 1.00 95.11 C						ATOM 15 P UNL 1 -9.870 -7.021 10.165 1.00 0.00 0.603 P								ATOM 15 P UNL 1 -10.407 -7.456 10.450 1.00 0.00 0.603 P
ATOM 626 CG LYS A 169 -20.565 1.091 14.638 1.00 95.70 C						ATOM 626 CG LYS A 170 -20.667 0.831 14.608 1.00 95.11 C						ATOM 16 O UNL 1 -10.950 -6.676 11.248 1.00 0.00 -0.583 OA								ATOM 16 O UNL 1 -11.071 -7.933 9.113 1.00 0.00 -0.583 OA
ATOM 627 CD LYS A 169 -21.984 0.760 15.083 1.00 95.70 C						ATOM 627 CD LYS A 170 -22.085 0.469 15.033 1.00 95.11 C						ATOM 17 O UNL 1 -10.566 -7.208 8.774 1.00 0.00 -0.055 OA								ATOM 17 O UNL 1 -9.029 -8.177 10.636 1.00 0.00 -0.055 OA
ATOM 628 CE LYS A 169 -23.000 1.069 13.992 1.00 95.70 C						ATOM 628 CE LYS A 170 -23.090 0.740 13.920 1.00 95.11 C						ATOM 18 O UNL 1 -9.135 -8.346 10.564 1.00 0.00 -0.055 OA								ATOM 18 O UNL 1 -11.348 -7.806 11.653 1.00 0.00 -0.055 OA
ATOM 629 NZ LYS A 169 -24.383 0.671 14.393 1.00 95.70 N1+						ATOM 629 NZ LYS A 170 -24.465 0.295 14.296 1.00 95.11 N1+						ENDBRANCH 14 15								ENDBRANCH 14 15
ATOM 630 HN LYS A 169 -18.107 -0.701 14.278 1.00 0.00 H						ATOM 630 HN LYS A 170 -18.186 -0.904 14.272 1.00 0.00 H						ENDBRANCH 11 14								ENDBRANCH 11 14
ATOM 631 HZ1 LYS A 169 -25.064 0.878 13.662 1.00 0.00 H						ATOM 631 HZ1 LYS A 170 -25.138 0.476 13.551 1.00 0.00 H						ENDBRANCH 10 11								ENDBRANCH 10 11
ATOM 632 HZ2 LYS A 169 -24.650 1.098 15.280 1.00 0.00 H						ATOM 632 HZ2 LYS A 170 -24.764 0.714 15.177 1.00 0.00 H						ENDBRANCH 9 10								ENDBRANCH 9 10
ATOM 633 HZ3 LYS A 169 -24.422 -0.310 14.669 1.00 0.00 H						ATOM 633 HZ3 LYS A 170 -24.475 -0.686 14.575 1.00 0.00 H						ENDBRANCH 8 9								ENDBRANCH 8 9
ATOM 634 N VAL A 170 -16.626 0.208 16.920 1.00 94.06 N						ATOM 634 N VAL A 171 -16.733 0.024 16.942 1.00 93.59 N						ENDBRANCH 5 6								ENDBRANCH 5 6
ATOM 635 CA VAL A 170 -15.769 0.222 18.101 1.00 94.06 C						ATOM 635 CA VAL A 171 -15.890 0.049 18.132 1.00 93.59 C						ENDBRANCH 4 5								ENDBRANCH 4 5
ATOM 636 C VAL A 170 -14.345 0.601 17.703 1.00 94.06 C						ATOM 636 C VAL A 171 -14.468 0.457 17.751 1.00 93.59 C						ENDBRANCH 3 4								ENDBRANCH 3 4
ATOM 637 O VAL A 170 -13.758 1.521 18.277 1.00 94.06 O						ATOM 637 O VAL A 171 -13.898 1.372 18.348 1.00 93.59 O						ENDBRANCH 1 3								ENDBRANCH 1 3
ATOM 638 CB VAL A 170 -15.775 -1.146 18.822 1.00 94.06 C						ATOM 638 CB VAL A 171 -15.877 -1.321 18.847 1.00 93.59 C						BRANCH 1 19								BRANCH 1 19
ATOM 639 CG1 VAL A 170 -14.834 -1.126 20.025 1.00 94.06 C						ATOM 639 CG1 VAL A 171 -14.944 -1.290 20.057 1.00 93.59 C						ATOM 19 C UNL 1 -5.052 -6.253 0.522 1.00 0.00 0.003 C								ATOM 19 C UNL 1 -5.636 -8.925 1.099 1.00 0.00 0.003 C
ATOM 640 CG2 VAL A 170 -17.193 -1.515 19.253 1.00 94.06 C						ATOM 640 CG2 VAL A 171 -17.292 -1.716 19.268 1.00 93.59 C						BRANCH 19 20								BRANCH 19 20
ATOM 641 HN VAL A 170 -16.726 -0.629 16.346 1.00 0.00 H						ATOM 641 HN VAL A 171 -16.805 -0.814 16.365 1.00 0.00 H						ATOM 20 C UNL 1 -5.683 -7.628 0.289 1.00 0.00 0.001 C								ATOM 20 C UNL 1 -6.410 -8.072 0.092 1.00 0.00 0.001 C
ATOM 642 N ASN A 171 -13.828 0.017 16.672 1.00 91.87 N						ATOM 642 N ASN A 172 -13.950 -0.109 16.727 1.00 91.36 N						BRANCH 20 21								BRANCH 20 21
ATOM 643 CA ASN A 171 -12.411 0.131 16.344 1.00 91.87 C						ATOM 643 CA ASN A 172 -12.534 0.031 16.405 1.00 91.36 C						ATOM 21 C UNL 1 -5.266 -8.578 1.413 1.00 0.00 0.003 C								ATOM 21 C UNL 1 -5.706 -6.725 -0.083 1.00 0.00 0.003 C
ATOM 644 C ASN A 171 -12.128 1.377 15.509 1.00 91.87 C						ATOM 644 C ASN A 172 -12.268 1.292 15.587 1.00 91.36 C						BRANCH 21 22								BRANCH 21 22
ATOM 645 O ASN A 171 -11.077 2.004 15.658 1.00 91.87 O						ATOM 645 O ASN A 172 -11.222 1.927 15.738 1.00 91.36 O						ATOM 22 C UNL 1 -6.414 -9.540 1.722 1.00 0.00 -0.014 C								ATOM 22 C UNL 1 -6.128 -5.778 1.040 1.00 0.00 -0.014 C
ATOM 646 CB ASN A 171 -11.927 -1.121 15.610 1.00 91.87 C						ATOM 646 CB ASN A 172 -12.028 -1.204 15.657 1.00 91.36 C						ATOM 23 C UNL 1 -7.486 -9.419 0.636 1.00 0.00 0.007 C								ATOM 23 C UNL 1 -6.677 -4.483 0.437 1.00 0.00 0.007 C
ATOM 647 CG ASN A 171 -11.812 -2.326 16.523 1.00 91.87 C						ATOM 647 CG ASN A 172 -11.891 -2.415 16.557 1.00 91.36 C						BRANCH 22 24								BRANCH 22 24
ATOM 648 ND2 ASN A 171 -11.915 -3.518 15.948 1.00 91.87 N						ATOM 648 ND2 ASN A 172 -11.985 -3.603 15.971 1.00 91.36 N						ATOM 24 C UNL 1 -7.024 -9.189 3.080 1.00 0.00 0.003 C								ATOM 24 C UNL 1 -4.919 -5.457 1.920 1.00 0.00 0.003 C
ATOM 649 OD1 ASN A 171 -11.633 -2.186 17.735 1.00 91.87 O						ATOM 649 OD1 ASN A 172 -11.702 -2.285 17.770 1.00 91.36 O						BRANCH 24 25								BRANCH 24 25
ATOM 650 HN ASN A 171 -14.431 -0.542 16.068 1.00 0.00 H						ATOM 650 HN ASN A 172 -14.543 -0.674 16.119 1.00 0.00 H						ATOM 25 C UNL 1 -8.104 -8.121 2.894 1.00 0.00 0.001 C								ATOM 25 C UNL 1 -5.339 -4.496 3.035 1.00 0.00 0.001 C
ATOM 651 1HD2 ASN A 171 -12.063 -3.634 14.945 1.00 0.00 H						ATOM 651 1HD2 ASN A 172 -12.141 -3.710 14.969 1.00 0.00 H						BRANCH 25 26								BRANCH 25 26
ATOM 652 2HD2 ASN A 171 -11.838 -4.329 16.562 1.00 0.00 H						ATOM 652 2HD2 ASN A 172 -11.893 -4.418 16.577 1.00 0.00 H						ATOM 26 C UNL 1 -8.044 -7.127 4.056 1.00 0.00 0.003 C								ATOM 26 C UNL 1 -4.143 -4.222 3.950 1.00 0.00 0.003 C
ATOM 653 N LYS A 172 -13.125 1.677 14.625 1.00 93.43 N						ATOM 653 N LYS A 173 -13.266 1.588 14.715 1.00 92.87 N						BRANCH 26 27								BRANCH 26 27
ATOM 654 CA LYS A 172 -12.957 2.752 13.651 1.00 93.43 C						ATOM 654 CA LYS A 173 -13.103 2.673 13.751 1.00 92.87 C						ATOM 27 C UNL 1 -9.373 -6.375 4.151 1.00 0.00 -0.017 C								ATOM 27 C UNL 1 -4.563 -3.258 5.061 1.00 0.00 -0.017 C
ATOM 655 C LYS A 172 -14.262 3.514 13.442 1.00 93.43 C						ATOM 655 C LYS A 173 -14.416 3.423 13.542 1.00 92.87 C						ATOM 28 C UNL 1 -9.210 -4.975 3.556 1.00 0.00 0.007 C								ATOM 28 C UNL 1 -6.060 -2.965 4.944 1.00 0.00 0.007 C
ATOM 656 O LYS A 172 -14.833 3.492 12.350 1.00 93.43 O						ATOM 656 O LYS A 173 -14.987 3.393 12.451 1.00 92.87 O						ATOM 29 C UNL 1 -10.448 -7.137 3.374 1.00 0.00 0.007 C								ATOM 29 C UNL 1 -4.273 -3.893 6.423 1.00 0.00 0.007 C
ATOM 657 CB LYS A 172 -12.457 2.195 12.317 1.00 93.43 C						ATOM 657 CB LYS A 173 -12.591 2.132 12.416 1.00 92.87 C						ENDBRANCH 26 27								ENDBRANCH 26 27
ATOM 658 CG LYS A 172 -11.173 1.386 12.427 1.00 93.43 C						ATOM 658 CG LYS A 173 -11.301 1.331 12.526 1.00 92.87 C						ENDBRANCH 25 26								ENDBRANCH 25 26
ATOM 659 CD LYS A 172 -10.843 0.681 11.117 1.00 93.43 C						ATOM 659 CD LYS A 173 -10.975 0.614 11.223 1.00 92.87 C						ENDBRANCH 24 25								ENDBRANCH 24 25
ATOM 660 CE LYS A 172 -9.669 -0.277 11.277 1.00 93.43 C						ATOM 660 CE LYS A 173 -9.813 -0.355 11.392 1.00 92.87 C						ENDBRANCH 22 24								ENDBRANCH 22 24
ATOM 661 NZ LYS A 172 -8.926 -0.461 9.995 1.00 93.43 N1+						ATOM 661 NZ LYS A 173 -9.130 -0.634 10.094 1.00 92.87 N1+						ENDBRANCH 21 22								ENDBRANCH 21 22
ATOM 662 HN LYS A 172 -13.995 1.145 14.645 1.00 0.00 H						ATOM 662 HN LYS A 173 -14.133 1.051 14.733 1.00 0.00 H						ENDBRANCH 20 21								ENDBRANCH 20 21
ATOM 663 HZ1 LYS A 172 -8.140 -1.102 10.102 1.00 0.00 H						ATOM 663 HZ1 LYS A 173 -8.351 -1.283 10.207 1.00 0.00 H						ENDBRANCH 19 20								ENDBRANCH 19 20
ATOM 664 HZ2 LYS A 172 -8.626 0.434 9.608 1.00 0.00 H						ATOM 664 HZ2 LYS A 173 -8.831 0.228 9.639 1.00 0.00 H						ENDBRANCH 1 19								ENDBRANCH 1 19
ATOM 665 HZ3 LYS A 172 -9.549 -0.759 9.244 1.00 0.00 H						ATOM 665 HZ3 LYS A 173 -9.790 -0.965 9.391 1.00 0.00 H						TORSDOF 17								TORSDOF 17
ATOM 666 N PRO A 173 -14.598 4.372 14.415 1.00 93.60 N						ATOM 666 N PRO A 174 -14.753 4.272 14.521 1.00 93.04 N						ENDMDL								ENDMDL
ATOM 667 CA PRO A 173 -15.934 4.972 14.439 1.00 93.60 C						ATOM 667 CA PRO A 174 -16.094 4.861 14.538 1.00 93.04 C						MODEL 7								MODEL 7
ATOM 668 C PRO A 173 -16.110 6.061 13.383 1.00 93.60 C						ATOM 668 C PRO A 174 -16.269 5.961 13.493 1.00 93.04 C						REMARK VINA RESULT: -10.068 7.735 10.087								REMARK VINA RESULT: -10.374 9.901 14.796
ATOM 669 O PRO A 173 -17.240 6.414 13.037 1.00 93.60 O						ATOM 669 O PRO A 174 -17.400 6.300 13.132 1.00 93.04 O						REMARK INTER + INTRA: -25.441								REMARK INTER + INTRA: -26.224
ATOM 670 CB PRO A 173 -16.032 5.558 15.849 1.00 93.60 C						ATOM 670 CB PRO A 174 -16.212 5.429 15.954 1.00 93.04 C						REMARK INTER: -22.135								REMARK INTER: -22.552
ATOM 671 CG PRO A 173 -14.615 5.734 16.290 1.00 93.60 C						ATOM 671 CG PRO A 174 -14.801 5.631 16.403 1.00 93.04 C						REMARK INTRA: -3.306								REMARK INTRA: -3.673
ATOM 672 CD PRO A 173 -13.784 4.648 15.668 1.00 93.60 C						ATOM 672 CD PRO A 174 -13.944 4.571 15.773 1.00 93.04 C						REMARK UNBOUND: -3.306								REMARK UNBOUND: -3.418
ATOM 673 N THR A 174 -15.005 6.503 12.815 1.00 93.30 N						ATOM 673 N THR A 175 -15.166 6.411 12.941 1.00 92.81 N						REMARK SMILES O=C(O)Cc1cc(O)ccc1O								REMARK SMILES O=C(O)Cc1cc(O)ccc1O
ATOM 674 CA THR A 174 -15.079 7.623 11.883 1.00 93.30 C						ATOM 674 CA THR A 175 -15.240 7.543 12.022 1.00 92.81 C						REMARK SMILES IDX 4 1 5 2 11 3 10 4 6 5 9 6 7 7 12 8 8 10 2 12 1 13 3 14								REMARK SMILES IDX 4 1 5 2 11 3 10 4 6 5 9 6 7 7 12 8 8 10 2 12 1 13 3 14
ATOM 675 C THR A 174 -15.296 7.127 10.457 1.00 93.30 C						ATOM 675 C THR A 175 -15.435 7.062 10.587 1.00 92.81 C						REMARK H PARENT 12 9 8 11 3 15								REMARK H PARENT 12 9 8 11 3 15
ATOM 676 O THR A 174 -15.558 7.920 9.551 1.00 93.30 O						ATOM 676 O THR A 175 -15.685 7.865 9.686 1.00 92.81 O						REMARK Flexibility Score: inf								REMARK Flexibility Score: inf
ATOM 677 CB THR A 174 -13.804 8.483 11.942 1.00 93.30 C						ATOM 677 CB THR A 175 -13.973 8.414 12.107 1.00 92.81 C						ROOT								ROOT
ATOM 678 CG2 THR A 174 -13.585 9.050 13.341 1.00 93.30 C						ATOM 678 CG2 THR A 175 -13.790 8.982 13.510 1.00 92.81 C						ATOM 1 C UNL 1 -8.668 5.189 -5.377 1.00 0.00 0.162 C								ATOM 1 C UNL 1 3.985 6.832 17.086 1.00 0.00 0.162 C
ATOM 679 OG1 THR A 174 -12.674 7.677 11.584 1.00 93.30 O						ATOM 679 OG1 THR A 175 -12.829 7.619 11.771 1.00 92.81 O						ENDROOT								ENDROOT
ATOM 680 HN THR A 174 -14.108 6.066 13.025 1.00 0.00 H						ATOM 680 HN THR A 175 -14.268 5.975 13.152 1.00 0.00 H						BRANCH 1 2								BRANCH 1 2
ATOM 681 HG1 THR A 174 -12.810 7.324 10.713 1.00 0.00 H						ATOM 681 HG1 THR A 175 -12.047 8.156 11.823 1.00 0.00 H						ATOM 2 C UNL 1 -8.340 5.699 -6.742 1.00 0.00 0.009 A								ATOM 2 C UNL 1 4.710 7.422 15.920 1.00 0.00 0.009 A
ATOM 682 N LEU A 175 -15.265 5.832 10.226 1.00 95.61 N						ATOM 682 N LEU A 176 -15.399 5.777 10.345 1.00 94.89 N						ATOM 3 C UNL 1 -8.922 5.131 -7.874 1.00 0.00 0.119 A								ATOM 3 C UNL 1 6.103 7.433 15.879 1.00 0.00 0.119 A
ATOM 683 CA LEU A 175 -15.510 5.282 8.897 1.00 95.61 C						ATOM 683 CA LEU A 176 -15.619 5.238 9.009 1.00 94.89 C						ATOM 4 C UNL 1 -8.604 5.619 -9.141 1.00 0.00 0.050 A								ATOM 4 C UNL 1 6.764 7.989 14.784 1.00 0.00 0.050 A
ATOM 684 C LEU A 175 -16.967 5.477 8.488 1.00 95.61 C						ATOM 684 C LEU A 176 -17.071 5.423 8.580 1.00 94.89 C						ATOM 5 C UNL 1 -7.439 6.755 -6.876 1.00 0.00 0.054 A								ATOM 5 C UNL 1 3.975 7.967 14.867 1.00 0.00 0.054 A
ATOM 685 O LEU A 175 -17.865 5.430 9.333 1.00 95.61 O						ATOM 685 O LEU A 176 -17.980 5.363 9.412 1.00 94.89 O						ATOM 6 C UNL 1 -7.704 6.675 -9.276 1.00 0.00 0.050 A								ATOM 6 C UNL 1 6.031 8.534 13.730 1.00 0.00 0.050 A
ATOM 686 CB LEU A 175 -15.152 3.794 8.859 1.00 95.61 C						ATOM 686 CB LEU A 176 -15.244 3.755 8.961 1.00 94.89 C						ATOM 7 C UNL 1 -7.121 7.244 -8.144 1.00 0.00 0.116 A								ATOM 7 C UNL 1 4.636 8.523 13.771 1.00 0.00 0.116 A
ATOM 687 CG LEU A 175 -13.666 3.451 8.969 1.00 95.61 C						ATOM 687 CG LEU A 176 -13.754 3.428 9.072 1.00 94.89 C						BRANCH 3 8								BRANCH 3 8
ATOM 688 CD1 LEU A 175 -13.468 1.939 8.945 1.00 95.61 C						ATOM 688 CD1 LEU A 176 -13.541 1.917 9.048 1.00 94.89 C						ATOM 8 O UNL 1 -9.803 4.098 -7.761 1.00 0.00 -0.508 OA								ATOM 8 O UNL 1 6.835 6.906 16.899 1.00 0.00 -0.508 OA
ATOM 689 CD2 LEU A 175 -12.879 4.116 7.846 1.00 95.61 C						ATOM 689 CD2 LEU A 176 -12.974 4.101 7.948 1.00 94.89 C						ATOM 9 H UNL 1 -9.449 3.325 -8.232 1.00 0.00 0.293 HD								ATOM 9 H UNL 1 6.814 5.936 16.838 1.00 0.00 0.293 HD
ATOM 690 HN LEU A 175 -15.064 5.195 10.997 1.00 0.00 H						ATOM 690 HN LEU A 176 -15.211 5.133 11.114 1.00 0.00 H						ENDBRANCH 3 8								ENDBRANCH 3 8
ATOM 691 N PRO A 176 -17.122 5.765 7.163 1.00 96.65 N						ATOM 691 N PRO A 177 -17.210 5.720 7.259 1.00 96.05 N						BRANCH 7 10								BRANCH 7 10
ATOM 692 CA PRO A 176 -18.440 6.185 6.679 1.00 96.65 C						ATOM 692 CA PRO A 177 -18.523 6.126 6.751 1.00 96.05 C						ATOM 10 O UNL 1 -6.243 8.276 -8.275 1.00 0.00 -0.508 OA								ATOM 10 O UNL 1 3.920 9.053 12.742 1.00 0.00 -0.508 OA
ATOM 693 C PRO A 176 -19.535 5.167 6.992 1.00 96.65 C						ATOM 693 C PRO A 177 -19.614 5.101 7.052 1.00 96.05 C						ATOM 11 H UNL 1 -5.351 7.962 -8.046 1.00 0.00 0.293 HD								ATOM 11 H UNL 1 3.586 9.927 13.007 1.00 0.00 0.293 HD
ATOM 694 O PRO A 176 -20.649 5.548 7.361 1.00 96.65 O						ATOM 694 O PRO A 177 -20.734 5.472 7.413 1.00 96.05 O						ENDBRANCH 7 10								ENDBRANCH 7 10
ATOM 695 CB PRO A 176 -18.234 6.319 5.169 1.00 96.65 C						ATOM 695 CB PRO A 177 -18.294 6.253 5.244 1.00 96.05 C						ENDBRANCH 1 2								ENDBRANCH 1 2
ATOM 696 CG PRO A 176 -16.786 6.652 5.008 1.00 96.65 C						ATOM 696 CG PRO A 177 -16.847 6.602 5.105 1.00 96.05 C						BRANCH 1 12								BRANCH 1 12
ATOM 697 CD PRO A 176 -16.010 5.935 6.075 1.00 96.65 C						ATOM 697 CD PRO A 177 -16.079 5.890 6.182 1.00 96.05 C						ATOM 12 C UNL 1 -9.272 6.240 -4.470 1.00 0.00 0.307 C								ATOM 12 C UNL 1 3.915 7.757 18.283 1.00 0.00 0.307 C
ATOM 698 N LEU A 177 -19.337 3.863 6.893 1.00 96.52 N						ATOM 698 N LEU A 178 -19.399 3.795 6.957 1.00 95.67 N						ATOM 13 O UNL 1 -8.993 6.398 -3.289 1.00 0.00 -0.252 OA								ATOM 13 O UNL 1 4.789 7.882 19.130 1.00 0.00 -0.252 OA
ATOM 699 CA LEU A 177 -20.362 2.864 7.176 1.00 96.52 C						ATOM 699 CA LEU A 178 -20.416 2.783 7.224 1.00 95.67 C						BRANCH 12 14								BRANCH 12 14
ATOM 700 C LEU A 177 -20.581 2.722 8.678 1.00 96.52 C						ATOM 700 C LEU A 178 -20.641 2.622 8.724 1.00 95.67 C						ATOM 14 O UNL 1 -10.182 7.010 -5.124 1.00 0.00 -0.481 OA								ATOM 14 O UNL 1 2.746 8.450 18.318 1.00 0.00 -0.481 OA
ATOM 701 O LEU A 177 -21.723 2.638 9.138 1.00 96.52 O						ATOM 701 O LEU A 178 -21.784 2.514 9.176 1.00 95.67 O						ATOM 15 H UNL 1 -9.751 7.711 -5.658 1.00 0.00 0.296 HD								ATOM 15 H UNL 1 2.641 8.947 19.157 1.00 0.00 0.296 HD
ATOM 702 CB LEU A 177 -19.972 1.511 6.575 1.00 96.52 C						ATOM 702 CB LEU A 178 -20.010 1.440 6.610 1.00 95.67 C						ENDBRANCH 12 14								ENDBRANCH 12 14
ATOM 703 CG LEU A 177 -20.097 1.383 5.056 1.00 96.52 C						ATOM 703 CG LEU A 178 -20.129 1.326 5.090 1.00 95.67 C						ENDBRANCH 1 12								ENDBRANCH 1 12
ATOM 704 CD1 LEU A 177 -19.456 0.083 4.579 1.00 96.52 C						ATOM 704 CD1 LEU A 178 -19.461 0.045 4.600 1.00 95.67 C						TORSDOF 5								TORSDOF 5
ATOM 705 CD2 LEU A 177 -21.561 1.449 4.632 1.00 96.52 C						ATOM 705 CD2 LEU A 178 -21.592 1.369 4.662 1.00 95.67 C						REMARK SMILES C/C(=C\CO[P@](=O)([O-])O[P+](=O)(=O)[O-])CCC[C@@H](C)CCC[C@H](C)CCCC(C)C								REMARK SMILES C/C(=C\CO[P@](=O)([O-])O[P+](=O)(=O)[O-])CCC[C@@H](C)CCC[C@H](C)CCCC(C)C
ATOM 706 HN LEU A 177 -18.415 3.537 6.602 1.00 0.00 H						ATOM 706 HN LEU A 178 -18.469 3.480 6.681 1.00 0.00 H						REMARK SMILES IDX 17 1 18 2 16 3 15 4 14 5 2 6 1 7 3 8 4 9 5 10 6 11 8 12 7 13								REMARK SMILES IDX 17 1 18 2 16 3 15 4 14 5 2 6 1 7 3 8 4 9 5 10 6 11 8 12 7 13
ATOM 707 N ALA A 178 -19.551 2.768 9.455 1.00 95.70 N						ATOM 707 N ALA A 179 -19.622 2.677 9.511 1.00 95.02 N						REMARK SMILES IDX 9 14 10 15 13 16 11 17 12 18 19 19 20 20 21 21 22 22 23 23								REMARK SMILES IDX 9 14 10 15 13 16 11 17 12 18 19 19 20 20 21 21 22 22 23 23
ATOM 708 CA ALA A 178 -19.636 2.637 10.908 1.00 95.70 C						ATOM 708 CA ALA A 179 -19.716 2.536 10.962 1.00 95.02 C						REMARK SMILES IDX 24 24 25 25 26 26 27 27 28 28 29 29								REMARK SMILES IDX 24 24 25 25 26 26 27 27 28 28 29 29
ATOM 709 C ALA A 178 -20.298 3.862 11.532 1.00 95.70 C						ATOM 709 C ALA A 179 -20.400 3.747 11.587 1.00 95.02 C						REMARK H PARENT								REMARK H PARENT
ATOM 710 O ALA A 178 -21.092 3.738 12.467 1.00 95.70 O						ATOM 710 O ALA A 179 -21.199 3.607 12.515 1.00 95.02 O						REMARK Flexibility Score: inf								REMARK Flexibility Score: inf
ATOM 711 CB ALA A 178 -18.247 2.424 11.506 1.00 95.70 C						ATOM 711 CB ALA A 179 -18.328 2.340 11.567 1.00 95.02 C						ROOT								ROOT
ATOM 712 HN ALA A 178 -18.632 2.903 9.034 1.00 0.00 H						ATOM 712 HN ALA A 179 -18.701 2.827 9.099 1.00 0.00 H						ATOM 1 C UNL 1 -7.404 -9.865 1.887 1.00 0.00 -0.014 C								ATOM 1 C UNL 1 -6.863 -9.579 1.180 1.00 0.00 -0.014 C
ATOM 713 N SER A 179 -20.017 5.014 11.014 1.00 95.92 N						ATOM 713 N SER A 180 -20.130 4.896 11.056 1.00 95.20 N						ATOM 2 C UNL 1 -7.293 -10.079 0.377 1.00 0.00 0.007 C								ATOM 2 C UNL 1 -7.448 -9.431 -0.226 1.00 0.00 0.007 C
ATOM 714 CA SER A 179 -20.539 6.269 11.546 1.00 95.92 C						ATOM 714 CA SER A 180 -20.675 6.142 11.585 1.00 95.20 C						ENDROOT								ENDROOT
ATOM 715 C SER A 179 -21.982 6.497 11.107 1.00 95.92 C						ATOM 715 C SER A 180 -22.116 6.351 11.134 1.00 95.20 C						BRANCH 1 3								BRANCH 1 3
ATOM 716 O SER A 179 -22.679 7.346 11.666 1.00 95.92 O						ATOM 716 O SER A 180 -22.831 7.188 11.688 1.00 95.20 O						ATOM 3 C UNL 1 -8.612 -8.975 2.189 1.00 0.00 0.003 C								ATOM 3 C UNL 1 -7.938 -9.249 2.217 1.00 0.00 0.003 C
ATOM 717 CB SER A 179 -19.670 7.444 11.099 1.00 95.92 C						ATOM 717 CB SER A 180 -19.818 7.330 11.148 1.00 95.20 C						BRANCH 3 4								BRANCH 3 4
ATOM 718 OG SER A 179 -19.767 7.639 9.699 1.00 95.92 O						ATOM 718 OG SER A 180 -19.900 7.522 9.747 1.00 95.20 O						ATOM 4 C UNL 1 -8.237 -7.953 3.265 1.00 0.00 0.005 C								ATOM 4 C UNL 1 -7.359 -8.295 3.265 1.00 0.00 0.005 C
ATOM 719 HN SER A 179 -19.404 5.046 10.199 1.00 0.00 H						ATOM 719 HN SER A 180 -19.517 4.932 10.242 1.00 0.00 H						BRANCH 4 5								BRANCH 4 5
ATOM 720 HG SER A 179 -19.227 8.369 9.421 1.00 0.00 H						ATOM 720 HG SER A 180 -19.367 8.260 9.475 1.00 0.00 H						ATOM 5 C UNL 1 -9.440 -7.056 3.558 1.00 0.00 0.030 C								ATOM 5 C UNL 1 -8.348 -7.156 3.521 1.00 0.00 0.030 C
ATOM 721 N GLY A 180 -22.426 5.788 10.062 1.00 95.26 N						ATOM 721 N GLY A 181 -22.535 5.636 10.088 1.00 94.22 N						BRANCH 5 6								BRANCH 5 6
ATOM 722 CA GLY A 180 -23.777 5.925 9.540 1.00 95.26 C						ATOM 722 CA GLY A 181 -23.884 5.759 9.555 1.00 94.22 C						ATOM 6 C UNL 1 -8.991 -5.859 4.355 1.00 0.00 -0.075 C								ATOM 6 C UNL 1 -7.936 -6.401 4.757 1.00 0.00 -0.075 C
ATOM 723 C GLY A 180 -23.881 6.934 8.412 1.00 95.26 C						ATOM 723 C GLY A 181 -23.992 6.780 8.439 1.00 94.22 C						ATOM 7 C UNL 1 -9.119 -4.475 3.772 1.00 0.00 0.039 C								ATOM 7 C UNL 1 -6.686 -6.797 5.501 1.00 0.00 0.039 C
ATOM 724 O GLY A 180 -24.979 7.226 7.934 1.00 95.26 O						ATOM 724 O GLY A 181 -25.091 7.061 7.953 1.00 94.22 O						ATOM 8 C UNL 1 -8.490 -6.020 5.555 1.00 0.00 0.000 C								ATOM 8 C UNL 1 -8.663 -5.400 5.186 1.00 0.00 0.000 C
ATOM 725 HN GLY A 180 -21.792 5.126 9.614 1.00 0.00 H						ATOM 725 HN GLY A 181 -21.889 4.982 9.647 1.00 0.00 H						BRANCH 8 9								BRANCH 8 9
ATOM 726 N GLU A 181 -22.751 7.567 8.024 1.00 95.58 N						ATOM 726 N GLU A 182 -22.871 7.398 8.074 1.00 94.96 N						ATOM 9 C UNL 1 -8.157 -4.818 6.400 1.00 0.00 0.197 C								ATOM 9 C UNL 1 -8.188 -4.567 6.348 1.00 0.00 0.197 C
ATOM 727 CA GLU A 181 -22.728 8.497 6.899 1.00 95.58 C						ATOM 727 CA GLU A 182 -22.847 8.340 6.958 1.00 94.96 C						BRANCH 9 10								BRANCH 9 10
ATOM 728 C GLU A 181 -23.159 7.811 5.607 1.00 95.58 C						ATOM 728 C GLU A 182 -23.266 7.664 5.657 1.00 94.96 C						ATOM 10 O UNL 1 -9.221 -4.574 7.322 1.00 0.00 -0.312 OA								ATOM 10 O UNL 1 -9.207 -4.519 7.350 1.00 0.00 -0.312 OA
ATOM 729 O GLU A 181 -23.842 8.414 4.775 1.00 95.58 O						ATOM 729 O GLU A 182 -23.958 8.266 4.833 1.00 94.96 O						BRANCH 10 11								BRANCH 10 11
ATOM 730 CB GLU A 181 -21.333 9.104 6.732 1.00 95.58 C						ATOM 730 CB GLU A 182 -21.455 8.959 6.805 1.00 94.96 C						ATOM 11 P UNL 1 -8.974 -4.244 8.878 1.00 0.00 0.316 P								ATOM 11 P UNL 1 -8.898 -4.228 8.902 1.00 0.00 0.316 P
ATOM 731 CG GLU A 181 -21.279 10.259 5.743 1.00 95.58 C						ATOM 731 CG GLU A 182 -21.403 10.118 5.821 1.00 94.96 C						ATOM 12 O UNL 1 -7.657 -3.452 9.036 1.00 0.00 -0.753 OA								ATOM 12 O UNL 1 -7.554 -3.476 9.029 1.00 0.00 -0.753 OA
ATOM 732 CD GLU A 181 -19.913 10.923 5.669 1.00 95.58 C						ATOM 732 CD GLU A 182 -20.044 10.797 5.767 1.00 94.96 C						ATOM 13 O UNL 1 -10.150 -3.398 9.418 1.00 0.00 -0.272 OA								ATOM 13 O UNL 1 -10.030 -3.362 9.499 1.00 0.00 -0.272 OA
ATOM 733 OE1 GLU A 181 -19.718 11.817 4.816 1.00 95.58 O						ATOM 733 OE1 GLU A 182 -19.824 11.644 4.872 1.00 94.96 O						BRANCH 11 14								BRANCH 11 14
ATOM 734 OE2 GLU A 181 -19.030 10.544 6.470 1.00 95.58 O1-						ATOM 734 OE2 GLU A 182 -19.192 10.481 6.627 1.00 94.96 O1-						ATOM 14 O UNL 1 -8.877 -5.619 9.710 1.00 0.00 -0.086 OA								ATOM 14 O UNL 1 -8.811 -5.622 9.703 1.00 0.00 -0.086 OA
ATOM 735 HN GLU A 181 -21.886 7.389 8.534 1.00 0.00 H						ATOM 735 HN GLU A 182 -22.009 7.209 8.585 1.00 0.00 H						BRANCH 14 15								BRANCH 14 15
ATOM 736 N TYR A 182 -22.698 6.541 5.406 1.00 97.04 N						ATOM 736 N TYR A 183 -22.793 6.399 5.456 1.00 96.49 N						ATOM 15 P UNL 1 -9.905 -6.820 10.010 1.00 0.00 0.603 P								ATOM 15 P UNL 1 -9.879 -6.768 10.073 1.00 0.00 0.603 P
ATOM 737 CA TYR A 182 -23.181 5.674 4.337 1.00 97.04 C						ATOM 737 CA TYR A 183 -23.262 5.538 4.376 1.00 96.49 C						ATOM 16 O UNL 1 -10.652 -7.210 8.688 1.00 0.00 -0.583 OA								ATOM 16 O UNL 1 -10.672 -7.178 8.785 1.00 0.00 -0.583 OA
ATOM 738 C TYR A 182 -24.155 4.635 4.876 1.00 97.04 C						ATOM 738 C TYR A 183 -24.242 4.494 4.900 1.00 96.49 C						ATOM 17 O UNL 1 -9.116 -8.061 10.549 1.00 0.00 -0.055 OA								ATOM 17 O UNL 1 -9.127 -8.018 10.644 1.00 0.00 -0.055 OA
ATOM 739 O TYR A 182 -23.927 4.054 5.941 1.00 97.04 O						ATOM 739 O TYR A 183 -24.026 3.909 5.964 1.00 96.49 O						ATOM 18 O UNL 1 -10.950 -6.359 11.083 1.00 0.00 -0.055 OA								ATOM 18 O UNL 1 -10.878 -6.224 11.150 1.00 0.00 -0.055 OA
ATOM 740 CB TYR A 182 -22.008 4.978 3.639 1.00 97.04 C						ATOM 740 CB TYR A 183 -22.082 4.848 3.686 1.00 96.49 C						ENDBRANCH 14 15								ENDBRANCH 14 15
ATOM 741 CG TYR A 182 -21.176 5.902 2.783 1.00 97.04 C						ATOM 741 CG TYR A 183 -21.248 5.777 2.838 1.00 96.49 C						ENDBRANCH 11 14								ENDBRANCH 11 14
ATOM 742 CD1 TYR A 182 -21.609 7.194 2.494 1.00 97.04 C						ATOM 742 CD1 TYR A 183 -21.701 7.054 2.517 1.00 96.49 C						ENDBRANCH 10 11								ENDBRANCH 10 11
ATOM 743 CD2 TYR A 182 -19.956 5.485 2.261 1.00 97.04 C						ATOM 743 CD2 TYR A 183 -20.005 5.379 2.356 1.00 96.49 C						ENDBRANCH 9 10								ENDBRANCH 9 10
ATOM 744 CE1 TYR A 182 -20.847 8.048 1.704 1.00 97.04 C						ATOM 744 CE1 TYR A 183 -20.937 7.914 1.735 1.00 96.49 C						ENDBRANCH 8 9								ENDBRANCH 8 9
ATOM 745 CE2 TYR A 182 -19.186 6.331 1.470 1.00 97.04 C						ATOM 745 CE2 TYR A 183 -19.232 6.229 1.572 1.00 96.49 C						ENDBRANCH 5 6								ENDBRANCH 5 6
ATOM 746 CZ TYR A 182 -19.638 7.608 1.199 1.00 97.04 C						ATOM 746 CZ TYR A 183 -19.705 7.493 1.268 1.00 96.49 C						ENDBRANCH 4 5								ENDBRANCH 4 5
ATOM 747 OH TYR A 182 -18.879 8.450 0.416 1.00 97.04 O						ATOM 747 OH TYR A 183 -18.944 8.339 0.493 1.00 96.49 O						ENDBRANCH 3 4								ENDBRANCH 3 4
ATOM 748 HN TYR A 182 -21.980 6.181 6.035 1.00 0.00 H						ATOM 748 HN TYR A 183 -22.079 6.040 6.090 1.00 0.00 H						ENDBRANCH 1 3								ENDBRANCH 1 3
ATOM 749 HH TYR A 182 -18.048 8.148 0.069 1.00 0.00 H						ATOM 749 HH TYR A 183 -19.269 9.207 0.284 1.00 0.00 H						BRANCH 1 19								BRANCH 1 19
ATOM 750 N SER A 183 -25.229 4.440 4.106 1.00 96.99 N						ATOM 750 N SER A 184 -25.311 4.295 4.114 1.00 96.45 N						ATOM 19 C UNL 1 -6.132 -9.190 2.403 1.00 0.00 0.003 C								ATOM 19 C UNL 1 -5.682 -8.621 1.346 1.00 0.00 0.003 C
ATOM 751 CA SER A 183 -26.080 3.290 4.397 1.00 96.99 C						ATOM 751 CA SER A 184 -26.156 3.137 4.389 1.00 96.45 C						BRANCH 19 20								BRANCH 19 20
ATOM 752 C SER A 183 -25.455 1.996 3.886 1.00 96.99 C						ATOM 752 C SER A 184 -25.518 1.853 3.871 1.00 96.45 C						ATOM 20 C UNL 1 -5.256 -8.778 1.218 1.00 0.00 0.001 C								ATOM 20 C UNL 1 -5.631 -7.662 0.154 1.00 0.00 0.001 C
ATOM 753 O SER A 183 -24.572 2.025 3.026 1.00 96.99 O						ATOM 753 O SER A 184 -24.635 1.895 3.012 1.00 96.45 O						BRANCH 20 21								BRANCH 20 21
ATOM 754 CB SER A 183 -27.465 3.476 3.776 1.00 96.99 C						ATOM 754 CB SER A 184 -27.537 3.320 3.759 1.00 96.45 C						ATOM 21 C UNL 1 -4.889 -7.299 1.344 1.00 0.00 0.003 C								ATOM 21 C UNL 1 -5.306 -6.252 0.648 1.00 0.00 0.003 C
ATOM 755 OG SER A 183 -27.396 3.409 2.363 1.00 96.99 O						ATOM 755 OG SER A 184 -27.458 3.259 2.346 1.00 96.45 O						BRANCH 21 22								BRANCH 21 22
ATOM 756 HN SER A 183 -25.448 5.075 3.338 1.00 0.00 H						ATOM 756 HN SER A 184 -25.527 4.933 3.348 1.00 0.00 H						ATOM 22 C UNL 1 -6.053 -6.439 0.850 1.00 0.00 -0.014 C								ATOM 22 C UNL 1 -6.554 -5.374 0.547 1.00 0.00 -0.014 C
ATOM 757 HG SER A 183 -28.256 3.525 1.977 1.00 0.00 H						ATOM 757 HG SER A 184 -28.316 3.373 1.955 1.00 0.00 H						ATOM 23 C UNL 1 -5.926 -6.228 -0.660 1.00 0.00 0.007 C								ATOM 23 C UNL 1 -6.505 -4.562 -0.749 1.00 0.00 0.007 C
ATOM 758 N PRO A 184 -25.795 0.842 4.458 1.00 96.88 N						ATOM 758 N PRO A 185 -25.851 0.705 4.430 1.00 95.92 N						BRANCH 22 24								BRANCH 22 24
ATOM 759 CA PRO A 184 -25.309 -0.433 3.926 1.00 96.88 C						ATOM 759 CA PRO A 185 -25.349 -0.562 3.893 1.00 95.92 C						ATOM 24 C UNL 1 -6.024 -5.084 1.558 1.00 0.00 0.003 C								ATOM 24 C UNL 1 -6.607 -4.421 1.742 1.00 0.00 0.003 C
ATOM 760 C PRO A 184 -25.607 -0.603 2.438 1.00 96.88 C						ATOM 760 C PRO A 185 -25.636 -0.724 2.401 1.00 95.92 C						BRANCH 24 25								BRANCH 24 25
ATOM 761 O PRO A 184 -24.786 -1.153 1.699 1.00 96.88 O						ATOM 761 O PRO A 185 -24.802 -1.251 1.662 1.00 95.92 O						ATOM 25 C UNL 1 -5.557 -5.272 3.003 1.00 0.00 0.001 C								ATOM 25 C UNL 1 -5.427 -4.705 2.674 1.00 0.00 0.001 C
ATOM 762 CB PRO A 184 -26.066 -1.473 4.757 1.00 96.88 C						ATOM 762 CB PRO A 185 -26.101 -1.614 4.712 1.00 95.92 C						BRANCH 25 26								BRANCH 25 26
ATOM 763 CG PRO A 184 -26.344 -0.793 6.058 1.00 96.88 C						ATOM 763 CG PRO A 185 -26.388 -0.949 6.018 1.00 95.92 C						ATOM 26 C UNL 1 -5.442 -3.906 3.683 1.00 0.00 0.003 C								ATOM 26 C UNL 1 -5.459 -3.727 3.851 1.00 0.00 0.003 C
ATOM 764 CD PRO A 184 -26.650 0.652 5.786 1.00 96.88 C						ATOM 764 CD PRO A 185 -26.705 0.496 5.758 1.00 95.92 C						BRANCH 26 27								BRANCH 26 27
ATOM 765 N ALA A 185 -26.734 -0.138 2.027 1.00 97.64 N						ATOM 765 N ALA A 186 -26.764 -0.281 1.984 1.00 97.15 N						ATOM 27 C UNL 1 -4.106 -3.818 4.425 1.00 0.00 -0.017 C								ATOM 27 C UNL 1 -4.149 -3.830 4.635 1.00 0.00 -0.017 C
ATOM 766 CA ALA A 185 -27.086 -0.229 0.613 1.00 97.64 C						ATOM 766 CA ALA A 186 -27.108 -0.367 0.567 1.00 97.15 C						ATOM 28 C UNL 1 -4.253 -4.440 5.816 1.00 0.00 0.007 C								ATOM 28 C UNL 1 -4.451 -3.830 6.135 1.00 0.00 0.007 C
ATOM 767 C ALA A 185 -26.091 0.538 -0.251 1.00 97.64 C						ATOM 767 C ALA A 186 -26.123 0.428 -0.285 1.00 97.15 C						ATOM 29 C UNL 1 -3.035 -4.576 3.639 1.00 0.00 0.007 C								ATOM 29 C UNL 1 -3.432 -5.128 4.259 1.00 0.00 0.007 C
ATOM 768 O ALA A 185 -25.688 0.064 -1.316 1.00 97.64 O						ATOM 768 O ALA A 186 -25.698 -0.034 -1.346 1.00 97.15 O						ENDBRANCH 26 27								ENDBRANCH 26 27
ATOM 769 CB ALA A 185 -28.502 0.296 0.384 1.00 97.64 C						ATOM 769 CB ALA A 186 -28.532 0.131 0.335 1.00 97.15 C						ENDBRANCH 25 26								ENDBRANCH 25 26
ATOM 770 HN ALA A 185 -27.380 0.293 2.688 1.00 0.00 H						ATOM 770 HN ALA A 186 -27.423 0.133 2.643 1.00 0.00 H						ENDBRANCH 24 25								ENDBRANCH 24 25
ATOM 771 N THR A 186 -25.750 1.705 0.169 1.00 97.17 N						ATOM 771 N THR A 187 -25.810 1.595 0.141 1.00 96.74 N						ENDBRANCH 22 24								ENDBRANCH 22 24
ATOM 772 CA THR A 186 -24.755 2.502 -0.541 1.00 97.17 C						ATOM 772 CA THR A 187 -24.829 2.419 -0.557 1.00 96.74 C						ENDBRANCH 21 22								ENDBRANCH 21 22
ATOM 773 C THR A 186 -23.420 1.766 -0.608 1.00 97.17 C						ATOM 773 C THR A 187 -23.477 1.715 -0.617 1.00 96.74 C						ENDBRANCH 20 21								ENDBRANCH 20 21
ATOM 774 O THR A 186 -22.767 1.748 -1.654 1.00 97.17 O						ATOM 774 O THR A 187 -22.815 1.718 -1.658 1.00 96.74 O						ENDBRANCH 19 20								ENDBRANCH 19 20
ATOM 775 CB THR A 186 -24.554 3.874 0.132 1.00 97.17 C						ATOM 775 CB THR A 187 -24.667 3.791 0.123 1.00 96.74 C						ENDBRANCH 1 19								ENDBRANCH 1 19
ATOM 776 CG2 THR A 186 -23.538 4.717 -0.631 1.00 97.17 C						ATOM 776 CG2 THR A 187 -23.664 4.661 -0.626 1.00 96.74 C						TORSDOF 17								TORSDOF 17
ATOM 777 OG1 THR A 186 -25.807 4.569 0.166 1.00 97.17 O						ATOM 777 OG1 THR A 187 -25.936 4.458 0.149 1.00 96.74 O						ENDMDL								ENDMDL
ATOM 778 HN THR A 186 -26.183 2.080 1.013 1.00 0.00 H						ATOM 778 HN THR A 187 -26.255 1.955 0.985 1.00 0.00 H						MODEL 8								MODEL 8
ATOM 779 HG1 THR A 186 -26.440 4.044 0.641 1.00 0.00 H						ATOM 779 HG1 THR A 187 -25.836 5.304 0.569 1.00 0.00 H						REMARK VINA RESULT: -10.067 7.455 10.205								REMARK VINA RESULT: -10.357 5.293 11.336
ATOM 780 N GLY A 187 -22.984 1.259 0.569 1.00 97.38 N						ATOM 780 N GLY A 188 -23.039 1.214 0.560 1.00 96.85 N						REMARK INTER + INTRA: -25.437								REMARK INTER + INTRA: -26.187
ATOM 781 CA GLY A 187 -21.767 0.463 0.595 1.00 97.38 C						ATOM 781 CA GLY A 188 -21.803 0.448 0.590 1.00 96.85 C						REMARK INTER: -22.235								REMARK INTER: -22.768
ATOM 782 C GLY A 187 -21.776 -0.675 -0.409 1.00 97.38 C						ATOM 782 C GLY A 188 -21.776 -0.682 -0.421 1.00 96.85 C						REMARK INTRA: -3.201								REMARK INTRA: -3.418
ATOM 783 O GLY A 187 -20.795 -0.888 -1.123 1.00 97.38 O						ATOM 783 O GLY A 188 -20.784 -0.866 -1.130 1.00 96.85 O						REMARK UNBOUND: -3.306								REMARK UNBOUND: -3.418
ATOM 784 HN GLY A 187 -23.504 1.433 1.429 1.00 0.00 H						ATOM 784 HN GLY A 188 -23.569 1.371 1.417 1.00 0.00 H						REMARK SMILES O=C(O)Cc1cc(O)ccc1O								REMARK SMILES O=C(O)Cc1cc(O)ccc1O
ATOM 785 N VAL A 188 -22.865 -1.431 -0.502 1.00 98.23 N						ATOM 785 N VAL A 189 -22.863 -1.454 -0.536 1.00 97.73 N						REMARK SMILES IDX 4 1 5 2 11 3 10 4 6 5 9 6 7 7 12 8 8 10 2 12 1 13 3 14								REMARK SMILES IDX 4 1 5 2 11 3 10 4 6 5 9 6 7 7 12 8 8 10 2 12 1 13 3 14
ATOM 786 CA VAL A 188 -23.007 -2.541 -1.438 1.00 98.23 C						ATOM 786 CA VAL A 189 -22.968 -2.562 -1.482 1.00 97.73 C						REMARK H PARENT 12 9 8 11 3 15								REMARK H PARENT 12 9 8 11 3 15
ATOM 787 C VAL A 188 -22.923 -2.022 -2.871 1.00 98.23 C						ATOM 787 C VAL A 189 -22.881 -2.031 -2.911 1.00 97.73 C						REMARK Flexibility Score: inf								REMARK Flexibility Score: inf
ATOM 788 O VAL A 188 -22.264 -2.629 -3.721 1.00 98.23 O						ATOM 788 O VAL A 189 -22.200 -2.617 -3.757 1.00 97.73 O						ROOT								ROOT
ATOM 789 CB VAL A 188 -24.334 -3.301 -1.223 1.00 98.23 C						ATOM 789 CB VAL A 189 -24.282 -3.351 -1.287 1.00 97.73 C						ATOM 1 C UNL 1 -21.374 -8.190 13.282 1.00 0.00 0.162 C								ATOM 1 C UNL 1 -7.766 3.430 9.957 1.00 0.00 0.162 C
ATOM 790 CG1 VAL A 188 -24.596 -4.269 -2.375 1.00 98.23 C						ATOM 790 CG1 VAL A 189 -24.506 -4.321 -2.446 1.00 97.73 C						ENDROOT								ENDROOT
ATOM 791 CG2 VAL A 188 -24.313 -4.045 0.111 1.00 98.23 C						ATOM 791 CG2 VAL A 189 -24.261 -4.100 0.045 1.00 97.73 C						BRANCH 1 2								BRANCH 1 2
ATOM 792 HN VAL A 188 -23.648 -1.223 0.118 1.00 0.00 H						ATOM 792 HN VAL A 189 -23.661 -1.258 0.069 1.00 0.00 H						ATOM 2 C UNL 1 -22.103 -7.550 12.146 1.00 0.00 0.009 A								ATOM 2 C UNL 1 -7.679 2.877 11.342 1.00 0.00 0.009 A
ATOM 793 N ALA A 189 -23.582 -0.939 -3.135 1.00 98.30 N						ATOM 793 N ALA A 190 -23.560 -0.960 -3.158 1.00 98.14 N						ATOM 3 C UNL 1 -21.524 -6.506 11.425 1.00 0.00 0.119 A								ATOM 3 C UNL 1 -6.942 1.723 11.604 1.00 0.00 0.119 A
ATOM 794 CA ALA A 189 -23.543 -0.342 -4.468 1.00 98.30 C						ATOM 794 CA ALA A 190 -23.524 -0.356 -4.488 1.00 98.14 C						ATOM 4 C UNL 1 -22.218 -5.919 10.368 1.00 0.00 0.050 A								ATOM 4 C UNL 1 -6.873 1.220 12.902 1.00 0.00 0.050 A
ATOM 795 C ALA A 189 -22.115 0.020 -4.866 1.00 98.30 C						ATOM 795 C ALA A 190 -22.099 0.033 -4.874 1.00 98.14 C						ATOM 5 C UNL 1 -23.377 -8.007 11.810 1.00 0.00 0.054 A								ATOM 5 C UNL 1 -8.347 3.529 12.379 1.00 0.00 0.054 A
ATOM 796 O ALA A 189 -21.667 -0.315 -5.965 1.00 98.30 O						ATOM 796 O ALA A 190 -21.649 -0.260 -5.984 1.00 98.14 O						ATOM 6 C UNL 1 -23.492 -6.375 10.031 1.00 0.00 0.050 A								ATOM 6 C UNL 1 -7.540 1.871 13.940 1.00 0.00 0.050 A
ATOM 797 CB ALA A 189 -24.438 0.895 -4.523 1.00 98.30 C						ATOM 797 CB ALA A 190 -24.438 0.864 -4.543 1.00 98.14 C						ATOM 7 C UNL 1 -24.072 -7.419 10.752 1.00 0.00 0.116 A								ATOM 7 C UNL 1 -8.277 3.026 13.678 1.00 0.00 0.116 A
ATOM 798 HN ALA A 189 -24.136 -0.496 -2.402 1.00 0.00 H						ATOM 798 HN ALA A 190 -24.123 -0.534 -2.422 1.00 0.00 H						BRANCH 3 8								BRANCH 3 8
ATOM 799 N ILE A 190 -21.373 0.677 -3.980 1.00 98.08 N						ATOM 799 N ILE A 191 -21.360 0.668 -3.982 1.00 97.83 N						ATOM 8 O UNL 1 -20.281 -6.047 11.741 1.00 0.00 -0.508 OA								ATOM 8 O UNL 1 -6.285 1.074 10.603 1.00 0.00 -0.508 OA
ATOM 800 CA ILE A 190 -20.017 1.133 -4.267 1.00 98.08 C						ATOM 800 CA ILE A 191 -20.006 1.140 -4.252 1.00 97.83 C						ATOM 9 H UNL 1 -20.288 -5.074 11.727 1.00 0.00 0.293 HD								ATOM 9 H UNL 1 -5.401 0.817 10.917 1.00 0.00 0.293 HD
ATOM 801 C ILE A 190 -19.116 -0.067 -4.544 1.00 98.08 C						ATOM 801 C ILE A 191 -19.086 -0.052 -4.511 1.00 97.83 C						ENDBRANCH 3 8								ENDBRANCH 3 8
ATOM 802 O ILE A 190 -18.402 -0.096 -5.549 1.00 98.08 O						ATOM 802 O ILE A 191 -18.362 -0.078 -5.509 1.00 97.83 O						BRANCH 7 10								BRANCH 7 10
ATOM 803 CB ILE A 190 -19.447 1.975 -3.103 1.00 98.08 C						ATOM 803 CB ILE A 191 -19.461 1.991 -3.082 1.00 97.83 C						ATOM 10 O UNL 1 -25.315 -7.867 10.422 1.00 0.00 -0.508 OA								ATOM 10 O UNL 1 -8.927 3.662 14.691 1.00 0.00 -0.508 OA
ATOM 804 CG1 ILE A 190 -20.189 3.313 -2.998 1.00 98.08 C						ATOM 804 CG1 ILE A 191 -20.227 3.316 -2.985 1.00 97.83 C						ATOM 11 H UNL 1 -25.569 -7.488 9.564 1.00 0.00 0.293 HD								ATOM 11 H UNL 1 -8.815 4.622 14.583 1.00 0.00 0.293 HD
ATOM 805 CG2 ILE A 190 -17.942 2.197 -3.284 1.00 98.08 C						ATOM 805 CG2 ILE A 191 -17.959 2.238 -3.248 1.00 97.83 C						ENDBRANCH 7 10								ENDBRANCH 7 10
ATOM 806 CD1 ILE A 190 -19.788 4.149 -1.790 1.00 98.08 C						ATOM 806 CD1 ILE A 191 -19.859 4.155 -1.769 1.00 97.83 C						ENDBRANCH 1 2								ENDBRANCH 1 2
ATOM 807 HN ILE A 190 -21.769 0.871 -3.060 1.00 0.00 H						ATOM 807 HN ILE A 191 -21.756 0.837 -3.057 1.00 0.00 H						BRANCH 1 12								BRANCH 1 12
ATOM 808 N VAL A 191 -19.152 -1.081 -3.630 1.00 98.31 N						ATOM 808 N VAL A 192 -19.117 -1.064 -3.599 1.00 97.95 N						ATOM 12 C UNL 1 -20.222 -9.068 12.840 1.00 0.00 0.307 C								ATOM 12 C UNL 1 -8.845 2.781 9.116 1.00 0.00 0.307 C
ATOM 809 CA VAL A 191 -18.258 -2.225 -3.780 1.00 98.31 C						ATOM 809 CA VAL A 192 -18.206 -2.197 -3.711 1.00 97.95 C						ATOM 13 O UNL 1 -19.352 -9.514 13.576 1.00 0.00 -0.252 OA								ATOM 13 O UNL 1 -10.016 3.135 9.074 1.00 0.00 -0.252 OA
ATOM 810 C VAL A 191 -18.609 -2.992 -5.053 1.00 98.31 C						ATOM 810 C VAL A 192 -18.505 -2.978 -4.990 1.00 97.95 C						BRANCH 12 14								BRANCH 12 14
ATOM 811 O VAL A 191 -17.722 -3.495 -5.747 1.00 98.31 O						ATOM 811 O VAL A 192 -17.587 -3.425 -5.680 1.00 97.95 O						ATOM 14 O UNL 1 -20.258 -9.313 11.503 1.00 0.00 -0.481 OA								ATOM 14 O UNL 1 -8.363 1.733 8.396 1.00 0.00 -0.481 OA
ATOM 812 CB VAL A 191 -18.327 -3.164 -2.556 1.00 98.31 C						ATOM 812 CB VAL A 192 -18.304 -3.128 -2.483 1.00 97.95 C						ATOM 15 H UNL 1 -19.712 -10.091 11.260 1.00 0.00 0.296 HD								ATOM 15 H UNL 1 -8.379 1.915 7.432 1.00 0.00 0.296 HD
ATOM 813 CG1 VAL A 191 -17.825 -2.453 -1.300 1.00 98.31 C						ATOM 813 CG1 VAL A 192 -17.832 -2.410 -1.220 1.00 97.95 C						ENDBRANCH 12 14								ENDBRANCH 12 14
ATOM 814 CG2 VAL A 191 -19.753 -3.673 -2.352 1.00 98.31 C						ATOM 814 CG2 VAL A 192 -19.737 -3.632 -2.309 1.00 97.95 C						ENDBRANCH 1 12								ENDBRANCH 1 12
ATOM 815 HN VAL A 191 -19.802 -1.039 -2.845 1.00 0.00 H						ATOM 815 HN VAL A 192 -19.785 -1.029 -2.829 1.00 0.00 H						TORSDOF 5								TORSDOF 5
ATOM 816 N SER A 192 -19.889 -3.138 -5.460 1.00 98.42 N						ATOM 816 N THR A 193 -19.790 -3.172 -5.376 1.00 98.13 N						REMARK SMILES C/C(=C\CO[P@](=O)([O-])O[P+](=O)(=O)[O-])CCC[C@@H](C)CCC[C@H](C)CCCC(C)C								REMARK SMILES C/C(=C\CO[P@](=O)([O-])O[P+](=O)(=O)[O-])CCC[C@@H](C)CCC[C@H](C)CCCC(C)C
ATOM 817 CA SER A 192 -20.318 -3.833 -6.669 1.00 98.42 C						ATOM 817 CA THR A 193 -20.170 -3.882 -6.592 1.00 98.13 C						REMARK SMILES IDX 17 1 18 2 16 3 15 4 14 5 2 6 1 7 3 8 4 9 5 10 6 11 8 12 7 13								REMARK SMILES IDX 17 1 18 2 16 3 15 4 14 5 2 6 1 7 3 8 4 9 5 10 6 11 8 12 7 13
ATOM 818 C SER A 192 -19.839 -3.109 -7.922 1.00 98.42 C						ATOM 818 C THR A 193 -19.715 -3.116 -7.831 1.00 98.13 C						REMARK SMILES IDX 9 14 10 15 13 16 11 17 12 18 19 19 20 20 21 21 22 22 23 23								REMARK SMILES IDX 9 14 10 15 13 16 11 17 12 18 19 19 20 20 21 21 22 22 23 23
ATOM 819 O SER A 192 -19.312 -3.735 -8.844 1.00 98.42 O						ATOM 819 O THR A 193 -19.173 -3.706 -8.768 1.00 98.13 O						REMARK SMILES IDX 24 24 25 25 26 26 27 27 28 28 29 29								REMARK SMILES IDX 24 24 25 25 26 26 27 27 28 28 29 29
ATOM 820 CB SER A 192 -21.840 -3.968 -6.698 1.00 98.42 C						ATOM 820 CB THR A 193 -21.691 -4.108 -6.656 1.00 98.13 C						REMARK H PARENT								REMARK H PARENT
ATOM 821 OG SER A 192 -22.298 -4.742 -5.602 1.00 98.42 O						ATOM 821 CG2 THR A 193 -22.072 -4.954 -7.867 1.00 98.13 C						REMARK Flexibility Score: inf								REMARK Flexibility Score: inf
ATOM 822 HN SER A 192 -20.616 -2.728 -4.873 1.00 0.00 H						ATOM 822 OG1 THR A 193 -22.119 -4.779 -5.464 1.00 98.13 O						ROOT								ROOT
ATOM 823 HG SER A 192 -23.244 -4.826 -5.620 1.00 0.00 H						ATOM 823 HN THR A 193 -20.532 -2.801 -4.783 1.00 0.00 H						ATOM 1 C UNL 1 -4.074 -5.145 2.592 1.00 0.00 -0.014 C								ATOM 1 C UNL 1 -3.529 -4.933 3.499 1.00 0.00 -0.014 C
ATOM 824 N VAL A 193 -19.989 -1.793 -7.909 1.00 98.55 N						ATOM 824 HG1 THR A 193 -23.058 -4.919 -5.504 1.00 0.00 H						ATOM 2 C UNL 1 -4.216 -6.638 2.292 1.00 0.00 0.007 C								ATOM 2 C UNL 1 -3.306 -5.580 4.868 1.00 0.00 0.007 C
ATOM 825 CA VAL A 193 -19.588 -0.986 -9.056 1.00 98.55 C						ATOM 825 N THR A 194 -19.912 -1.831 -7.813 1.00 98.48 N						ENDROOT								ENDROOT
ATOM 826 C VAL A 193 -18.075 -1.075 -9.247 1.00 98.55 C						ATOM 826 CA THR A 194 -19.504 -0.992 -8.934 1.00 98.48 C						BRANCH 1 3								BRANCH 1 3
ATOM 827 O VAL A 193 -17.596 -1.282 -10.364 1.00 98.55 O						ATOM 827 C THR A 194 -17.995 -1.070 -9.146 1.00 98.48 C						ATOM 3 C UNL 1 -3.216 -4.955 3.845 1.00 0.00 0.003 C								ATOM 3 C UNL 1 -4.058 -3.510 3.686 1.00 0.00 0.003 C
ATOM 828 CB VAL A 193 -20.018 0.489 -8.890 1.00 98.55 C						ATOM 828 O THR A 194 -17.530 -1.278 -10.269 1.00 98.48 O						BRANCH 3 4								BRANCH 3 4
ATOM 829 CG1 VAL A 193 -19.309 1.375 -9.913 1.00 98.55 C						ATOM 829 CB THR A 194 -19.919 0.474 -8.717 1.00 98.48 C						ATOM 4 C UNL 1 -4.065 -5.220 5.090 1.00 0.00 0.005 C								ATOM 4 C UNL 1 -4.126 -3.183 5.180 1.00 0.00 0.005 C
ATOM 830 CG2 VAL A 193 -21.534 0.620 -9.024 1.00 98.55 C						ATOM 830 CG2 THR A 194 -19.457 1.355 -9.873 1.00 98.48 C						BRANCH 4 5								BRANCH 4 5
ATOM 831 HN VAL A 193 -20.389 -1.339 -7.088 1.00 0.00 H						ATOM 831 OG1 THR A 194 -21.346 0.551 -8.614 1.00 98.48 O						ATOM 5 C UNL 1 -4.042 -3.988 5.995 1.00 0.00 0.030 C								ATOM 5 C UNL 1 -5.347 -2.305 5.455 1.00 0.00 0.030 C
ATOM 832 N PHE A 194 -17.350 -0.944 -8.226 1.00 98.67 N						ATOM 832 HN THR A 194 -20.359 -1.403 -7.002 1.00 0.00 H						BRANCH 5 6								BRANCH 5 6
ATOM 833 CA PHE A 194 -15.896 -0.944 -8.324 1.00 98.67 C						ATOM 833 HG1 THR A 194 -21.602 1.456 -8.480 1.00 0.00 H						ATOM 6 C UNL 1 -5.438 -3.690 6.475 1.00 0.00 -0.075 C								ATOM 6 C UNL 1 -6.565 -3.175 5.624 1.00 0.00 -0.075 C
ATOM 834 C PHE A 194 -15.379 -2.327 -8.707 1.00 98.67 C						ATOM 834 N PHE A 195 -17.245 -0.932 -8.140 1.00 98.57 N						ATOM 7 C UNL 1 -5.737 -2.379 7.158 1.00 0.00 0.039 C								ATOM 7 C UNL 1 -7.723 -3.045 4.668 1.00 0.00 0.039 C
ATOM 835 O PHE A 194 -14.383 -2.446 -9.424 1.00 98.67 O						ATOM 835 CA PHE A 195 -15.791 -0.918 -8.252 1.00 98.57 C						ATOM 8 C UNL 1 -6.393 -4.570 6.300 1.00 0.00 0.000 C								ATOM 8 C UNL 1 -6.618 -4.045 6.602 1.00 0.00 0.000 C
ATOM 836 CB PHE A 194 -15.267 -0.498 -7.000 1.00 98.67 C						ATOM 836 C PHE A 195 -15.265 -2.293 -8.647 1.00 98.57 C						BRANCH 8 9								BRANCH 8 9
ATOM 837 CG PHE A 194 -15.096 0.992 -6.883 1.00 98.67 C						ATOM 837 O PHE A 195 -14.259 -2.401 -9.351 1.00 98.57 O						ATOM 9 C UNL 1 -7.813 -4.223 6.668 1.00 0.00 0.197 C								ATOM 9 C UNL 1 -7.780 -5.000 6.699 1.00 0.00 0.197 C
ATOM 838 CD1 PHE A 194 -13.873 1.590 -7.165 1.00 98.67 C						ATOM 838 CB PHE A 195 -15.152 -0.470 -6.934 1.00 98.57 C						BRANCH 9 10								BRANCH 9 10
ATOM 839 CD2 PHE A 194 -16.158 1.797 -6.489 1.00 98.67 C						ATOM 839 CG PHE A 195 -15.001 1.021 -6.809 1.00 98.57 C						ATOM 10 O UNL 1 -8.239 -5.048 7.754 1.00 0.00 -0.312 OA								ATOM 10 O UNL 1 -8.868 -4.360 7.370 1.00 0.00 -0.312 OA
ATOM 840 CE1 PHE A 194 -13.711 2.970 -7.056 1.00 98.67 C						ATOM 840 CD1 PHE A 195 -13.797 1.641 -7.122 1.00 98.57 C						BRANCH 10 11								BRANCH 10 11
ATOM 841 CE2 PHE A 194 -16.003 3.176 -6.379 1.00 98.67 C						ATOM 841 CD2 PHE A 195 -16.064 1.806 -6.380 1.00 98.57 C						ATOM 11 P UNL 1 -8.803 -4.453 9.139 1.00 0.00 0.316 P								ATOM 11 P UNL 1 -8.948 -4.216 8.971 1.00 0.00 0.316 P
ATOM 842 CZ PHE A 194 -14.780 3.759 -6.662 1.00 98.67 C						ATOM 842 CE1 PHE A 195 -13.654 3.022 -7.006 1.00 98.57 C						ATOM 12 O UNL 1 -7.801 -3.419 9.702 1.00 0.00 -0.753 OA								ATOM 12 O UNL 1 -7.770 -3.349 9.470 1.00 0.00 -0.753 OA
ATOM 843 HN PHE A 194 -17.789 -0.836 -7.312 1.00 0.00 H						ATOM 843 CE2 PHE A 195 -15.929 3.185 -6.262 1.00 98.57 C						ATOM 13 O UNL 1 -10.164 -3.766 8.888 1.00 0.00 -0.272 OA								ATOM 13 O UNL 1 -10.284 -3.542 9.361 1.00 0.00 -0.272 OA
ATOM 844 N ALA A 195 -16.062 -3.358 -8.222 1.00 98.70 N						ATOM 844 CZ PHE A 195 -14.723 3.793 -6.575 1.00 98.57 C						BRANCH 11 14								BRANCH 11 14
ATOM 845 CA ALA A 195 -15.710 -4.702 -8.671 1.00 98.70 C						ATOM 845 HN PHE A 195 -17.670 -0.827 -7.219 1.00 0.00 H						ATOM 14 O UNL 1 -8.993 -5.649 10.200 1.00 0.00 -0.086 OA								ATOM 14 O UNL 1 -8.866 -5.675 9.647 1.00 0.00 -0.086 OA
ATOM 846 C ALA A 195 -15.951 -4.861 -10.169 1.00 98.70 C						ATOM 846 N ALA A 196 -15.966 -3.345 -8.213 1.00 98.58 N						BRANCH 14 15								BRANCH 14 15
ATOM 847 O ALA A 195 -15.100 -5.390 -10.888 1.00 98.70 O						ATOM 847 CA ALA A 196 -15.602 -4.684 -8.666 1.00 98.58 C						ATOM 15 P UNL 1 -9.917 -6.966 10.248 1.00 0.00 0.603 P								ATOM 15 P UNL 1 -9.957 -6.800 10.016 1.00 0.00 0.603 P
ATOM 848 CB ALA A 195 -16.506 -5.747 -7.893 1.00 98.70 C						ATOM 848 C ALA A 196 -15.812 -4.830 -10.171 1.00 98.58 C						ATOM 16 O UNL 1 -11.014 -6.793 11.354 1.00 0.00 -0.583 OA								ATOM 16 O UNL 1 -9.229 -8.062 10.593 1.00 0.00 -0.583 OA
ATOM 849 HN ALA A 195 -16.816 -3.214 -7.550 1.00 0.00 H						ATOM 849 O ALA A 196 -14.935 -5.326 -10.882 1.00 98.58 O						ATOM 17 O UNL 1 -10.606 -7.171 8.856 1.00 0.00 -0.055 OA								ATOM 17 O UNL 1 -10.949 -6.233 11.087 1.00 0.00 -0.055 OA
ATOM 850 N ALA A 196 -17.080 -4.379 -10.639 1.00 98.66 N						ATOM 850 CB ALA A 196 -16.409 -5.739 -7.914 1.00 98.58 C						ATOM 18 O UNL 1 -9.031 -8.214 10.581 1.00 0.00 -0.055 OA								ATOM 18 O UNL 1 -10.753 -7.199 8.727 1.00 0.00 -0.055 OA
ATOM 851 CA ALA A 196 -17.408 -4.459 -12.060 1.00 98.66 C						ATOM 851 HN ALA A 196 -16.748 -3.213 -7.571 1.00 0.00 H						ENDBRANCH 14 15								ENDBRANCH 14 15
ATOM 852 C ALA A 196 -16.410 -3.665 -12.899 1.00 98.66 C						ATOM 852 N VAL A 197 -16.922 -4.355 -10.650 1.00 98.59 N						ENDBRANCH 11 14								ENDBRANCH 11 14
ATOM 853 O ALA A 196 -15.939 -4.145 -13.933 1.00 98.66 O						ATOM 853 CA VAL A 197 -17.250 -4.434 -12.070 1.00 98.59 C						ENDBRANCH 10 11								ENDBRANCH 10 11
ATOM 854 CB ALA A 196 -18.827 -3.955 -12.307 1.00 98.66 C						ATOM 854 C VAL A 197 -16.260 -3.598 -12.876 1.00 98.59 C						ENDBRANCH 9 10								ENDBRANCH 9 10
ATOM 855 HN ALA A 196 -17.741 -3.940 -9.998 1.00 0.00 H						ATOM 855 O VAL A 197 -15.729 -4.059 -13.889 1.00 98.59 O						ENDBRANCH 8 9								ENDBRANCH 8 9
ATOM 856 N MET A 197 -16.100 -2.475 -12.445 1.00 98.65 N						ATOM 856 CB VAL A 197 -18.695 -3.960 -12.345 1.00 98.59 C						ENDBRANCH 5 6								ENDBRANCH 5 6
ATOM 857 CA MET A 197 -15.150 -1.625 -13.156 1.00 98.65 C						ATOM 857 CG1 VAL A 197 -18.928 -3.783 -13.844 1.00 98.59 C						ENDBRANCH 4 5								ENDBRANCH 4 5
ATOM 858 C MET A 197 -13.775 -2.281 -13.219 1.00 98.65 C						ATOM 858 CG2 VAL A 197 -19.701 -4.949 -11.758 1.00 98.59 C						ENDBRANCH 3 4								ENDBRANCH 3 4
ATOM 859 O MET A 197 -13.115 -2.251 -14.259 1.00 98.65 O						ATOM 859 HN VAL A 197 -17.585 -3.913 -10.014 1.00 0.00 H						ENDBRANCH 1 3								ENDBRANCH 1 3
ATOM 860 CB MET A 197 -15.046 -0.255 -12.484 1.00 98.65 C						ATOM 860 N LEU A 198 -16.008 -2.406 -12.411 1.00 98.53 N						BRANCH 1 19								BRANCH 1 19
ATOM 861 CG MET A 197 -16.255 0.635 -12.715 1.00 98.65 C						ATOM 861 CA LEU A 198 -15.082 -1.515 -13.102 1.00 98.53 C						ATOM 19 C UNL 1 -5.458 -4.536 2.825 1.00 0.00 0.003 C								ATOM 19 C UNL 1 -4.546 -5.755 2.706 1.00 0.00 0.003 C
ATOM 862 SD MET A 197 -16.010 2.337 -12.073 1.00 98.65 S						ATOM 862 C LEU A 198 -13.687 -2.129 -13.170 1.00 98.53 C						BRANCH 19 20								BRANCH 19 20
ATOM 863 CE MET A 197 -15.959 2.002 -10.291 1.00 98.65 C						ATOM 863 O LEU A 198 -13.019 -2.048 -14.202 1.00 98.53 O						ATOM 20 C UNL 1 -6.524 -5.437 2.198 1.00 0.00 0.001 C								ATOM 20 C UNL 1 -5.738 -6.097 3.603 1.00 0.00 0.001 C
ATOM 864 HN MET A 197 -16.529 -2.138 -11.583 1.00 0.00 H						ATOM 864 CB LEU A 198 -15.021 -0.157 -12.401 1.00 98.53 C						BRANCH 20 21								BRANCH 20 21
ATOM 865 N SER A 198 -13.381 -2.856 -12.123 1.00 98.65 N						ATOM 865 CG LEU A 198 -16.241 0.750 -12.573 1.00 98.53 C						ATOM 21 C UNL 1 -7.843 -5.269 2.954 1.00 0.00 0.003 C								ATOM 21 C UNL 1 -7.040 -5.859 2.836 1.00 0.00 0.003 C
ATOM 866 CA SER A 198 -12.081 -3.516 -12.079 1.00 98.65 C						ATOM 866 CD1 LEU A 198 -16.097 2.001 -11.711 1.00 98.53 C						BRANCH 21 22								BRANCH 21 22
ATOM 867 C SER A 198 -12.015 -4.674 -13.069 1.00 98.65 C						ATOM 867 CD2 LEU A 198 -16.428 1.124 -14.040 1.00 98.53 C						ATOM 22 C UNL 1 -8.341 -6.637 3.423 1.00 0.00 -0.014 C								ATOM 22 C UNL 1 -7.989 -7.037 3.064 1.00 0.00 -0.014 C
ATOM 868 O SER A 198 -11.087 -4.757 -13.876 1.00 98.65 O						ATOM 868 HN LEU A 198 -16.464 -2.093 -11.554 1.00 0.00 H						ATOM 23 C UNL 1 -9.533 -6.452 4.364 1.00 0.00 0.007 C								ATOM 23 C UNL 1 -9.217 -6.558 3.843 1.00 0.00 0.007 C
ATOM 869 CB SER A 198 -11.784 -4.023 -10.667 1.00 98.65 C						ATOM 869 N SER A 199 -13.305 -2.725 -12.088 1.00 98.55 N						BRANCH 22 24								BRANCH 22 24
ATOM 870 OG SER A 198 -10.495 -4.608 -10.602 1.00 98.65 O						ATOM 870 CA SER A 199 -11.986 -3.350 -12.052 1.00 98.55 C						ATOM 24 C UNL 1 -7.217 -7.364 4.162 1.00 0.00 0.003 C								ATOM 24 C UNL 1 -7.271 -8.125 3.864 1.00 0.00 0.003 C
ATOM 871 HN SER A 198 -13.978 -2.846 -11.296 1.00 0.00 H						ATOM 871 C SER A 199 -11.865 -4.444 -13.106 1.00 98.55 C						BRANCH 24 25								BRANCH 24 25
ATOM 872 HG SER A 198 -10.311 -4.923 -9.725 1.00 0.00 H						ATOM 872 O SER A 199 -10.913 -4.458 -13.888 1.00 98.55 O						ATOM 25 C UNL 1 -7.127 -8.808 3.663 1.00 0.00 0.001 C								ATOM 25 C UNL 1 -7.139 -9.386 3.007 1.00 0.00 0.001 C
ATOM 873 N PHE A 199 -12.921 -5.489 -13.088 1.00 98.64 N						ATOM 873 CB SER A 199 -11.708 -3.933 -10.666 1.00 98.55 C						BRANCH 25 26								BRANCH 25 26
ATOM 874 CA PHE A 199 -12.957 -6.632 -13.991 1.00 98.64 C						ATOM 874 OG SER A 199 -10.416 -4.512 -10.614 1.00 98.55 O						ATOM 26 C UNL 1 -7.758 -8.907 2.273 1.00 0.00 0.003 C								ATOM 26 C UNL 1 -5.918 -9.255 2.093 1.00 0.00 0.003 C
ATOM 875 C PHE A 199 -13.175 -6.179 -15.430 1.00 98.64 C						ATOM 875 HN SER A 199 -13.916 -2.758 -11.272 1.00 0.00 H						BRANCH 26 27								BRANCH 26 27
ATOM 876 O PHE A 199 -12.588 -6.738 -16.359 1.00 98.64 O						ATOM 876 HG SER A 199 -10.243 -4.874 -9.753 1.00 0.00 H						ATOM 27 C UNL 1 -6.699 -9.357 1.264 1.00 0.00 -0.017 C								ATOM 27 C UNL 1 -6.366 -9.338 0.632 1.00 0.00 -0.017 C
ATOM 877 CB PHE A 199 -14.059 -7.612 -13.577 1.00 98.64 C						ATOM 877 N PHE A 200 -12.767 -5.283 -13.203 1.00 98.58 N						ATOM 28 C UNL 1 -7.035 -10.763 0.765 1.00 0.00 0.007 C								ATOM 28 C UNL 1 -7.825 -9.793 0.571 1.00 0.00 0.007 C
ATOM 878 CG PHE A 199 -13.655 -8.548 -12.471 1.00 98.64 C						ATOM 878 CA PHE A 200 -12.750 -6.382 -14.163 1.00 98.58 C						ATOM 29 C UNL 1 -6.677 -8.387 0.081 1.00 0.00 0.007 C								ATOM 29 C UNL 1 -6.233 -7.960 -0.020 1.00 0.00 0.007 C
ATOM 879 CD1 PHE A 199 -12.563 -9.396 -12.621 1.00 98.64 C						ATOM 879 C PHE A 200 -12.951 -5.863 -15.583 1.00 98.58 C						ENDBRANCH 26 27								ENDBRANCH 26 27
ATOM 880 CD2 PHE A 199 -14.366 -8.580 -11.278 1.00 98.64 C						ATOM 880 O PHE A 200 -12.354 -6.382 -16.528 1.00 98.58 O						ENDBRANCH 25 26								ENDBRANCH 25 26
ATOM 881 CE1 PHE A 199 -12.187 -10.262 -11.598 1.00 98.64 C						ATOM 881 CB PHE A 200 -13.831 -7.412 -13.822 1.00 98.58 C						ENDBRANCH 24 25								ENDBRANCH 24 25
ATOM 882 CE2 PHE A 199 -13.997 -9.444 -10.251 1.00 98.64 C						ATOM 882 CG PHE A 200 -13.426 -8.382 -12.746 1.00 98.58 C						ENDBRANCH 22 24								ENDBRANCH 22 24
ATOM 883 CZ PHE A 199 -12.907 -10.285 -10.413 1.00 98.64 C						ATOM 883 CD1 PHE A 200 -12.376 -9.270 -12.950 1.00 98.58 C						ENDBRANCH 21 22								ENDBRANCH 21 22
ATOM 884 HN PHE A 199 -13.696 -5.364 -12.437 1.00 0.00 H						ATOM 884 CD2 PHE A 200 -14.095 -8.407 -11.529 1.00 98.58 C						ENDBRANCH 20 21								ENDBRANCH 20 21
ATOM 885 N GLY A 200 -14.101 -5.201 -15.565 1.00 98.50 N						ATOM 885 CE1 PHE A 200 -11.999 -10.170 -11.956 1.00 98.58 C						ENDBRANCH 19 20								ENDBRANCH 19 20
ATOM 886 CA GLY A 200 -14.295 -4.634 -16.890 1.00 98.50 C						ATOM 886 CE2 PHE A 200 -13.725 -9.305 -10.531 1.00 98.58 C						ENDBRANCH 1 19								ENDBRANCH 1 19
ATOM 887 C GLY A 200 -13.004 -4.168 -17.534 1.00 98.50 C						ATOM 887 CZ PHE A 200 -12.678 -10.185 -10.746 1.00 98.58 C						TORSDOF 17								TORSDOF 17
ATOM 888 O GLY A 200 -12.726 -4.499 -18.689 1.00 98.50 O						ATOM 888 HN PHE A 200 -13.568 -5.203 -12.577 1.00 0.00 H						ENDMDL								ENDMDL
ATOM 889 HN GLY A 200 -14.643 -4.873 -14.766 1.00 0.00 H						ATOM 889 N ALA A 201 -13.806 -4.861 -15.700 1.00 98.35 N						MODEL 9								MODEL 9
ATOM 890 N LEU A 201 -12.278 -3.402 -16.744 1.00 98.15 N						ATOM 890 CA ALA A 201 -14.011 -4.263 -17.018 1.00 98.35 C						REMARK VINA RESULT: -10.023 7.689 9.513								REMARK VINA RESULT: -10.183 7.010 8.135
ATOM 891 CA LEU A 201 -11.003 -2.906 -17.252 1.00 98.15 C						ATOM 891 C ALA A 201 -12.692 -3.772 -17.609 1.00 98.35 C						REMARK INTER + INTRA: -25.340								REMARK INTER + INTRA: -25.806
ATOM 892 C LEU A 201 -10.037 -4.056 -17.514 1.00 98.15 C						ATOM 892 O ALA A 201 -12.368 -4.080 -18.758 1.00 98.35 O						REMARK INTER: -21.846								REMARK INTER: -22.433
ATOM 893 O LEU A 201 -9.348 -4.073 -18.536 1.00 98.15 O						ATOM 893 CB ALA A 201 -15.012 -3.114 -16.930 1.00 98.35 C						REMARK INTRA: -3.494								REMARK INTRA: -3.373
ATOM 894 CB LEU A 201 -10.382 -1.916 -16.263 1.00 98.15 C						ATOM 894 HN ALA A 201 -14.313 -4.512 -14.886 1.00 0.00 H						REMARK UNBOUND: -3.306								REMARK UNBOUND: -3.418
ATOM 895 CG LEU A 201 -9.135 -1.171 -16.744 1.00 98.15 C						ATOM 895 N VAL A 202 -11.954 -3.012 -16.783 1.00 98.02 N						REMARK SMILES O=C(O)Cc1cc(O)ccc1O								REMARK SMILES O=C(O)Cc1cc(O)ccc1O
ATOM 896 CD1 LEU A 201 -9.419 -0.454 -18.059 1.00 98.15 C						ATOM 896 CA VAL A 202 -10.657 -2.530 -17.247 1.00 98.02 C						REMARK SMILES IDX 4 1 5 2 11 3 10 4 6 5 9 6 7 7 12 8 8 10 2 12 1 13 3 14								REMARK SMILES IDX 4 1 5 2 11 3 10 4 6 5 9 6 7 7 12 8 8 10 2 12 1 13 3 14
ATOM 897 CD2 LEU A 201 -8.660 -0.183 -15.683 1.00 98.15 C						ATOM 897 C VAL A 202 -9.751 -3.715 -17.571 1.00 98.02 C						REMARK H PARENT 12 9 8 11 3 15								REMARK H PARENT 12 9 8 11 3 15
ATOM 898 HN LEU A 201 -12.598 -3.163 -15.805 1.00 0.00 H						ATOM 898 O VAL A 202 -9.082 -3.728 -18.607 1.00 98.02 O						REMARK Flexibility Score: inf								REMARK Flexibility Score: inf
ATOM 899 N GLY A 202 -9.932 -4.982 -16.542 1.00 97.83 N						ATOM 899 CB VAL A 202 -9.984 -1.615 -16.199 1.00 98.02 C						ROOT								ROOT
ATOM 900 CA GLY A 202 -9.101 -6.159 -16.747 1.00 97.83 C						ATOM 900 CG1 VAL A 202 -8.570 -1.240 -16.639 1.00 98.02 C						ATOM 1 C UNL 1 -8.615 5.027 -6.199 1.00 0.00 0.162 C								ATOM 1 C UNL 1 -8.978 7.354 -3.270 1.00 0.00 0.162 C
ATOM 901 C GLY A 202 -9.448 -6.922 -18.011 1.00 97.83 C						ATOM 901 CG2 VAL A 202 -10.826 -0.361 -15.968 1.00 98.02 C						ENDROOT								ENDROOT
ATOM 902 O GLY A 202 -8.556 -7.360 -18.741 1.00 97.83 O						ATOM 902 HN VAL A 202 -12.293 -2.777 -15.850 1.00 0.00 H						BRANCH 1 2								BRANCH 1 2
ATOM 903 HN GLY A 202 -10.434 -4.859 -15.663 1.00 0.00 H						ATOM 903 N GLY A 203 -9.697 -4.703 -16.646 1.00 97.27 N						ATOM 2 C UNL 1 -8.520 6.273 -5.381 1.00 0.00 0.009 A								ATOM 2 C UNL 1 -7.595 7.842 -2.986 1.00 0.00 0.009 A
ATOM 904 N TRP A 203 -10.665 -7.004 -18.296 1.00 98.02 N						ATOM 904 CA GLY A 203 -8.888 -5.892 -16.862 1.00 97.27 C						ATOM 3 C UNL 1 -7.536 7.225 -5.644 1.00 0.00 0.119 A								ATOM 3 C UNL 1 -7.098 7.859 -1.684 1.00 0.00 0.119 A
ATOM 905 CA TRP A 203 -11.146 -7.717 -19.475 1.00 98.02 C						ATOM 905 C GLY A 203 -9.218 -6.612 -18.156 1.00 97.27 C						ATOM 4 C UNL 1 -7.461 8.383 -4.870 1.00 0.00 0.050 A								ATOM 4 C UNL 1 -5.805 8.319 -1.436 1.00 0.00 0.050 A
ATOM 906 C TRP A 203 -10.776 -6.969 -20.751 1.00 98.02 C						ATOM 906 O GLY A 203 -8.318 -6.993 -18.907 1.00 97.27 O						ATOM 5 C UNL 1 -9.430 6.478 -4.344 1.00 0.00 0.054 A								ATOM 5 C UNL 1 -6.800 8.286 -4.042 1.00 0.00 0.054 A
ATOM 907 O TRP A 203 -10.276 -7.569 -21.706 1.00 98.02 O						ATOM 907 HN GLY A 203 -10.233 -4.611 -15.783 1.00 0.00 H						ATOM 6 C UNL 1 -8.371 8.589 -3.833 1.00 0.00 0.050 A								ATOM 6 C UNL 1 -5.009 8.763 -2.492 1.00 0.00 0.050 A
ATOM 908 CB TRP A 203 -12.663 -7.912 -19.405 1.00 98.02 C						ATOM 908 N PHE A 204 -10.455 -6.745 -18.494 1.00 97.62 N						ATOM 7 C UNL 1 -9.355 7.636 -3.570 1.00 0.00 0.116 A								ATOM 7 C UNL 1 -5.506 8.747 -3.795 1.00 0.00 0.116 A
ATOM 909 CG TRP A 203 -13.233 -8.678 -20.560 1.00 98.02 C						ATOM 909 CA PHE A 204 -10.897 -7.439 -19.697 1.00 97.62 C						BRANCH 3 8								BRANCH 3 8
ATOM 910 CD1 TRP A 203 -13.866 -8.166 -21.658 1.00 98.02 C						ATOM 910 C PHE A 204 -10.560 -6.630 -20.944 1.00 97.62 C						ATOM 8 O UNL 1 -6.639 7.040 -6.652 1.00 0.00 -0.508 OA								ATOM 8 O UNL 1 -7.862 7.430 -0.641 1.00 0.00 -0.508 OA
ATOM 911 CD2 TRP A 203 -13.226 -10.099 -20.729 1.00 98.02 C						ATOM 911 O PHE A 204 -10.117 -7.187 -21.951 1.00 97.62 O						ATOM 9 H UNL 1 -5.753 6.912 -6.270 1.00 0.00 0.293 HD								ATOM 9 H UNL 1 -7.826 6.459 -0.598 1.00 0.00 0.293 HD
ATOM 912 CE2 TRP A 203 -13.871 -10.378 -21.954 1.00 98.02 C						ATOM 912 CB PHE A 204 -12.403 -7.712 -19.640 1.00 97.62 C						ENDBRANCH 3 8								ENDBRANCH 3 8
ATOM 913 CE3 TRP A 203 -12.735 -11.166 -19.963 1.00 98.02 C						ATOM 913 CG PHE A 204 -12.771 -8.921 -18.823 1.00 97.62 C						BRANCH 7 10								BRANCH 7 10
ATOM 914 NE1 TRP A 203 -14.252 -9.182 -22.500 1.00 98.02 N						ATOM 914 CD1 PHE A 204 -12.399 -10.195 -19.235 1.00 97.62 C						ATOM 10 O UNL 1 -10.245 7.838 -2.559 1.00 0.00 -0.508 OA								ATOM 10 O UNL 1 -4.729 9.178 -4.826 1.00 0.00 -0.508 OA
ATOM 915 CZ2 TRP A 203 -14.038 -11.680 -22.431 1.00 98.02 C						ATOM 915 CD2 PHE A 204 -13.487 -8.784 -17.641 1.00 97.62 C						ATOM 11 H UNL 1 -9.755 7.952 -1.727 1.00 0.00 0.293 HD								ATOM 11 H UNL 1 -5.151 8.929 -5.665 1.00 0.00 0.293 HD
ATOM 916 CZ3 TRP A 203 -12.902 -12.461 -20.439 1.00 98.02 C						ATOM 916 CE1 PHE A 204 -12.739 -11.317 -18.482 1.00 97.62 C						ENDBRANCH 7 10								ENDBRANCH 7 10
ATOM 917 CH2 TRP A 203 -13.549 -12.705 -21.661 1.00 98.02 C						ATOM 917 CE2 PHE A 204 -13.830 -9.899 -16.882 1.00 97.62 C						ENDBRANCH 1 2								ENDBRANCH 1 2
ATOM 918 HN TRP A 203 -11.345 -6.556 -17.681 1.00 0.00 H						ATOM 918 CZ PHE A 204 -13.456 -11.165 -17.305 1.00 97.62 C						BRANCH 1 12								BRANCH 1 12
ATOM 919 HE1 TRP A 203 -14.742 -9.064 -23.387 1.00 0.00 H						ATOM 919 HN PHE A 204 -11.166 -6.341 -17.884 1.00 0.00 H						ATOM 12 C UNL 1 -9.339 5.223 -7.514 1.00 0.00 0.307 C								ATOM 12 C UNL 1 -10.035 8.430 -3.138 1.00 0.00 0.307 C
ATOM 920 N VAL A 204 -10.980 -5.644 -20.757 1.00 98.10 N						ATOM 920 N VAL A 205 -10.750 -5.313 -20.842 1.00 97.71 N						ATOM 13 O UNL 1 -10.549 5.350 -7.642 1.00 0.00 -0.252 OA								ATOM 13 O UNL 1 -10.456 9.123 -4.055 1.00 0.00 -0.252 OA
ATOM 921 CA VAL A 204 -10.712 -4.804 -21.920 1.00 98.10 C						ATOM 921 CA VAL A 205 -10.460 -4.433 -21.968 1.00 97.71 C						BRANCH 12 14								BRANCH 12 14
ATOM 922 C VAL A 204 -9.214 -4.786 -22.211 1.00 98.10 C						ATOM 922 C VAL A 205 -8.963 -4.454 -22.269 1.00 97.71 C						ATOM 14 O UNL 1 -8.478 5.240 -8.567 1.00 0.00 -0.481 OA								ATOM 14 O UNL 1 -10.479 8.548 -1.858 1.00 0.00 -0.481 OA
ATOM 923 O VAL A 204 -8.798 -4.876 -23.368 1.00 98.10 O						ATOM 923 O VAL A 205 -8.558 -4.514 -23.432 1.00 97.71 O						ATOM 15 H UNL 1 -8.763 4.632 -9.282 1.00 0.00 0.296 HD								ATOM 15 H UNL 1 -11.138 7.857 -1.634 1.00 0.00 0.296 HD
ATOM 924 CB VAL A 204 -11.233 -3.364 -21.712 1.00 98.10 C						ATOM 924 CB VAL A 205 -10.928 -2.987 -21.692 1.00 97.71 C						ENDBRANCH 12 14								ENDBRANCH 12 14
ATOM 925 CG1 VAL A 204 -10.698 -2.434 -22.800 1.00 98.10 C						ATOM 925 CG1 VAL A 205 -10.355 -2.025 -22.732 1.00 97.71 C						ENDBRANCH 1 12								ENDBRANCH 1 12
ATOM 926 CG2 VAL A 204 -12.761 -3.348 -21.695 1.00 98.10 C						ATOM 926 CG2 VAL A 205 -12.454 -2.914 -21.678 1.00 97.71 C						TORSDOF 5								TORSDOF 5
ATOM 927 HN VAL A 204 -11.339 -5.203 -19.910 1.00 0.00 H						ATOM 927 HN VAL A 205 -11.101 -4.919 -19.969 1.00 0.00 H						REMARK SMILES C/C(=C\CO[P@](=O)([O-])O[P+](=O)(=O)[O-])CCC[C@@H](C)CCC[C@H](C)CCCC(C)C								REMARK SMILES C/C(=C\CO[P@](=O)([O-])O[P+](=O)(=O)[O-])CCC[C@@H](C)CCC[C@H](C)CCCC(C)C
ATOM 928 N VAL A 205 -8.423 -4.743 -21.204 1.00 97.70 N						ATOM 928 N VAL A 206 -8.159 -4.470 -21.257 1.00 97.11 N						REMARK SMILES IDX 17 1 18 2 16 3 15 4 14 5 2 6 1 7 3 8 4 9 5 10 6 11 8 12 7 13								REMARK SMILES IDX 17 1 18 2 16 3 15 4 14 5 2 6 1 7 3 8 4 9 5 10 6 11 8 12 7 13
ATOM 929 CA VAL A 205 -6.974 -4.678 -21.364 1.00 97.70 C						ATOM 929 CA VAL A 206 -6.709 -4.454 -21.416 1.00 97.11 C						REMARK SMILES IDX 9 14 10 15 13 16 11 17 12 18 19 19 20 20 21 21 22 22 23 23								REMARK SMILES IDX 9 14 10 15 13 16 11 17 12 18 19 19 20 20 21 21 22 22 23 23
ATOM 930 C VAL A 205 -6.462 -5.983 -21.970 1.00 97.70 C						ATOM 930 C VAL A 206 -6.242 -5.768 -22.038 1.00 97.11 C						REMARK SMILES IDX 24 24 25 25 26 26 27 27 28 28 29 29								REMARK SMILES IDX 24 24 25 25 26 26 27 27 28 28 29 29
ATOM 931 O VAL A 205 -5.595 -5.968 -22.847 1.00 97.70 O						ATOM 931 O VAL A 206 -5.378 -5.773 -22.918 1.00 97.11 O						REMARK H PARENT								REMARK H PARENT
ATOM 932 CB VAL A 205 -6.266 -4.400 -20.019 1.00 97.70 C						ATOM 932 CB VAL A 206 -5.993 -4.220 -20.066 1.00 97.11 C						REMARK Flexibility Score: inf								REMARK Flexibility Score: inf
ATOM 933 CG1 VAL A 205 -4.756 -4.582 -20.156 1.00 97.70 C						ATOM 933 CG1 VAL A 206 -4.490 -4.452 -20.206 1.00 97.11 C						ROOT								ROOT
ATOM 934 CG2 VAL A 205 -6.596 -2.994 -19.524 1.00 97.70 C						ATOM 934 CG2 VAL A 206 -6.275 -2.809 -19.552 1.00 97.11 C						ATOM 1 C UNL 1 -6.465 -9.572 1.969 1.00 0.00 -0.014 C								ATOM 1 C UNL 1 -6.420 -9.629 1.271 1.00 0.00 -0.014 C
ATOM 935 HN VAL A 205 -8.817 -4.755 -20.263 1.00 0.00 H						ATOM 935 HN VAL A 206 -8.552 -4.495 -20.316 1.00 0.00 H						ATOM 2 C UNL 1 -7.028 -10.675 1.071 1.00 0.00 0.007 C								ATOM 2 C UNL 1 -6.945 -10.913 0.625 1.00 0.00 0.007 C
ATOM 936 N GLY A 206 -6.966 -7.119 -21.476 1.00 97.13 N						ATOM 936 N GLY A 207 -6.766 -6.908 -21.527 1.00 95.79 N						ENDROOT								ENDROOT
ATOM 937 CA GLY A 206 -6.676 -8.417 -22.061 1.00 97.13 C						ATOM 937 CA GLY A 207 -6.536 -8.214 -22.124 1.00 95.79 C						BRANCH 1 3								BRANCH 1 3
ATOM 938 C GLY A 206 -5.362 -9.007 -21.583 1.00 97.13 C						ATOM 938 C GLY A 207 -5.260 -8.876 -21.637 1.00 95.79 C						ATOM 3 C UNL 1 -7.438 -9.302 3.118 1.00 0.00 0.003 C								ATOM 3 C UNL 1 -6.729 -9.649 2.770 1.00 0.00 0.003 C
ATOM 939 O GLY A 206 -4.811 -9.905 -22.223 1.00 97.13 O						ATOM 939 O GLY A 207 -4.767 -9.819 -22.260 1.00 95.79 O						BRANCH 3 4								BRANCH 3 4
ATOM 940 HN GLY A 206 -7.576 -7.073 -20.660 1.00 0.00 H						ATOM 940 HN GLY A 207 -7.345 -6.848 -20.690 1.00 0.00 H						ATOM 4 C UNL 1 -7.431 -7.809 3.453 1.00 0.00 0.005 C								ATOM 4 C UNL 1 -7.603 -8.444 3.127 1.00 0.00 0.005 C
ATOM 941 N SER A 207 -4.794 -8.429 -20.519 1.00 97.97 N						ATOM 941 N SER A 208 -4.639 -8.308 -20.558 1.00 97.22 N						BRANCH 4 5								BRANCH 4 5
ATOM 942 CA SER A 207 -3.567 -8.939 -19.915 1.00 97.97 C						ATOM 942 CA SER A 208 -3.443 -8.884 -19.952 1.00 97.22 C						ATOM 5 C UNL 1 -8.867 -7.284 3.475 1.00 0.00 0.030 C								ATOM 5 C UNL 1 -7.046 -7.763 4.378 1.00 0.00 0.030 C
ATOM 943 C SER A 207 -3.864 -10.056 -18.920 1.00 97.97 C						ATOM 943 C SER A 208 -3.799 -10.025 -19.004 1.00 97.22 C						BRANCH 5 6								BRANCH 5 6
ATOM 944 O SER A 207 -4.476 -9.819 -17.877 1.00 97.97 O						ATOM 944 O SER A 208 -4.521 -9.824 -18.025 1.00 97.22 O						ATOM 6 C UNL 1 -8.932 -6.031 4.308 1.00 0.00 -0.075 C								ATOM 6 C UNL 1 -7.909 -6.580 4.732 1.00 0.00 -0.075 C
ATOM 945 CB SER A 207 -2.805 -7.812 -19.216 1.00 97.97 C						ATOM 945 CB SER A 208 -2.654 -7.812 -19.199 1.00 97.22 C						ATOM 7 C UNL 1 -9.335 -4.724 3.673 1.00 0.00 0.039 C								ATOM 7 C UNL 1 -9.069 -6.202 3.846 1.00 0.00 0.039 C
ATOM 946 OG SER A 207 -1.709 -8.327 -18.480 1.00 97.97 O						ATOM 946 OG SER A 208 -1.598 -8.396 -18.454 1.00 97.22 O						ATOM 8 C UNL 1 -8.638 -6.076 5.584 1.00 0.00 0.000 C								ATOM 8 C UNL 1 -7.651 -5.879 5.808 1.00 0.00 0.000 C
ATOM 947 HN SER A 207 -5.234 -7.602 -20.115 1.00 0.00 H						ATOM 947 HN SER A 208 -5.026 -7.451 -20.163 1.00 0.00 H						BRANCH 8 9								BRANCH 8 9
ATOM 948 HG SER A 207 -1.236 -7.627 -18.046 1.00 0.00 H						ATOM 948 HG SER A 208 -1.108 -7.730 -17.986 1.00 0.00 H						ATOM 9 C UNL 1 -8.822 -4.852 6.443 1.00 0.00 0.197 C								ATOM 9 C UNL 1 -8.584 -4.774 6.229 1.00 0.00 0.197 C
ATOM 949 N PRO A 208 -3.381 -11.279 -19.232 1.00 97.50 N						ATOM 949 N GLN A 209 -3.277 -11.209 -19.288 1.00 96.37 N						BRANCH 9 10								BRANCH 9 10
ATOM 950 CA PRO A 208 -3.663 -12.400 -18.333 1.00 97.50 C						ATOM 950 CA GLN A 209 -3.595 -12.390 -18.493 1.00 96.37 C						ATOM 10 O UNL 1 -8.170 -5.048 7.699 1.00 0.00 -0.312 OA								ATOM 10 O UNL 1 -8.163 -4.247 7.489 1.00 0.00 -0.312 OA
ATOM 951 C PRO A 208 -3.109 -12.182 -16.927 1.00 97.50 C						ATOM 951 C GLN A 209 -3.089 -12.242 -17.061 1.00 96.37 C						BRANCH 10 11								BRANCH 10 11
ATOM 952 O PRO A 208 -3.810 -12.420 -15.940 1.00 97.50 O						ATOM 952 O GLN A 209 -3.818 -12.523 -16.107 1.00 96.37 O						ATOM 11 P UNL 1 -8.752 -4.480 9.088 1.00 0.00 0.316 P								ATOM 11 P UNL 1 -8.895 -4.603 8.877 1.00 0.00 0.316 P
ATOM 953 CB PRO A 208 -2.968 -13.582 -19.015 1.00 97.50 C						ATOM 953 CB GLN A 209 -2.999 -13.645 -19.132 1.00 96.37 C						ATOM 12 O UNL 1 -7.778 -3.429 9.665 1.00 0.00 -0.753 OA								ATOM 12 O UNL 1 -7.881 -4.497 10.038 1.00 0.00 -0.753 OA
ATOM 954 CG PRO A 208 -3.031 -13.271 -20.476 1.00 97.50 C						ATOM 954 CG GLN A 209 -3.739 -14.110 -20.380 1.00 96.37 C						ATOM 13 O UNL 1 -10.129 -3.823 8.839 1.00 0.00 -0.272 OA								ATOM 13 O UNL 1 -10.055 -3.610 9.116 1.00 0.00 -0.272 OA
ATOM 955 CD PRO A 208 -2.835 -11.793 -20.657 1.00 97.50 C						ATOM 955 CD GLN A 209 -5.035 -14.832 -20.060 1.00 96.37 C						BRANCH 11 14								BRANCH 11 14
ATOM 956 N PRO A 209 -1.824 -11.717 -16.805 1.00 97.70 N						ATOM 956 NE2 GLN A 209 -6.142 -14.324 -20.590 1.00 96.37 N						ATOM 14 O UNL 1 -8.918 -5.691 10.136 1.00 0.00 -0.086 OA								ATOM 14 O UNL 1 -9.479 -6.102 8.809 1.00 0.00 -0.086 OA
ATOM 957 CA PRO A 209 -1.325 -11.484 -15.447 1.00 97.70 C						ATOM 957 OE1 GLN A 209 -5.040 -15.837 -19.343 1.00 96.37 O						BRANCH 14 15								BRANCH 14 15
ATOM 958 C PRO A 209 -2.189 -10.500 -14.663 1.00 97.70 C						ATOM 958 HN GLN A 209 -2.639 -11.297 -20.079 1.00 0.00 H						ATOM 15 P UNL 1 -9.880 -6.980 10.214 1.00 0.00 0.603 P								ATOM 15 P UNL 1 -10.174 -7.082 9.880 1.00 0.00 0.603 P
ATOM 959 O PRO A 209 -2.464 -10.721 -13.481 1.00 97.70 O						ATOM 959 1HE2 GLN A 209 -6.138 -13.494 -21.182 1.00 0.00 H						ATOM 16 O UNL 1 -10.565 -7.204 8.822 1.00 0.00 -0.583 OA								ATOM 16 O UNL 1 -9.073 -7.939 10.594 1.00 0.00 -0.583 OA
ATOM 960 CB PRO A 209 0.077 -10.915 -15.680 1.00 97.70 C						ATOM 960 2HE2 GLN A 209 -7.013 -14.809 -20.375 1.00 0.00 H						ATOM 17 O UNL 1 -9.031 -8.242 10.588 1.00 0.00 -0.055 OA								ATOM 17 O UNL 1 -10.944 -6.229 10.945 1.00 0.00 -0.055 OA
ATOM 961 CG PRO A 209 0.473 -11.417 -17.031 1.00 97.70 C						ATOM 961 N PRO A 210 -1.815 -11.812 -16.897 1.00 96.56 N						ATOM 18 O UNL 1 -10.979 -6.747 11.306 1.00 0.00 -0.055 OA								ATOM 18 O UNL 1 -11.180 -8.031 9.144 1.00 0.00 -0.055 OA
ATOM 962 CD PRO A 209 -0.763 -11.542 -17.875 1.00 97.70 C						ATOM 962 CA PRO A 210 -1.332 -11.642 -15.525 1.00 96.56 C						ENDBRANCH 14 15								ENDBRANCH 14 15
ATOM 963 N LEU A 210 -2.597 -9.447 -15.270 1.00 98.12 N						ATOM 963 C PRO A 210 -2.171 -10.650 -14.723 1.00 96.56 C						ENDBRANCH 11 14								ENDBRANCH 11 14
ATOM 964 CA LEU A 210 -3.436 -8.444 -14.625 1.00 98.12 C						ATOM 964 O PRO A 210 -2.458 -10.887 -13.547 1.00 96.56 O						ENDBRANCH 10 11								ENDBRANCH 10 11
ATOM 965 C LEU A 210 -4.786 -9.034 -14.233 1.00 98.12 C						ATOM 965 CB PRO A 210 0.095 -11.121 -15.716 1.00 96.56 C						ENDBRANCH 9 10								ENDBRANCH 9 10
ATOM 966 O LEU A 210 -5.242 -8.856 -13.101 1.00 98.12 O						ATOM 966 CG PRO A 210 0.507 -11.620 -17.063 1.00 96.56 C						ENDBRANCH 8 9								ENDBRANCH 8 9
ATOM 967 CB LEU A 210 -3.641 -7.242 -15.551 1.00 98.12 C						ATOM 967 CD PRO A 210 -0.705 -11.654 -17.950 1.00 96.56 C						ENDBRANCH 5 6								ENDBRANCH 5 6
ATOM 968 CG LEU A 210 -4.564 -6.137 -15.034 1.00 98.12 C						ATOM 968 N LEU A 211 -2.548 -9.603 -15.334 1.00 97.33 N						ENDBRANCH 4 5								ENDBRANCH 4 5
ATOM 969 CD1 LEU A 210 -4.020 -5.559 -13.733 1.00 98.12 C						ATOM 969 CA LEU A 211 -3.368 -8.590 -14.678 1.00 97.33 C						ENDBRANCH 3 4								ENDBRANCH 3 4
ATOM 970 CD2 LEU A 210 -4.729 -5.043 -16.084 1.00 98.12 C						ATOM 970 C LEU A 211 -4.730 -9.157 -14.294 1.00 97.33 C						ENDBRANCH 1 3								ENDBRANCH 1 3
ATOM 971 HN LEU A 210 -2.324 -9.305 -16.242 1.00 0.00 H						ATOM 971 O LEU A 211 -5.182 -8.984 -13.160 1.00 97.33 O						BRANCH 1 19								BRANCH 1 19
ATOM 972 N PHE A 211 -5.412 -9.731 -15.127 1.00 98.33 N						ATOM 972 CB LEU A 211 -3.547 -7.373 -15.591 1.00 97.33 C						ATOM 19 C UNL 1 -6.277 -8.293 1.149 1.00 0.00 0.003 C								ATOM 19 C UNL 1 -7.098 -8.419 0.627 1.00 0.00 0.003 C
ATOM 973 CA PHE A 211 -6.733 -10.291 -14.870 1.00 98.33 C						ATOM 973 CG LEU A 211 -4.412 -6.237 -15.043 1.00 97.33 C						BRANCH 19 20								BRANCH 19 20
ATOM 974 C PHE A 211 -6.691 -11.259 -13.693 1.00 98.33 C						ATOM 974 CD1 LEU A 211 -3.813 -5.690 -13.752 1.00 97.33 C						ATOM 20 C UNL 1 -4.792 -7.927 1.107 1.00 0.00 0.001 C								ATOM 20 C UNL 1 -6.052 -7.578 -0.107 1.00 0.00 0.001 C
ATOM 975 O PHE A 211 -7.535 -11.193 -12.798 1.00 98.33 O						ATOM 975 CD2 LEU A 211 -4.560 -5.130 -16.081 1.00 97.33 C						BRANCH 20 21								BRANCH 20 21
ATOM 976 CB PHE A 211 -7.269 -11.002 -16.116 1.00 98.33 C						ATOM 976 HN LEU A 211 -2.271 -9.467 -16.306 1.00 0.00 H						ATOM 21 C UNL 1 -4.644 -6.422 0.880 1.00 0.00 0.003 C								ATOM 21 C UNL 1 -5.610 -6.418 0.787 1.00 0.00 0.003 C
ATOM 977 CG PHE A 211 -8.661 -11.550 -15.951 1.00 98.33 C						ATOM 977 N LEU A 212 -5.391 -9.829 -15.181 1.00 97.62 N						BRANCH 21 22								BRANCH 21 22
ATOM 978 CD1 PHE A 211 -8.863 -12.883 -15.615 1.00 98.33 C						ATOM 978 CA LEU A 212 -6.709 -10.402 -14.928 1.00 97.62 C						ATOM 22 C UNL 1 -6.021 -5.805 0.632 1.00 0.00 -0.014 C								ATOM 22 C UNL 1 -6.584 -5.250 0.626 1.00 0.00 -0.014 C
ATOM 979 CD2 PHE A 211 -9.769 -10.731 -16.131 1.00 98.33 C						ATOM 979 C LEU A 212 -6.646 -11.439 -13.812 1.00 97.62 C						ATOM 23 C UNL 1 -6.054 -5.175 -0.763 1.00 0.00 0.007 C								ATOM 23 C UNL 1 -6.378 -4.599 -0.744 1.00 0.00 0.007 C
ATOM 980 CE1 PHE A 211 -10.150 -13.394 -15.461 1.00 98.33 C						ATOM 980 O LEU A 212 -7.530 -11.486 -12.953 1.00 97.62 O						BRANCH 22 24								BRANCH 22 24
ATOM 981 CE2 PHE A 211 -11.057 -11.235 -15.980 1.00 98.33 C						ATOM 981 CB LEU A 212 -7.270 -11.040 -16.202 1.00 97.62 C						ATOM 24 C UNL 1 -6.295 -4.727 1.682 1.00 0.00 0.003 C								ATOM 24 C UNL 1 -6.327 -4.216 1.723 1.00 0.00 0.003 C
ATOM 982 CZ PHE A 211 -11.246 -12.566 -15.645 1.00 98.33 C						ATOM 982 CG LEU A 212 -7.885 -10.083 -17.226 1.00 97.62 C						BRANCH 24 25								BRANCH 24 25
ATOM 983 HN PHE A 211 -4.970 -9.892 -16.032 1.00 0.00 H						ATOM 983 CD1 LEU A 212 -8.218 -10.828 -18.514 1.00 97.62 C						ATOM 25 C UNL 1 -5.282 -4.855 2.822 1.00 0.00 0.001 C								ATOM 25 C UNL 1 -5.466 -4.841 2.823 1.00 0.00 0.001 C
ATOM 984 N TRP A 212 -5.672 -12.149 -13.703 1.00 98.05 N						ATOM 984 CD2 LEU A 212 -9.129 -9.414 -16.652 1.00 97.62 C						BRANCH 25 26								BRANCH 25 26
ATOM 985 CA TRP A 212 -5.591 -13.141 -12.637 1.00 98.05 C						ATOM 985 HN LEU A 212 -4.971 -9.964 -16.100 1.00 0.00 H						ATOM 26 C UNL 1 -5.655 -3.888 3.947 1.00 0.00 0.003 C								ATOM 26 C UNL 1 -5.225 -3.811 3.929 1.00 0.00 0.003 C
ATOM 986 C TRP A 212 -5.277 -12.479 -11.299 1.00 98.05 C						ATOM 986 N LEU A 213 -5.591 -12.262 -13.859 1.00 97.16 N						BRANCH 26 27								BRANCH 26 27
ATOM 987 O TRP A 212 -5.749 -12.928 -10.252 1.00 98.05 O						ATOM 987 CA LEU A 213 -5.419 -13.267 -12.815 1.00 97.16 C						ATOM 27 C UNL 1 -5.326 -4.527 5.298 1.00 0.00 -0.017 C								ATOM 27 C UNL 1 -3.864 -4.071 4.578 1.00 0.00 -0.017 C
ATOM 988 CB TRP A 212 -4.527 -14.193 -12.962 1.00 98.05 C						ATOM 988 C LEU A 213 -5.244 -12.609 -11.451 1.00 97.16 C						ATOM 28 C UNL 1 -3.959 -5.209 5.220 1.00 0.00 0.007 C								ATOM 28 C UNL 1 -4.032 -5.050 5.743 1.00 0.00 0.007 C
ATOM 989 CG TRP A 212 -4.984 -15.244 -13.929 1.00 98.05 C						ATOM 989 O LEU A 213 -5.810 -13.070 -10.457 1.00 97.16 O						ATOM 29 C UNL 1 -5.295 -3.445 6.380 1.00 0.00 0.007 C								ATOM 29 C UNL 1 -2.911 -4.671 3.542 1.00 0.00 0.007 C
ATOM 990 CD1 TRP A 212 -4.505 -15.469 -15.189 1.00 98.05 C						ATOM 990 CB LEU A 213 -4.215 -14.160 -13.124 1.00 97.16 C						ENDBRANCH 26 27								ENDBRANCH 26 27
ATOM 991 CD2 TRP A 212 -6.017 -16.211 -13.713 1.00 98.05 C						ATOM 991 CG LEU A 213 -4.011 -15.366 -12.206 1.00 97.16 C						ENDBRANCH 25 26								ENDBRANCH 25 26
ATOM 992 CE2 TRP A 212 -6.110 -16.991 -14.887 1.00 98.05 C						ATOM 992 CD1 LEU A 213 -5.230 -16.283 -12.258 1.00 97.16 C						ENDBRANCH 24 25								ENDBRANCH 24 25
ATOM 993 CE3 TRP A 212 -6.873 -16.493 -12.640 1.00 98.05 C						ATOM 993 CD2 LEU A 213 -2.747 -16.126 -12.592 1.00 97.16 C						ENDBRANCH 22 24								ENDBRANCH 22 24
ATOM 994 NE1 TRP A 212 -5.178 -16.518 -15.771 1.00 98.05 N						ATOM 994 HN LEU A 213 -4.913 -12.187 -14.618 1.00 0.00 H						ENDBRANCH 21 22								ENDBRANCH 21 22
ATOM 995 CZ2 TRP A 212 -7.027 -18.037 -15.017 1.00 98.05 C						ATOM 995 N ALA A 214 -4.460 -11.568 -11.487 1.00 97.45 N						ENDBRANCH 20 21								ENDBRANCH 20 21
ATOM 996 CZ3 TRP A 212 -7.784 -17.535 -12.772 1.00 98.05 C						ATOM 996 CA ALA A 214 -4.251 -10.838 -10.239 1.00 97.45 C						ENDBRANCH 19 20								ENDBRANCH 19 20
ATOM 997 CH2 TRP A 212 -7.853 -18.293 -13.953 1.00 98.05 C						ATOM 997 C ALA A 214 -5.569 -10.296 -9.693 1.00 97.45 C						ENDBRANCH 1 19								ENDBRANCH 1 19
ATOM 998 HN TRP A 212 -4.972 -12.127 -14.444 1.00 0.00 H						ATOM 998 O ALA A 214 -5.855 -10.429 -8.501 1.00 97.45 O						TORSDOF 17								TORSDOF 17
ATOM 999 HE1 TRP A 212 -5.010 -16.884 -16.708 1.00 0.00 H						ATOM 999 CB ALA A 214 -3.257 -9.698 -10.451 1.00 97.45 C						ENDMDL								ENDMDL
ATOM 1000 N ALA A 213 -4.499 -11.461 -11.409 1.00 98.08 N						ATOM 1000 HN ALA A 214 -4.010 -11.274 -12.354 1.00 0.00 H
ATOM 1001 CA ALA A 213 -4.245 -10.714 -10.180 1.00 98.08 C						ATOM 1001 N LEU A 215 -6.389 -9.731 -10.549 1.00 98.18 N
ATOM 1002 C ALA A 213 -5.543 -10.166 -9.593 1.00 98.08 C						ATOM 1002 CA LEU A 215 -7.675 -9.171 -10.145 1.00 98.18 C
ATOM 1003 O ALA A 213 -5.790 -10.291 -8.392 1.00 98.08 O						ATOM 1003 C LEU A 215 -8.617 -10.269 -9.663 1.00 98.18 C
ATOM 1004 CB ALA A 213 -3.261 -9.577 -10.442 1.00 98.08 C						ATOM 1004 O LEU A 215 -9.290 -10.110 -8.641 1.00 98.18 O
ATOM 1005 HN ALA A 213 -4.084 -11.191 -12.301 1.00 0.00 H						ATOM 1005 CB LEU A 215 -8.314 -8.407 -11.308 1.00 98.18 C
ATOM 1006 N LEU A 214 -6.392 -9.605 -10.407 1.00 98.51 N						ATOM 1006 CG LEU A 215 -7.544 -7.193 -11.827 1.00 98.18 C
ATOM 1007 CA LEU A 214 -7.670 -9.050 -9.976 1.00 98.51 C						ATOM 1007 CD1 LEU A 215 -8.271 -6.570 -13.014 1.00 98.18 C
ATOM 1008 C LEU A 214 -8.609 -10.152 -9.498 1.00 98.51 C						ATOM 1008 CD2 LEU A 215 -7.348 -6.168 -10.716 1.00 98.18 C
ATOM 1009 O LEU A 214 -9.252 -10.017 -8.456 1.00 98.51 O						ATOM 1009 HN LEU A 215 -6.118 -9.682 -11.531 1.00 0.00 H
ATOM 1010 CB LEU A 214 -8.324 -8.263 -11.115 1.00 98.51 C						ATOM 1010 N PHE A 216 -8.594 -11.326 -10.333 1.00 97.95 N
ATOM 1011 CG LEU A 214 -7.528 -7.079 -11.666 1.00 98.51 C						ATOM 1011 CA PHE A 216 -9.486 -12.432 -10.007 1.00 97.95 C
ATOM 1012 CD1 LEU A 214 -8.268 -6.443 -12.839 1.00 98.51 C						ATOM 1012 C PHE A 216 -9.126 -13.036 -8.654 1.00 97.95 C
ATOM 1013 CD2 LEU A 214 -7.270 -6.051 -10.569 1.00 98.51 C						ATOM 1013 O PHE A 216 -9.992 -13.199 -7.792 1.00 97.95 O
ATOM 1014 HN LEU A 214 -6.150 -9.551 -11.396 1.00 0.00 H						ATOM 1014 CB PHE A 216 -9.431 -13.509 -11.094 1.00 97.95 C
ATOM 1015 N PHE A 215 -8.617 -11.192 -10.172 1.00 98.40 N						ATOM 1015 CG PHE A 216 -10.307 -14.699 -10.814 1.00 97.95 C
ATOM 1016 CA PHE A 215 -9.519 -12.296 -9.867 1.00 98.40 C						ATOM 1016 CD1 PHE A 216 -9.752 -15.909 -10.413 1.00 97.95 C
ATOM 1017 C PHE A 215 -9.165 -12.930 -8.527 1.00 98.40 C						ATOM 1017 CD2 PHE A 216 -11.687 -14.609 -10.952 1.00 97.95 C
ATOM 1018 O PHE A 215 -10.031 -13.099 -7.666 1.00 98.40 O						ATOM 1018 CE1 PHE A 216 -10.561 -17.013 -10.153 1.00 97.95 C
ATOM 1019 CB PHE A 215 -9.474 -13.352 -10.976 1.00 98.40 C						ATOM 1019 CE2 PHE A 216 -12.500 -15.708 -10.694 1.00 97.95 C
ATOM 1020 CG PHE A 215 -10.376 -14.530 -10.729 1.00 98.40 C						ATOM 1020 CZ PHE A 216 -11.936 -16.910 -10.295 1.00 97.95 C
ATOM 1021 CD1 PHE A 215 -9.849 -15.761 -10.357 1.00 98.40 C						ATOM 1021 HN PHE A 216 -7.945 -11.414 -11.115 1.00 0.00 H
ATOM 1022 CD2 PHE A 215 -11.752 -14.408 -10.870 1.00 98.40 C						ATOM 1022 N ILE A 217 -7.888 -13.359 -8.519 1.00 96.91 N
ATOM 1023 CE1 PHE A 215 -10.681 -16.854 -10.128 1.00 98.40 C						ATOM 1023 CA ILE A 217 -7.437 -13.977 -7.277 1.00 96.91 C
ATOM 1024 CE2 PHE A 215 -12.591 -15.496 -10.643 1.00 98.40 C						ATOM 1024 C ILE A 217 -7.666 -13.019 -6.110 1.00 96.91 C
ATOM 1025 CZ PHE A 215 -12.053 -16.718 -10.273 1.00 98.40 C						ATOM 1025 O ILE A 217 -8.120 -13.431 -5.040 1.00 96.91 O
ATOM 1026 HN PHE A 215 -7.976 -11.278 -10.961 1.00 0.00 H						ATOM 1026 CB ILE A 217 -5.947 -14.380 -7.354 1.00 96.91 C
ATOM 1027 N ILE A 216 -7.934 -13.268 -8.423 1.00 97.87 N						ATOM 1027 CG1 ILE A 217 -5.750 -15.502 -8.380 1.00 96.91 C
ATOM 1028 CA ILE A 216 -7.485 -13.919 -7.197 1.00 97.87 C						ATOM 1028 CG2 ILE A 217 -5.430 -14.802 -5.976 1.00 96.91 C
ATOM 1029 C ILE A 216 -7.678 -12.975 -6.012 1.00 97.87 C						ATOM 1029 CD1 ILE A 217 -4.291 -15.814 -8.684 1.00 96.91 C
ATOM 1030 O ILE A 216 -8.122 -13.396 -4.941 1.00 97.87 O						ATOM 1030 HN ILE A 217 -7.226 -13.184 -9.275 1.00 0.00 H
ATOM 1031 CB ILE A 216 -6.007 -14.356 -7.299 1.00 97.87 C						ATOM 1031 N SER A 218 -7.365 -11.752 -6.289 1.00 97.17 N
ATOM 1032 CG1 ILE A 216 -5.846 -15.452 -8.360 1.00 97.87 C						ATOM 1032 CA SER A 218 -7.592 -10.752 -5.250 1.00 97.17 C
ATOM 1033 CG2 ILE A 216 -5.489 -14.832 -5.938 1.00 97.87 C						ATOM 1033 C SER A 218 -9.070 -10.664 -4.882 1.00 97.17 C
ATOM 1034 CD1 ILE A 216 -4.398 -15.761 -8.716 1.00 97.87 C						ATOM 1034 O SER A 218 -9.415 -10.546 -3.704 1.00 97.17 O
ATOM 1035 HN ILE A 216 -7.279 -13.085 -9.184 1.00 0.00 H						ATOM 1035 CB SER A 218 -7.089 -9.383 -5.704 1.00 97.17 C
ATOM 1036 N SER A 217 -7.358 -11.709 -6.161 1.00 97.85 N						ATOM 1036 OG SER A 218 -5.684 -9.400 -5.894 1.00 97.17 O
ATOM 1037 CA SER A 217 -7.562 -10.724 -5.104 1.00 97.85 C						ATOM 1037 HN SER A 218 -6.961 -11.459 -7.179 1.00 0.00 H
ATOM 1038 C SER A 217 -9.034 -10.632 -4.713 1.00 97.85 C						ATOM 1038 HG SER A 218 -5.371 -8.549 -6.176 1.00 0.00 H
ATOM 1039 O SER A 217 -9.360 -10.519 -3.529 1.00 97.85 O						ATOM 1039 N PHE A 219 -9.902 -10.728 -5.842 1.00 97.32 N
ATOM 1040 CB SER A 217 -7.057 -9.351 -5.548 1.00 97.85 C						ATOM 1040 CA PHE A 219 -11.345 -10.711 -5.639 1.00 97.32 C
ATOM 1041 OG SER A 217 -5.654 -9.373 -5.749 1.00 97.85 O						ATOM 1041 C PHE A 219 -11.785 -11.886 -4.773 1.00 97.32 C
ATOM 1042 HN SER A 217 -6.953 -11.404 -7.046 1.00 0.00 H						ATOM 1042 O PHE A 219 -12.501 -11.704 -3.787 1.00 97.32 O
ATOM 1043 HG SER A 217 -5.340 -8.520 -6.025 1.00 0.00 H						ATOM 1043 CB PHE A 219 -12.079 -10.747 -6.984 1.00 97.32 C
ATOM 1044 N PHE A 218 -9.877 -10.672 -5.655 1.00 98.18 N						ATOM 1044 CG PHE A 219 -13.570 -10.901 -6.857 1.00 97.32 C
ATOM 1045 CA PHE A 218 -11.318 -10.658 -5.431 1.00 98.18 C						ATOM 1045 CD1 PHE A 219 -14.173 -12.140 -7.031 1.00 97.32 C
ATOM 1046 C PHE A 218 -11.744 -11.846 -4.577 1.00 98.18 C						ATOM 1046 CD2 PHE A 219 -14.371 -9.804 -6.566 1.00 97.32 C
ATOM 1047 O PHE A 218 -12.447 -11.678 -3.578 1.00 98.18 O						ATOM 1047 CE1 PHE A 219 -15.554 -12.286 -6.915 1.00 97.32 C
ATOM 1048 CB PHE A 218 -12.070 -10.673 -6.765 1.00 98.18 C						ATOM 1048 CE2 PHE A 219 -15.751 -9.940 -6.449 1.00 97.32 C
ATOM 1049 CG PHE A 218 -13.560 -10.834 -6.619 1.00 98.18 C						ATOM 1049 CZ PHE A 219 -16.340 -11.182 -6.625 1.00 97.32 C
ATOM 1050 CD1 PHE A 218 -14.153 -12.085 -6.737 1.00 98.18 C						ATOM 1050 HN PHE A 219 -9.544 -10.794 -6.795 1.00 0.00 H
ATOM 1051 CD2 PHE A 218 -14.367 -9.732 -6.365 1.00 98.18 C						ATOM 1051 N VAL A 220 -11.304 -13.062 -5.120 1.00 95.76 N
ATOM 1052 CE1 PHE A 218 -15.531 -12.236 -6.604 1.00 98.18 C						ATOM 1052 CA VAL A 220 -11.682 -14.282 -4.412 1.00 95.76 C
ATOM 1053 CE2 PHE A 218 -15.745 -9.877 -6.230 1.00 98.18 C						ATOM 1053 C VAL A 220 -11.185 -14.215 -2.969 1.00 95.76 C
ATOM 1054 CZ PHE A 218 -16.325 -11.129 -6.351 1.00 98.18 C						ATOM 1054 O VAL A 220 -11.943 -14.476 -2.032 1.00 95.76 O
ATOM 1055 HN PHE A 218 -9.534 -10.716 -6.614 1.00 0.00 H						ATOM 1055 CB VAL A 220 -11.123 -15.541 -5.112 1.00 95.76 C
ATOM 1056 N VAL A 219 -11.285 -13.016 -4.956 1.00 97.29 N						ATOM 1056 CG1 VAL A 220 -11.302 -16.774 -4.228 1.00 95.76 C
ATOM 1057 CA VAL A 219 -11.656 -14.242 -4.257 1.00 97.29 C						ATOM 1057 CG2 VAL A 220 -11.803 -15.744 -6.464 1.00 95.76 C
ATOM 1058 C VAL A 219 -11.146 -14.192 -2.818 1.00 97.29 C						ATOM 1058 HN VAL A 220 -10.652 -13.122 -5.902 1.00 0.00 H
ATOM 1059 O VAL A 219 -11.897 -14.460 -1.877 1.00 97.29 O						ATOM 1059 N LEU A 221 -9.907 -13.832 -2.853 1.00 94.17 N
ATOM 1060 CB VAL A 219 -11.103 -15.495 -4.975 1.00 97.29 C						ATOM 1060 CA LEU A 221 -9.321 -13.769 -1.519 1.00 94.17 C
ATOM 1061 CG1 VAL A 219 -11.265 -16.735 -4.097 1.00 97.29 C						ATOM 1061 C LEU A 221 -10.006 -12.700 -0.675 1.00 94.17 C
ATOM 1062 CG2 VAL A 219 -11.804 -15.692 -6.318 1.00 97.29 C						ATOM 1062 O LEU A 221 -10.284 -12.920 0.507 1.00 94.17 O
ATOM 1063 HN VAL A 219 -10.655 -13.069 -5.757 1.00 0.00 H						ATOM 1063 CB LEU A 221 -7.819 -13.482 -1.607 1.00 94.17 C
ATOM 1064 N LEU A 220 -9.859 -13.816 -2.701 1.00 96.31 N						ATOM 1064 CG LEU A 221 -6.935 -14.635 -2.084 1.00 94.17 C
ATOM 1065 CA LEU A 220 -9.259 -13.771 -1.372 1.00 96.31 C						ATOM 1065 CD1 LEU A 221 -5.481 -14.185 -2.174 1.00 94.17 C
ATOM 1066 C LEU A 220 -9.929 -12.707 -0.508 1.00 96.31 C						ATOM 1066 CD2 LEU A 221 -7.072 -15.835 -1.153 1.00 94.17 C
ATOM 1067 O LEU A 220 -10.199 -12.939 0.672 1.00 96.31 O						ATOM 1067 HN LEU A 221 -9.357 -13.590 -3.677 1.00 0.00 H
ATOM 1068 CB LEU A 220 -7.757 -13.491 -1.471 1.00 96.31 C						ATOM 1068 N GLY A 222 -10.249 -11.535 -1.300 1.00 94.18 N
ATOM 1069 CG LEU A 220 -6.888 -14.636 -1.994 1.00 96.31 C						ATOM 1069 CA GLY A 222 -10.951 -10.475 -0.593 1.00 94.18 C
ATOM 1070 CD1 LEU A 220 -5.429 -14.199 -2.075 1.00 96.31 C						ATOM 1070 C GLY A 222 -12.345 -10.876 -0.148 1.00 94.18 C
ATOM 1071 CD2 LEU A 220 -7.034 -15.866 -1.106 1.00 96.31 C						ATOM 1071 O GLY A 222 -12.747 -10.592 0.982 1.00 94.18 O
ATOM 1072 HN LEU A 220 -9.313 -13.567 -3.526 1.00 0.00 H						ATOM 1072 HN GLY A 222 -9.943 -11.395 -2.263 1.00 0.00 H
ATOM 1073 N GLY A 221 -10.184 -11.527 -1.114 1.00 96.21 N						ATOM 1073 N THR A 223 -13.032 -11.557 -0.968 1.00 94.64 N
ATOM 1074 CA GLY A 221 -10.874 -10.473 -0.388 1.00 96.21 C						ATOM 1074 CA THR A 223 -14.384 -12.016 -0.669 1.00 94.64 C
ATOM 1075 C GLY A 221 -12.267 -10.871 0.060 1.00 96.21 C						ATOM 1075 C THR A 223 -14.364 -13.090 0.416 1.00 94.64 C
ATOM 1076 O GLY A 221 -12.663 -10.593 1.194 1.00 96.21 O						ATOM 1076 O THR A 223 -15.115 -13.009 1.390 1.00 94.64 O
ATOM 1077 HN GLY A 221 -9.893 -11.376 -2.080 1.00 0.00 H						ATOM 1077 CB THR A 223 -15.077 -12.568 -1.929 1.00 94.64 C
ATOM 1078 N THR A 222 -12.957 -11.549 -0.770 1.00 96.67 N						ATOM 1078 CG2 THR A 223 -16.491 -13.045 -1.614 1.00 94.64 C
ATOM 1079 CA THR A 222 -14.307 -12.010 -0.465 1.00 96.67 C						ATOM 1079 OG1 THR A 223 -15.141 -11.538 -2.922 1.00 94.64 O
ATOM 1080 C THR A 222 -14.278 -13.092 0.611 1.00 96.67 C						ATOM 1080 HN THR A 223 -12.623 -11.793 -1.872 1.00 0.00 H
ATOM 1081 O THR A 222 -15.023 -13.020 1.591 1.00 96.67 O						ATOM 1081 HG1 THR A 223 -14.260 -11.241 -3.118 1.00 0.00 H
ATOM 1082 CB THR A 222 -15.009 -12.553 -1.724 1.00 96.67 C						ATOM 1082 N ALA A 224 -13.474 -14.064 0.236 1.00 92.18 N
ATOM 1083 CG2 THR A 222 -16.420 -13.036 -1.401 1.00 96.67 C						ATOM 1083 CA ALA A 224 -13.367 -15.161 1.193 1.00 92.18 C
ATOM 1084 OG1 THR A 222 -15.086 -11.513 -2.707 1.00 96.67 O						ATOM 1084 C ALA A 224 -12.930 -14.654 2.564 1.00 92.18 C
ATOM 1085 HN THR A 222 -12.552 -11.777 -1.678 1.00 0.00 H						ATOM 1085 O ALA A 224 -13.343 -15.194 3.594 1.00 92.18 O
ATOM 1086 HG1 THR A 222 -14.208 -11.212 -2.908 1.00 0.00 H						ATOM 1086 CB ALA A 224 -12.389 -16.218 0.684 1.00 92.18 C
ATOM 1087 N ALA A 223 -13.403 -14.073 0.422 1.00 95.81 N						ATOM 1087 HN ALA A 224 -12.861 -14.043 -0.579 1.00 0.00 H
ATOM 1088 CA ALA A 223 -13.282 -15.170 1.380 1.00 95.81 C						ATOM 1088 N TYR A 225 -12.145 -13.574 2.462 1.00 90.33 N
ATOM 1089 C ALA A 223 -12.843 -14.656 2.749 1.00 95.81 C						ATOM 1089 CA TYR A 225 -11.607 -12.959 3.670 1.00 90.33 C
ATOM 1090 O ALA A 223 -13.247 -15.198 3.781 1.00 95.81 O						ATOM 1090 C TYR A 225 -12.705 -12.257 4.461 1.00 90.33 C
ATOM 1091 CB ALA A 223 -12.299 -16.219 0.869 1.00 95.81 C						ATOM 1091 O TYR A 225 -12.777 -12.388 5.685 1.00 90.33 O
ATOM 1092 HN ALA A 223 -12.806 -14.061 -0.405 1.00 0.00 H						ATOM 1092 CB TYR A 225 -10.500 -11.961 3.318 1.00 90.33 C
ATOM 1093 N TYR A 224 -12.077 -13.587 2.628 1.00 94.56 N						ATOM 1093 CG TYR A 225 -9.963 -11.204 4.508 1.00 90.33 C
ATOM 1094 CA TYR A 224 -11.541 -12.971 3.837 1.00 94.56 C						ATOM 1094 CD1 TYR A 225 -10.530 -9.993 4.902 1.00 90.33 C
ATOM 1095 C TYR A 224 -12.643 -12.280 4.631 1.00 94.56 C						ATOM 1095 CD2 TYR A 225 -8.888 -11.695 5.240 1.00 90.33 C
ATOM 1096 O TYR A 224 -12.724 -12.431 5.853 1.00 94.56 O						ATOM 1096 CE1 TYR A 225 -10.038 -9.291 5.997 1.00 90.33 C
ATOM 1097 CB TYR A 224 -10.441 -11.965 3.486 1.00 94.56 C						ATOM 1097 CE2 TYR A 225 -8.387 -11.001 6.337 1.00 90.33 C
ATOM 1098 CG TYR A 224 -9.875 -11.241 4.683 1.00 94.56 C						ATOM 1098 CZ TYR A 225 -8.969 -9.803 6.707 1.00 90.33 C
ATOM 1099 CD1 TYR A 224 -10.466 -10.073 5.158 1.00 94.56 C						ATOM 1099 OH TYR A 225 -8.477 -9.111 7.792 1.00 90.33 O
ATOM 1100 CD2 TYR A 224 -8.749 -11.724 5.341 1.00 94.56 C						ATOM 1100 HN TYR A 225 -11.925 -13.184 1.546 1.00 0.00 H
ATOM 1101 CE1 TYR A 224 -9.947 -9.401 6.261 1.00 94.56 C						ATOM 1101 HH TYR A 225 -7.742 -9.463 8.280 1.00 0.00 H
ATOM 1102 CE2 TYR A 224 -8.222 -11.061 6.444 1.00 94.56 C						ATOM 1102 N SER A 226 -13.768 -11.661 3.868 1.00 91.09 N
ATOM 1103 CZ TYR A 224 -8.827 -9.903 6.896 1.00 94.56 C						ATOM 1103 CA SER A 226 -14.656 -10.695 4.507 1.00 91.09 C
ATOM 1104 OH TYR A 224 -8.309 -9.243 7.988 1.00 94.56 O						ATOM 1104 C SER A 226 -16.051 -11.276 4.710 1.00 91.09 C
ATOM 1105 HN TYR A 224 -11.865 -13.200 1.708 1.00 0.00 H						ATOM 1105 O SER A 226 -16.672 -11.063 5.753 1.00 91.09 O
ATOM 1106 HH TYR A 224 -8.725 -8.447 8.299 1.00 0.00 H						ATOM 1106 CB SER A 226 -14.745 -9.415 3.673 1.00 91.09 C
ATOM 1107 N SER A 225 -13.686 -11.688 4.047 1.00 94.81 N						ATOM 1107 OG SER A 226 -13.485 -8.771 3.605 1.00 91.09 O
ATOM 1108 CA SER A 225 -14.582 -10.737 4.698 1.00 94.81 C						ATOM 1108 HN SER A 226 -13.963 -11.907 2.898 1.00 0.00 H
ATOM 1109 C SER A 225 -15.975 -11.330 4.884 1.00 94.81 C						ATOM 1109 HG SER A 226 -13.540 -7.976 3.087 1.00 0.00 H
ATOM 1110 O SER A 225 -16.594 -11.154 5.935 1.00 94.81 O						ATOM 1110 N ILE A 227 -16.583 -12.071 3.843 1.00 89.26 N
ATOM 1111 CB SER A 225 -14.672 -9.443 3.889 1.00 94.81 C						ATOM 1111 CA ILE A 227 -17.984 -12.479 3.826 1.00 89.26 C
ATOM 1112 OG SER A 225 -13.411 -8.801 3.824 1.00 94.81 O						ATOM 1112 C ILE A 227 -18.226 -13.541 4.896 1.00 89.26 C
ATOM 1113 HN SER A 225 -13.872 -11.917 3.071 1.00 0.00 H						ATOM 1113 O ILE A 227 -17.441 -14.483 5.034 1.00 89.26 O
ATOM 1114 HG SER A 225 -13.467 -7.997 3.321 1.00 0.00 H						ATOM 1114 CB ILE A 227 -18.399 -13.014 2.437 1.00 89.26 C
ATOM 1115 N VAL A 226 -16.516 -12.070 3.973 1.00 94.55 N						ATOM 1115 CG1 ILE A 227 -18.411 -11.877 1.408 1.00 89.26 C
ATOM 1116 CA VAL A 226 -17.917 -12.476 3.916 1.00 94.55 C						ATOM 1116 CG2 ILE A 227 -19.767 -13.700 2.509 1.00 89.26 C
ATOM 1117 C VAL A 226 -18.196 -13.520 4.995 1.00 94.55 C						ATOM 1117 CD1 ILE A 227 -18.747 -12.326 -0.007 1.00 89.26 C
ATOM 1118 O VAL A 226 -17.422 -14.464 5.170 1.00 94.55 O						ATOM 1118 HN ILE A 227 -15.976 -12.443 3.112 1.00 0.00 H
ATOM 1119 CB VAL A 226 -18.289 -13.037 2.524 1.00 94.55 C						ATOM 1119 N ASP A 228 -19.377 -13.239 5.604 1.00 82.11 N
ATOM 1120 CG1 VAL A 226 -19.688 -13.650 2.545 1.00 94.55 C						ATOM 1120 CA ASP A 228 -19.734 -14.088 6.737 1.00 82.11 C
ATOM 1121 CG2 VAL A 226 -18.200 -11.938 1.467 1.00 94.55 C						ATOM 1121 C ASP A 228 -20.622 -15.248 6.294 1.00 82.11 C
ATOM 1122 HN VAL A 226 -15.908 -12.401 3.224 1.00 0.00 H						ATOM 1122 O ASP A 228 -21.839 -15.220 6.499 1.00 82.11 O
ATOM 1123 N ASN A 227 -19.372 -13.242 5.689 1.00 89.52 N						ATOM 1123 CB ASP A 228 -20.440 -13.268 7.820 1.00 82.11 C
ATOM 1124 CA ASN A 227 -19.764 -14.096 6.804 1.00 89.52 C						ATOM 1124 CG ASP A 228 -20.570 -14.013 9.136 1.00 82.11 C
ATOM 1125 C ASN A 227 -20.634 -15.261 6.342 1.00 89.52 C						ATOM 1125 OD1 ASP A 228 -19.910 -15.060 9.314 1.00 82.11 O
ATOM 1126 O ASN A 227 -21.836 -15.287 6.608 1.00 89.52 O						ATOM 1126 OD2 ASP A 228 -21.341 -13.550 10.005 1.00 82.11 O1-
ATOM 1127 CB ASN A 227 -20.493 -13.281 7.874 1.00 89.52 C						ATOM 1127 HN ASP A 228 -19.960 -12.444 5.341 1.00 0.00 H
ATOM 1128 CG ASN A 227 -20.612 -14.020 9.192 1.00 89.52 C						ATOM 1128 N LEU A 229 -20.171 -16.221 5.449 1.00 78.80 N
ATOM 1129 ND2 ASN A 227 -21.440 -13.501 10.091 1.00 89.52 N						ATOM 1129 CA LEU A 229 -20.805 -17.455 4.997 1.00 78.80 C
ATOM 1130 OD1 ASN A 227 -19.964 -15.049 9.402 1.00 89.52 O						ATOM 1130 C LEU A 229 -20.009 -18.674 5.452 1.00 78.80 C
ATOM 1131 HN ASN A 227 -19.953 -12.448 5.419 1.00 0.00 H						ATOM 1131 O LEU A 229 -18.831 -18.557 5.798 1.00 78.80 O
ATOM 1132 1HD2 ASN A 227 -21.520 -13.998 10.978 1.00 0.00 H						ATOM 1132 CB LEU A 229 -20.943 -17.460 3.473 1.00 78.80 C
ATOM 1133 2HD2 ASN A 227 -21.976 -12.650 9.917 1.00 0.00 H						ATOM 1133 CG LEU A 229 -21.887 -16.415 2.874 1.00 78.80 C
ATOM 1134 N LEU A 228 -20.118 -16.229 5.531 1.00 87.93 N						ATOM 1134 CD1 LEU A 229 -21.761 -16.397 1.354 1.00 78.80 C
ATOM 1135 CA LEU A 228 -20.737 -17.466 5.064 1.00 87.93 C						ATOM 1135 CD2 LEU A 229 -23.327 -16.692 3.293 1.00 78.80 C
ATOM 1136 C LEU A 228 -19.905 -18.677 5.469 1.00 87.93 C						ATOM 1136 HN LEU A 229 -19.237 -16.059 5.072 1.00 0.00 H
ATOM 1137 O LEU A 228 -18.726 -18.542 5.806 1.00 87.93 O						ATOM 1137 N PRO A 230 -20.779 -19.918 5.637 1.00 71.40 N
ATOM 1138 CB LEU A 228 -20.910 -17.437 3.543 1.00 87.93 C						ATOM 1138 CA PRO A 230 -20.060 -21.137 6.020 1.00 71.40 C
ATOM 1139 CG LEU A 228 -21.880 -16.390 2.991 1.00 87.93 C						ATOM 1139 C PRO A 230 -18.866 -21.425 5.114 1.00 71.40 C
ATOM 1140 CD1 LEU A 228 -21.829 -16.372 1.467 1.00 87.93 C						ATOM 1140 O PRO A 230 -18.956 -21.257 3.895 1.00 71.40 O
ATOM 1141 CD2 LEU A 228 -23.298 -16.662 3.481 1.00 87.93 C						ATOM 1141 CB PRO A 230 -21.123 -22.230 5.887 1.00 71.40 C
ATOM 1142 HN LEU A 228 -19.165 -16.065 5.205 1.00 0.00 H						ATOM 1142 CG PRO A 230 -22.426 -21.497 5.868 1.00 71.40 C
ATOM 1143 N PRO A 229 -20.623 -19.937 5.524 1.00 83.52 N						ATOM 1143 CD PRO A 230 -22.169 -20.081 5.437 1.00 71.40 C
ATOM 1144 CA PRO A 229 -19.846 -21.134 5.854 1.00 83.52 C						ATOM 1144 N TYR A 231 -17.537 -21.506 5.664 1.00 72.93 N
ATOM 1145 C PRO A 229 -18.639 -21.324 4.939 1.00 83.52 C						ATOM 1145 CA TYR A 231 -16.277 -21.782 4.983 1.00 72.93 C
ATOM 1146 O PRO A 229 -18.740 -21.117 3.726 1.00 83.52 O						ATOM 1146 C TYR A 231 -15.616 -20.492 4.512 1.00 72.93 C
ATOM 1147 CB PRO A 229 -20.854 -22.271 5.672 1.00 83.52 C						ATOM 1147 O TYR A 231 -14.518 -20.518 3.951 1.00 72.93 O
ATOM 1148 CG PRO A 229 -22.194 -21.615 5.776 1.00 83.52 C						ATOM 1148 CB TYR A 231 -16.502 -22.718 3.793 1.00 72.93 C
ATOM 1149 CD PRO A 229 -22.066 -20.194 5.304 1.00 83.52 C						ATOM 1149 CG TYR A 231 -17.086 -24.057 4.175 1.00 72.93 C
ATOM 1150 N TYR A 230 -17.336 -21.528 5.527 1.00 84.81 N						ATOM 1150 CD1 TYR A 231 -16.348 -24.976 4.917 1.00 72.93 C
ATOM 1151 CA TYR A 230 -16.064 -21.745 4.847 1.00 84.81 C						ATOM 1151 CD2 TYR A 231 -18.378 -24.405 3.795 1.00 72.93 C
ATOM 1152 C TYR A 230 -15.424 -20.418 4.451 1.00 84.81 C						ATOM 1152 CE1 TYR A 231 -16.882 -26.211 5.269 1.00 72.93 C
ATOM 1153 O TYR A 230 -14.376 -20.397 3.803 1.00 84.81 O						ATOM 1153 CE2 TYR A 231 -18.922 -25.637 4.142 1.00 72.93 C
ATOM 1154 CB TYR A 230 -16.259 -22.620 3.605 1.00 84.81 C						ATOM 1154 CZ TYR A 231 -18.167 -26.532 4.879 1.00 72.93 C
ATOM 1155 CG TYR A 230 -16.840 -23.980 3.908 1.00 84.81 C						ATOM 1155 OH TYR A 231 -18.701 -27.753 5.225 1.00 72.93 O
ATOM 1156 CD1 TYR A 230 -16.119 -24.918 4.643 1.00 84.81 C						ATOM 1156 HN TYR A 231 -17.467 -21.348 6.669 1.00 0.00 H
ATOM 1157 CD2 TYR A 230 -18.108 -24.331 3.458 1.00 84.81 C						ATOM 1157 HH TYR A 231 -18.183 -28.368 5.731 1.00 0.00 H
ATOM 1158 CE1 TYR A 230 -16.649 -26.174 4.922 1.00 84.81 C						ATOM 1158 N PHE A 232 -16.325 -19.315 4.650 1.00 75.33 N
ATOM 1159 CE2 TYR A 230 -18.648 -25.583 3.732 1.00 84.81 C						ATOM 1159 CA PHE A 232 -15.844 -17.979 4.320 1.00 75.33 C
ATOM 1160 CZ TYR A 230 -17.911 -26.497 4.464 1.00 84.81 C						ATOM 1160 C PHE A 232 -15.694 -17.132 5.579 1.00 75.33 C
ATOM 1161 OH TYR A 230 -18.441 -27.738 4.738 1.00 84.81 O						ATOM 1161 O PHE A 232 -15.782 -17.647 6.695 1.00 75.33 O
ATOM 1162 HN TYR A 230 -17.301 -21.519 6.546 1.00 0.00 H						ATOM 1162 CB PHE A 232 -16.795 -17.291 3.336 1.00 75.33 C
ATOM 1163 HH TYR A 230 -17.935 -28.366 5.241 1.00 0.00 H						ATOM 1163 CG PHE A 232 -16.779 -17.893 1.957 1.00 75.33 C
ATOM 1164 N PHE A 231 -16.107 -19.257 4.722 1.00 90.34 N						ATOM 1164 CD1 PHE A 232 -15.797 -17.539 1.039 1.00 75.33 C
ATOM 1165 CA PHE A 231 -15.581 -17.915 4.508 1.00 90.34 C						ATOM 1165 CD2 PHE A 232 -17.748 -18.813 1.577 1.00 75.33 C
ATOM 1166 C PHE A 231 -15.302 -17.225 5.838 1.00 90.34 C						ATOM 1166 CE1 PHE A 232 -15.781 -18.095 -0.238 1.00 75.33 C
ATOM 1167 O PHE A 231 -15.064 -17.886 6.850 1.00 90.34 O						ATOM 1167 CE2 PHE A 232 -17.738 -19.373 0.302 1.00 75.33 C
ATOM 1168 CB PHE A 231 -16.559 -17.079 3.677 1.00 90.34 C						ATOM 1168 CZ PHE A 232 -16.754 -19.012 -0.604 1.00 75.33 C
ATOM 1169 CG PHE A 231 -16.607 -17.467 2.224 1.00 90.34 C						ATOM 1169 HN PHE A 232 -17.274 -19.387 5.017 1.00 0.00 H
ATOM 1170 CD1 PHE A 231 -15.825 -16.802 1.287 1.00 90.34 C						ATOM 1170 N ARG A 233 -15.039 -16.231 5.715 1.00 80.65 N
ATOM 1171 CD2 PHE A 231 -17.433 -18.497 1.794 1.00 90.34 C						ATOM 1171 CA ARG A 233 -14.646 -15.318 6.783 1.00 80.65 C
ATOM 1172 CE1 PHE A 231 -15.867 -17.159 -0.059 1.00 90.34 C						ATOM 1172 C ARG A 233 -13.320 -15.743 7.405 1.00 80.65 C
ATOM 1173 CE2 PHE A 231 -17.480 -18.860 0.451 1.00 90.34 C						ATOM 1173 O ARG A 233 -13.237 -15.961 8.616 1.00 80.65 O
ATOM 1174 CZ PHE A 231 -16.697 -18.189 -0.474 1.00 90.34 C						ATOM 1174 CB ARG A 233 -15.732 -15.251 7.860 1.00 80.65 C
ATOM 1175 HN PHE A 231 -17.051 -19.341 5.100 1.00 0.00 H						ATOM 1175 CG ARG A 233 -15.639 -14.023 8.751 1.00 80.65 C
ATOM 1176 N ARG A 232 -15.025 -16.060 5.823 1.00 89.65 N						ATOM 1176 CD ARG A 233 -16.895 -13.840 9.592 1.00 80.65 C
ATOM 1177 CA ARG A 232 -14.671 -15.197 6.945 1.00 89.65 C						ATOM 1177 NE ARG A 233 -16.750 -12.746 10.547 1.00 80.65 N
ATOM 1178 C ARG A 232 -13.344 -15.623 7.565 1.00 89.65 C						ATOM 1178 CZ ARG A 233 -17.533 -11.672 10.595 1.00 80.65 C
ATOM 1179 O ARG A 232 -13.256 -15.827 8.778 1.00 89.65 O						ATOM 1179 NH1 ARG A 233 -18.537 -11.527 9.738 1.00 80.65 N1+
ATOM 1180 CB ARG A 232 -15.773 -15.213 8.006 1.00 89.65 C						ATOM 1180 NH2 ARG A 233 -17.311 -10.736 11.507 1.00 80.65 N
ATOM 1181 CG ARG A 232 -15.696 -14.060 8.992 1.00 89.65 C						ATOM 1181 HN ARG A 233 -14.587 -15.976 4.837 1.00 0.00 H
ATOM 1182 CD ARG A 232 -17.080 -13.592 9.423 1.00 89.65 C						ATOM 1182 HE ARG A 233 -15.993 -12.810 11.227 1.00 0.00 H
ATOM 1183 NE ARG A 232 -17.004 -12.486 10.373 1.00 89.65 N						ATOM 1183 1HH1 ARG A 233 -19.138 -10.703 9.775 1.00 0.00 H
ATOM 1184 CZ ARG A 232 -17.686 -11.349 10.269 1.00 89.65 C						ATOM 1184 2HH1 ARG A 233 -18.708 -12.247 9.036 1.00 0.00 H
ATOM 1185 NH1 ARG A 232 -18.514 -11.146 9.250 1.00 89.65 N1+						ATOM 1185 1HH2 ARG A 233 -17.912 -9.912 11.544 1.00 0.00 H
ATOM 1186 NH2 ARG A 232 -17.542 -10.407 11.190 1.00 89.65 N						ATOM 1186 2HH2 ARG A 233 -16.540 -10.847 12.165 1.00 0.00 H
ATOM 1187 HN ARG A 232 -15.038 -15.613 4.906 1.00 0.00 H						ATOM 1187 N TRP A 234 -12.388 -15.855 6.476 1.00 82.08 N
ATOM 1188 HE ARG A 232 -16.383 -12.593 11.175 1.00 0.00 H						ATOM 1188 CA TRP A 234 -11.070 -16.382 6.815 1.00 82.08 C
ATOM 1189 1HH1 ARG A 232 -18.625 -11.871 8.541 1.00 0.00 H						ATOM 1189 C TRP A 234 -10.359 -15.470 7.809 1.00 82.08 C
ATOM 1190 2HH1 ARG A 232 -19.037 -10.274 9.170 1.00 0.00 H						ATOM 1190 O TRP A 234 -9.388 -15.877 8.451 1.00 82.08 O
ATOM 1191 1HH2 ARG A 232 -16.906 -10.563 11.972 1.00 0.00 H						ATOM 1191 CB TRP A 234 -10.217 -16.548 5.556 1.00 82.08 C
ATOM 1192 2HH2 ARG A 232 -18.065 -9.535 11.110 1.00 0.00 H						ATOM 1192 CG TRP A 234 -10.613 -17.715 4.701 1.00 82.08 C
ATOM 1193 N TRP A 233 -12.383 -15.727 6.640 1.00 89.90 N						ATOM 1193 CD1 TRP A 234 -11.501 -18.704 5.018 1.00 82.08 C
ATOM 1194 CA TRP A 233 -11.065 -16.251 6.978 1.00 89.90 C						ATOM 1194 CD2 TRP A 234 -10.131 -18.015 3.388 1.00 82.08 C
ATOM 1195 C TRP A 233 -10.348 -15.330 7.959 1.00 89.90 C						ATOM 1195 CE2 TRP A 234 -10.771 -19.202 2.968 1.00 82.08 C
ATOM 1196 O TRP A 233 -9.409 -15.749 8.641 1.00 89.90 O						ATOM 1196 CE3 TRP A 234 -9.219 -17.393 2.523 1.00 82.08 C
ATOM 1197 CB TRP A 233 -10.217 -16.433 5.716 1.00 89.90 C						ATOM 1197 NE1 TRP A 234 -11.601 -19.602 3.981 1.00 82.08 N
ATOM 1198 CG TRP A 233 -10.592 -17.632 4.899 1.00 89.90 C						ATOM 1198 CZ2 TRP A 234 -10.527 -19.781 1.721 1.00 82.08 C
ATOM 1199 CD1 TRP A 233 -11.443 -18.641 5.257 1.00 89.90 C						ATOM 1199 CZ3 TRP A 234 -8.978 -17.971 1.282 1.00 82.08 C
ATOM 1200 CD2 TRP A 233 -10.122 -17.951 3.585 1.00 89.90 C						ATOM 1200 CH2 TRP A 234 -9.631 -19.153 0.895 1.00 82.08 C
ATOM 1201 CE2 TRP A 233 -10.731 -19.169 3.207 1.00 89.90 C						ATOM 1201 HN TRP A 234 -12.590 -15.572 5.517 1.00 0.00 H
ATOM 1202 CE3 TRP A 233 -9.244 -17.325 2.690 1.00 89.90 C						ATOM 1202 HE1 TRP A 234 -12.196 -20.430 3.969 1.00 0.00 H
ATOM 1203 NE1 TRP A 233 -11.532 -19.567 4.243 1.00 89.90 N						ATOM 1203 N LYS A 235 -10.923 -14.361 7.986 1.00 79.33 N
ATOM 1204 CZ2 TRP A 233 -10.490 -19.772 1.971 1.00 89.90 C						ATOM 1204 CA LYS A 235 -10.313 -13.413 8.915 1.00 79.33 C
ATOM 1205 CZ3 TRP A 233 -9.006 -17.927 1.459 1.00 89.90 C						ATOM 1205 C LYS A 235 -10.511 -13.858 10.361 1.00 79.33 C
ATOM 1206 CH2 TRP A 233 -9.628 -19.138 1.113 1.00 89.90 C						ATOM 1206 O LYS A 235 -9.817 -13.383 11.263 1.00 79.33 O
ATOM 1207 HN TRP A 233 -12.576 -15.435 5.682 1.00 0.00 H						ATOM 1207 CB LYS A 235 -10.894 -12.013 8.713 1.00 79.33 C
ATOM 1208 HE1 TRP A 233 -12.102 -20.413 4.261 1.00 0.00 H						ATOM 1208 CG LYS A 235 -12.329 -11.862 9.198 1.00 79.33 C
ATOM 1209 N LYS A 234 -10.837 -14.193 8.050 1.00 87.13 N						ATOM 1209 CD LYS A 235 -12.871 -10.466 8.917 1.00 79.33 C
ATOM 1210 CA LYS A 234 -10.200 -13.229 8.943 1.00 87.13 C						ATOM 1210 CE LYS A 235 -14.095 -10.160 9.767 1.00 79.33 C
ATOM 1211 C LYS A 234 -10.359 -13.642 10.403 1.00 87.13 C						ATOM 1211 NZ LYS A 235 -14.668 -8.817 9.449 1.00 79.33 N1+
ATOM 1212 O LYS A 234 -9.633 -13.159 11.274 1.00 87.13 O						ATOM 1212 HN LYS A 235 -11.785 -14.129 7.493 1.00 0.00 H
ATOM 1213 CB LYS A 234 -10.783 -11.831 8.728 1.00 87.13 C						ATOM 1213 HZ1 LYS A 235 -15.489 -8.612 10.019 1.00 0.00 H
ATOM 1214 CG LYS A 234 -12.199 -11.662 9.256 1.00 87.13 C						ATOM 1214 HZ2 LYS A 235 -14.874 -8.727 8.454 1.00 0.00 H
ATOM 1215 CD LYS A 234 -12.707 -10.241 9.054 1.00 87.13 C						ATOM 1215 HZ3 LYS A 235 -13.964 -8.083 9.533 1.00 0.00 H
ATOM 1216 CE LYS A 234 -12.943 -9.536 10.382 1.00 87.13 C						ATOM 1216 N ARG A 236 -11.295 -14.825 10.660 1.00 80.28 N
ATOM 1217 NZ LYS A 234 -13.468 -8.150 10.189 1.00 87.13 N1+						ATOM 1217 CA ARG A 236 -11.474 -15.372 12.002 1.00 80.28 C
ATOM 1218 HN LYS A 234 -11.666 -13.937 7.513 1.00 0.00 H						ATOM 1218 C ARG A 236 -10.234 -16.137 12.451 1.00 80.28 C
ATOM 1219 HZ1 LYS A 234 -13.626 -7.678 11.079 1.00 0.00 H						ATOM 1219 O ARG A 236 -9.966 -16.246 13.650 1.00 80.28 O
ATOM 1220 HZ2 LYS A 234 -14.310 -8.149 9.613 1.00 0.00 H						ATOM 1220 CB ARG A 236 -12.701 -16.286 12.049 1.00 80.28 C
ATOM 1221 HZ3 LYS A 234 -12.858 -7.603 9.581 1.00 0.00 H						ATOM 1221 CG ARG A 236 -14.026 -15.541 12.019 1.00 80.28 C
ATOM 1222 N ARG A 235 -11.176 -14.591 10.707 1.00 84.77 N						ATOM 1222 CD ARG A 236 -15.206 -16.483 12.209 1.00 80.28 C
ATOM 1223 CA ARG A 235 -11.367 -15.104 12.060 1.00 84.77 C						ATOM 1223 NE ARG A 236 -16.479 -15.767 12.174 1.00 80.28 N
ATOM 1224 C ARG A 235 -10.157 -15.913 12.515 1.00 84.77 C						ATOM 1224 CZ ARG A 236 -17.675 -16.347 12.171 1.00 80.28 C
ATOM 1225 O ARG A 235 -9.914 -16.054 13.715 1.00 84.77 O						ATOM 1225 NH1 ARG A 236 -17.787 -17.671 12.199 1.00 80.28 N1+
ATOM 1226 CB ARG A 235 -12.631 -15.966 12.134 1.00 84.77 C						ATOM 1226 NH2 ARG A 236 -18.769 -15.599 12.138 1.00 80.28 N
ATOM 1227 CG ARG A 235 -13.920 -15.187 11.929 1.00 84.77 C						ATOM 1227 HN ARG A 236 -11.835 -15.245 9.904 1.00 0.00 H
ATOM 1228 CD ARG A 235 -15.143 -16.087 12.025 1.00 84.77 C						ATOM 1228 HE ARG A 236 -16.448 -14.748 12.150 1.00 0.00 H
ATOM 1229 NE ARG A 235 -16.378 -15.347 11.781 1.00 84.77 N						ATOM 1229 1HH1 ARG A 236 -16.945 -18.247 12.224 1.00 0.00 H
ATOM 1230 CZ ARG A 235 -17.601 -15.861 11.871 1.00 84.77 C						ATOM 1230 2HH1 ARG A 236 -18.705 -18.116 12.197 1.00 0.00 H
ATOM 1231 NH1 ARG A 235 -17.778 -17.135 12.204 1.00 84.77 N1+						ATOM 1231 1HH2 ARG A 236 -18.683 -14.583 12.117 1.00 0.00 H
ATOM 1232 NH2 ARG A 235 -18.656 -15.098 11.626 1.00 84.77 N						ATOM 1232 2HH2 ARG A 236 -19.687 -16.044 12.136 1.00 0.00 H
ATOM 1233 HN ARG A 235 -11.723 -15.010 9.955 1.00 0.00 H						ATOM 1233 N SER A 237 -9.574 -16.650 11.427 1.00 84.06 N
ATOM 1234 HE ARG A 235 -16.297 -14.364 11.523 1.00 0.00 H						ATOM 1234 CA SER A 237 -8.286 -17.287 11.679 1.00 84.06 C
ATOM 1235 1HH1 ARG A 235 -16.966 -17.722 12.393 1.00 0.00 H						ATOM 1235 C SER A 237 -7.134 -16.317 11.437 1.00 84.06 C
ATOM 1236 2HH1 ARG A 235 -18.716 -17.529 12.273 1.00 0.00 H						ATOM 1236 O SER A 237 -6.969 -15.805 10.328 1.00 84.06 O
ATOM 1237 1HH2 ARG A 235 -18.520 -14.120 11.370 1.00 0.00 H						ATOM 1237 CB SER A 237 -8.117 -18.523 10.795 1.00 84.06 C
ATOM 1238 2HH2 ARG A 235 -19.594 -15.492 11.695 1.00 0.00 H						ATOM 1238 OG SER A 237 -6.793 -19.020 10.873 1.00 84.06 O
ATOM 1239 N PHE A 236 -9.520 -16.458 11.516 1.00 86.60 N						ATOM 1239 HN SER A 237 -9.956 -16.602 10.483 1.00 0.00 H
ATOM 1240 CA PHE A 236 -8.313 -17.228 11.791 1.00 86.60 C						ATOM 1240 HG SER A 237 -6.688 -19.788 10.324 1.00 0.00 H
ATOM 1241 C PHE A 236 -7.066 -16.408 11.486 1.00 86.60 C						ATOM 1241 N ALA A 238 -6.338 -16.075 12.530 1.00 82.65 N
ATOM 1242 O PHE A 236 -6.851 -15.996 10.344 1.00 86.60 O						ATOM 1242 CA ALA A 238 -5.230 -15.127 12.441 1.00 82.65 C
ATOM 1243 CB PHE A 236 -8.302 -18.524 10.973 1.00 86.60 C						ATOM 1243 C ALA A 238 -4.241 -15.540 11.355 1.00 82.65 C
ATOM 1244 CG PHE A 236 -9.534 -19.368 11.158 1.00 86.60 C						ATOM 1244 O ALA A 238 -3.770 -14.701 10.583 1.00 82.65 O
ATOM 1245 CD1 PHE A 236 -9.689 -20.159 12.290 1.00 86.60 C						ATOM 1245 CB ALA A 238 -4.520 -15.010 13.787 1.00 82.65 C
ATOM 1246 CD2 PHE A 236 -10.538 -19.371 10.198 1.00 86.60 C						ATOM 1246 HN ALA A 238 -6.521 -16.560 13.408 1.00 0.00 H
ATOM 1247 CE1 PHE A 236 -10.828 -20.942 12.464 1.00 86.60 C						ATOM 1247 N VAL A 239 -4.054 -16.785 11.191 1.00 86.35 N
ATOM 1248 CE2 PHE A 236 -11.680 -20.151 10.364 1.00 86.60 C						ATOM 1248 CA VAL A 239 -3.069 -17.298 10.244 1.00 86.35 C
ATOM 1249 CZ PHE A 236 -11.822 -20.936 11.497 1.00 86.60 C						ATOM 1249 C VAL A 239 -3.599 -17.153 8.819 1.00 86.35 C
ATOM 1250 HN PHE A 236 -9.860 -16.348 10.561 1.00 0.00 H						ATOM 1250 O VAL A 239 -2.898 -16.649 7.939 1.00 86.35 O
ATOM 1251 N ALA A 237 -6.263 -16.152 12.533 1.00 85.14 N						ATOM 1251 CB VAL A 239 -2.717 -18.774 10.534 1.00 86.35 C
ATOM 1252 CA ALA A 237 -5.134 -15.229 12.454 1.00 85.14 C						ATOM 1252 CG1 VAL A 239 -1.840 -19.348 9.423 1.00 86.35 C
ATOM 1253 C ALA A 237 -4.167 -15.639 11.347 1.00 85.14 C						ATOM 1253 CG2 VAL A 239 -2.021 -18.900 11.888 1.00 86.35 C
ATOM 1254 O ALA A 237 -3.736 -14.803 10.549 1.00 85.14 O						ATOM 1254 HN VAL A 239 -4.608 -17.445 11.736 1.00 0.00 H
ATOM 1255 CB ALA A 237 -4.405 -15.163 13.795 1.00 85.14 C						ATOM 1255 N VAL A 240 -4.780 -17.519 8.609 1.00 87.10 N
ATOM 1256 HN ALA A 237 -6.450 -16.622 13.419 1.00 0.00 H						ATOM 1256 CA VAL A 240 -5.376 -17.451 7.280 1.00 87.10 C
ATOM 1257 N VAL A 238 -3.864 -16.881 11.228 1.00 88.57 N						ATOM 1257 C VAL A 240 -5.502 -15.994 6.843 1.00 87.10 C
ATOM 1258 CA VAL A 238 -2.877 -17.354 10.262 1.00 88.57 C						ATOM 1258 O VAL A 240 -5.240 -15.661 5.686 1.00 87.10 O
ATOM 1259 C VAL A 238 -3.437 -17.228 8.847 1.00 88.57 C						ATOM 1259 CB VAL A 240 -6.759 -18.141 7.243 1.00 87.10 C
ATOM 1260 O VAL A 238 -2.750 -16.750 7.941 1.00 88.57 O						ATOM 1260 CG1 VAL A 240 -7.399 -17.991 5.864 1.00 87.10 C
ATOM 1261 CB VAL A 238 -2.462 -18.815 10.544 1.00 88.57 C						ATOM 1261 CG2 VAL A 240 -6.630 -19.615 7.619 1.00 87.10 C
ATOM 1262 CG1 VAL A 238 -1.577 -19.351 9.420 1.00 88.57 C						ATOM 1262 HN VAL A 240 -5.337 -17.873 9.387 1.00 0.00 H
ATOM 1263 CG2 VAL A 238 -1.743 -18.915 11.888 1.00 88.57 C						ATOM 1263 N ALA A 241 -5.849 -15.166 7.771 1.00 86.02 N
ATOM 1264 HN VAL A 238 -4.329 -17.561 11.829 1.00 0.00 H						ATOM 1264 CA ALA A 241 -5.940 -13.738 7.478 1.00 86.02 C
ATOM 1265 N VAL A 239 -4.618 -17.588 8.671 1.00 90.05 N						ATOM 1265 C ALA A 241 -4.588 -13.180 7.044 1.00 86.02 C
ATOM 1266 CA VAL A 239 -5.254 -17.519 7.359 1.00 90.05 C						ATOM 1266 O ALA A 241 -4.498 -12.457 6.049 1.00 86.02 O
ATOM 1267 C VAL A 239 -5.378 -16.062 6.922 1.00 90.05 C						ATOM 1267 CB ALA A 241 -6.461 -12.977 8.695 1.00 86.02 C
ATOM 1268 O VAL A 239 -5.130 -15.733 5.759 1.00 90.05 O						ATOM 1268 HN ALA A 241 -6.059 -15.509 8.708 1.00 0.00 H
ATOM 1269 CB VAL A 239 -6.644 -18.194 7.367 1.00 90.05 C						ATOM 1269 N ALA A 242 -3.610 -13.534 7.804 1.00 88.73 N
ATOM 1270 CG1 VAL A 239 -7.309 -18.076 5.996 1.00 90.05 C						ATOM 1270 CA ALA A 242 -2.261 -13.086 7.468 1.00 88.73 C
[truncated: 1,545 more rows]
